# Supplementary material for: Exon junction complexes regulate osteoclast‐induced bone resorption by influencing the NFATc1 m6A distribution through the “shield effect”
Source: Clin Transl Med. 2025 Mar 6;15(3):e70266. doi: 10.1002/ctm2.70266 (PMC11885169; doi:10.1002/ctm2.70266)
Supplement: Supplementary file 2 — Supporting Information [file CTM2-15-e70266-s002.xlsx]

## Sheet: Sheet1
chr	chromStart	chromEnd	peak_length	strand	DiffModLog2FC	pvalue	padj	Annotation	transcriptID	geneID	gene_chr	gene_start	gene_end	geneName	Description	GO	KEGG
chr1	6795568	6803060	7493	+	-0.6	0.00512861	0.200909	exonic	ENSMUST00000043578	ENSMUSG00000033740	chr1	6487231	6860940	St18	suppression of tumorigenicity 18 [Source:MGI Symbol;Acc:MGI:2446700]	GO:0000122(negative regulation of transcription by RNA polymerase II);GO:0000977(RNA polymerase II regulatory region sequence-specific DNA binding);GO:0000978(RNA polymerase II cis-regulatory region sequence-specific DNA binding);GO:0003677(DNA binding);GO:0005634(nucleus);GO:0006355(regulation of transcription, DNA-templated);GO:0006357(regulation of transcription by RNA polymerase II);GO:000827…	NA
chr1	9557015	9558253	1239	+	-0.881	0.0123027	0.306196	UTR3	ENSMUST00000027044	ENSMUSG00000025911	chr1	9547948	9580673	Adhfe1	alcohol dehydrogenase, iron containing, 1 [Source:MGI Symbol;Acc:MGI:1923437]	GO:0004022(alcohol dehydrogenase (NAD+) activity);GO:0005739(mitochondrion);GO:0006539(glutamate catabolic process via 2-oxoglutarate);GO:0016491(oxidoreductase activity);GO:0046872(metal ion binding);GO:0047988(hydroxyacid-oxoacid transhydrogenase activity);GO:0055114(oxidation-reduction process)	NA
chr1	34225836	34228266	2431	+	-0.704	0.00416869	0.183231	exonic	ENSMUST00000097785	ENSMUSG00000026131	chr1	33908225	34308661	Dst	dystonin [Source:MGI Symbol;Acc:MGI:104627]	GO:0003779(actin binding);GO:0005198(structural molecule activity);GO:0005509(calcium ion binding);GO:0005515(protein binding);GO:0005634(nucleus);GO:0005635(nuclear envelope);GO:0005737(cytoplasm);GO:0005783(endoplasmic reticulum);GO:0005789(endoplasmic reticulum membrane);GO:0005856(cytoskeleton);GO:0005874(microtubule);GO:0005882(intermediate filament);GO:0005886(plasma membrane);GO:0005925(fo…	NA
chr1	36069148	36101744	32597	+	-1.21	0.047863	0.497737	exonic	ENSMUST00000088174	ENSMUSG00000045216	chr1	36068400	36106446	Hs6st1	heparan sulfate 6-O-sulfotransferase 1 [Source:MGI Symbol;Acc:MGI:1354958]	GO:0001525(angiogenesis);GO:0005654(nucleoplasm);GO:0008146(sulfotransferase activity);GO:0015012(heparan sulfate proteoglycan biosynthetic process);GO:0015015(heparan sulfate proteoglycan biosynthetic process, enzymatic modification);GO:0016020(membrane);GO:0016021(integral component of membrane);GO:0016607(nuclear speck);GO:0016740(transferase activity);GO:0017095(heparan sulfate 6-O-sulfotrans…	00534(Glycosaminoglycan biosynthesis - heparan sulfate / heparin)
chr1	38987761	38987971	211	+	0.952	0.00416869	0.183231	UTR5	ENSMUST00000194552	ENSMUSG00000026078	chr1	38985608	38997238	Pdcl3	phosducin-like 3 [Source:MGI Symbol;Acc:MGI:1916083]	GO:0001525(angiogenesis);GO:0001938(positive regulation of endothelial cell proliferation);GO:0005654(nucleoplasm);GO:0005737(cytoplasm);GO:0005783(endoplasmic reticulum);GO:0005829(cytosol);GO:0006457(protein folding);GO:0006915(apoptotic process);GO:0010628(positive regulation of gene expression);GO:0030036(actin cytoskeleton organization);GO:0032991(protein-containing complex);GO:0034605(cellu…	NA
chr1	43111064	43113205	2142	+	-0.781	0.0194984	0.368978	exonic	ENSMUST00000010434	ENSMUSG00000010290	chr1	43098710	43115947	AI597479	expressed sequence AI597479 [Source:MGI Symbol;Acc:MGI:2138299]	GO:0003674(molecular_function);GO:0008150(biological_process);GO:0048598(embryonic morphogenesis);GO:0072669(tRNA-splicing ligase complex)	NA
chr1	52156026	52159797	3772	+	0.467	0.0047863	0.194984	UTR3	ENSMUST00000189336	ENSMUSG00000026104	chr1	52119440	52161865	Stat1	signal transducer and activator of transcription 1 [Source:MGI Symbol;Acc:MGI:103063]	GO:0000790(nuclear chromatin);GO:0000978(RNA polymerase II cis-regulatory region sequence-specific DNA binding);GO:0000979(RNA polymerase II core promoter sequence-specific DNA binding);GO:0000981(DNA-binding transcription factor activity, RNA polymerase II-specific);GO:0001937(negative regulation of endothelial cell proliferation);GO:0002230(positive regulation of defense response to virus by ho…	04062(Chemokine signaling pathway);04217(Necroptosis);04380(Osteoclast differentiation);04620(Toll-like receptor signaling pathway);04621(NOD-like receptor signaling pathway);04625(C-type lectin receptor signaling pathway);04630(Jak-STAT signaling pathway);04658(Th1 and Th2 cell differentiation);04659(Th17 cell differentiation);04917(Prolactin signaling pathway);04919(Thyroid hormone signaling pa…
chr1	52648770	52650210	1441	+	-0.578	0.0389045	0.472063	UTR3	ENSMUST00000185483	ENSMUSG00000043015	chr1	52630703	52651919	Nemp2	nuclear envelope integral membrane protein 2 [Source:MGI Symbol;Acc:MGI:2444113]	GO:0003674(molecular_function);GO:0005634(nucleus);GO:0005635(nuclear envelope);GO:0005637(nuclear inner membrane);GO:0008150(biological_process);GO:0016020(membrane);GO:0016021(integral component of membrane)	NA
chr1	58015392	58017908	2517	+	-0.333	0.00512861	0.200909	exonic	ENSMUST00000027202	ENSMUSG00000026039	chr1	57995971	58025899	Sgo2a	shugoshin 2A [Source:MGI Symbol;Acc:MGI:1098767]	GO:0000070(mitotic sister chromatid segregation);GO:0000775(chromosome, centromeric region);GO:0000776(kinetochore);GO:0000777(condensed chromosome kinetochore);GO:0000779(condensed chromosome, centromeric region);GO:0000780(condensed nuclear chromosome, centromeric region);GO:0005515(protein binding);GO:0005634(nucleus);GO:0005654(nucleoplasm);GO:0005694(chromosome);GO:0007049(cell cycle);GO:000…	NA
chr1	58655392	58655831	440	+	-1.52	0.0467735	0.494311	ncRNA_exonic	ENSMUST00000185352	ENSMUSG00000102059	chr1	58652641	58655831	Gm20257	predicted gene, 20257 [Source:MGI Symbol;Acc:MGI:5012442]	NA	NA
chr1	58723035	58726661	3627	+	-0.426	0.0218776	0.385478	UTR5	ENSMUST00000069333	ENSMUSG00000026031	chr1	58711508	58758884	Cflar	CASP8 and FADD-like apoptosis regulator [Source:MGI Symbol;Acc:MGI:1336166]	GO:0001666(response to hypoxia);GO:0002020(protease binding);GO:0004197(cysteine-type endopeptidase activity);GO:0005123(death receptor binding);GO:0005515(protein binding);GO:0005737(cytoplasm);GO:0006508(proteolysis);GO:0006915(apoptotic process);GO:0006919(activation of cysteine-type endopeptidase activity involved in apoptotic process);GO:0007519(skeletal muscle tissue development);GO:0008047…	04064(NF-kappa B signaling pathway);04140(Autophagy - animal);04210(Apoptosis);04217(Necroptosis);04668(TNF signaling pathway);05142(Chagas disease (American trypanosomiasis));05160(Hepatitis C)
chr1	58740994	58753913	12920	+	0.36	0.00562341	0.213796	exonic	ENSMUST00000069333	ENSMUSG00000026031	chr1	58711508	58758884	Cflar	CASP8 and FADD-like apoptosis regulator [Source:MGI Symbol;Acc:MGI:1336166]	GO:0001666(response to hypoxia);GO:0002020(protease binding);GO:0004197(cysteine-type endopeptidase activity);GO:0005123(death receptor binding);GO:0005515(protein binding);GO:0005737(cytoplasm);GO:0006508(proteolysis);GO:0006915(apoptotic process);GO:0006919(activation of cysteine-type endopeptidase activity involved in apoptotic process);GO:0007519(skeletal muscle tissue development);GO:0008047…	04064(NF-kappa B signaling pathway);04140(Autophagy - animal);04210(Apoptosis);04217(Necroptosis);04668(TNF signaling pathway);05142(Chagas disease (American trypanosomiasis));05160(Hepatitis C)
chr1	59706654	59711403	4750	+	0.234	0.00724436	0.248313	UTR3	ENSMUST00000027174	ENSMUSG00000026020	chr1	59684971	59719044	Nop58	NOP58 ribonucleoprotein [Source:MGI Symbol;Acc:MGI:1933184]	GO:0001094(TFIID-class transcription factor complex binding);GO:0001650(fibrillar center);GO:0005634(nucleus);GO:0005654(nucleoplasm);GO:0005730(nucleolus);GO:0005732(small nucleolar ribonucleoprotein complex);GO:0005829(cytosol);GO:0015030(Cajal body);GO:0030515(snoRNA binding);GO:0031428(box C/D snoRNP complex);GO:0032040(small-subunit processome);GO:0042254(ribosome biogenesis);GO:0048254(snoR…	03008(Ribosome biogenesis in eukaryotes)
chr1	60235039	60235340	302	+	-1.03	0.0467735	0.493174	exonic	ENSMUST00000160834	ENSMUSG00000073664	chr1	60180599	60338328	Nbeal1	neurobeachin like 1 [Source:MGI Symbol;Acc:MGI:2444343]	GO:0005515(protein binding);GO:0005829(cytosol);GO:0008104(protein localization);GO:0016020(membrane);GO:0019901(protein kinase binding)	NA
chr1	60764622	60770164	5543	+	-0.842	0.0190546	0.364754	UTR3	ENSMUST00000027165	ENSMUSG00000026012	chr1	60716800	60773359	Cd28	CD28 antigen [Source:MGI Symbol;Acc:MGI:88327]	GO:0001772(immunological synapse);GO:0002020(protease binding);GO:0002376(immune system process);GO:0002863(positive regulation of inflammatory response to antigenic stimulus);GO:0005886(plasma membrane);GO:0006955(immune response);GO:0009897(external side of plasma membrane);GO:0009986(cell surface);GO:0010628(positive regulation of gene expression);GO:0010629(negative regulation of gene express…	04514(Cell adhesion molecules (CAMs));04660(T cell receptor signaling pathway);04672(Intestinal immune network for IgA production);04940(Type I diabetes mellitus);05162(Measles);05320(Autoimmune thyroid disease);05322(Systemic lupus erythematosus);05323(Rheumatoid arthritis);05330(Allograft rejection);05332(Graft-versus-host disease);05416(Viral myocarditis)
chr1	62703284	62704244	961	+	-0.118	0.0204174	0.376704	UTR5	ENSMUST00000027112	ENSMUSG00000025969	chr1	62703285	62818695	Nrp2	neuropilin 2 [Source:MGI Symbol;Acc:MGI:1100492]	GO:0001525(angiogenesis);GO:0001755(neural crest cell migration);GO:0001764(neuron migration);GO:0003148(outflow tract septum morphogenesis);GO:0005021(vascular endothelial growth factor-activated receptor activity);GO:0005515(protein binding);GO:0005886(plasma membrane);GO:0007275(multicellular organism development);GO:0007399(nervous system development);GO:0007411(axon guidance);GO:0007507(hear…	NA
chr1	65272650	65273810	1161	+	-0.875	0.00758578	0.252348	UTR3	ENSMUST00000081154	ENSMUSG00000025949	chr1	65186683	65278695	Pikfyve	phosphoinositide kinase, FYVE type zinc finger containing [Source:MGI Symbol;Acc:MGI:1335106]	GO:0000139(Golgi membrane);GO:0000166(nucleotide binding);GO:0000285(1-phosphatidylinositol-3-phosphate 5-kinase activity);GO:0004674(protein serine/threonine kinase activity);GO:0005515(protein binding);GO:0005524(ATP binding);GO:0005768(endosome);GO:0005829(cytosol);GO:0005911(cell-cell junction);GO:0006612(protein targeting to membrane);GO:0008270(zinc ion binding);GO:0010008(endosome membrane…	00562(Inositol phosphate metabolism);04070(Phosphatidylinositol signaling system);04145(Phagosome);04810(Regulation of actin cytoskeleton)
chr1	74385276	74386032	757	+	0.249	0.0346737	0.453942	UTR3	ENSMUST00000027368	ENSMUSG00000026177	chr1	74375195	74386062	Slc11a1	solute carrier family 11 (proton-coupled divalent metal ion transporters), member 1 [Source:MGI Symbol;Acc:MGI:1345275]	GO:0000165(MAPK cascade);GO:0001818(negative regulation of cytokine production);GO:0001819(positive regulation of cytokine production);GO:0002309(T cell proliferation involved in immune response);GO:0002369(T cell cytokine production);GO:0002606(positive regulation of dendritic cell antigen processing and presentation);GO:0002827(positive regulation of T-helper 1 type immune response);GO:0005381(…	04142(Lysosome)
chr1	74784314	74784878	565	+	-1.56	0.0229087	0.389942	UTR3	ENSMUST00000006716	ENSMUSG00000033227	chr1	74771892	74785322	Wnt6	wingless-type MMTV integration site family, member 6 [Source:MGI Symbol;Acc:MGI:98960]	GO:0001658(branching involved in ureteric bud morphogenesis);GO:0005102(signaling receptor binding);GO:0005109(frizzled binding);GO:0005125(cytokine activity);GO:0005576(extracellular region);GO:0005615(extracellular space);GO:0005788(endoplasmic reticulum lumen);GO:0007165(signal transduction);GO:0007267(cell-cell signaling);GO:0007275(multicellular organism development);GO:0009798(axis specific…	04150(mTOR signaling pathway);04310(Wnt signaling pathway);04390(Hippo signaling pathway);04550(Signaling pathways regulating pluripotency of stem cells);04916(Melanogenesis);04934(Cushing syndrome);05165(Human papillomavirus infection);05200(Pathways in cancer);05205(Proteoglycans in cancer);05217(Basal cell carcinoma);05224(Breast cancer);05225(Hepatocellular carcinoma);05226(Gastric cancer)
chr1	75197698	75198087	390	+	0.65	0.0363078	0.461318	UTR3	ENSMUST00000145459	ENSMUSG00000026199	chr1	75192151	75199387	Ankzf1	ankyrin repeat and zinc finger domain containing 1 [Source:MGI Symbol;Acc:MGI:1098746]	GO:0003676(nucleic acid binding);GO:0005515(protein binding);GO:0005737(cytoplasm);GO:0046872(metal ion binding);GO:0070301(cellular response to hydrogen peroxide)	NA
chr1	85849176	85849747	572	+	-0.162	0.0416869	0.47863	UTR3	ENSMUST00000097666	ENSMUSG00000036707	chr1	85793441	85851576	Cab39	calcium binding protein 39 [Source:MGI Symbol;Acc:MGI:107438]	GO:0005509(calcium ion binding);GO:0005737(cytoplasm);GO:0005829(cytosol);GO:0010800(positive regulation of peptidyl-threonine phosphorylation);GO:0014823(response to activity);GO:0016020(membrane);GO:0018105(peptidyl-serine phosphorylation);GO:0019900(kinase binding);GO:0023014(signal transduction by protein phosphorylation);GO:0030018(Z disc);GO:0030295(protein kinase activator activity);GO:003…	04150(mTOR signaling pathway);04152(AMPK signaling pathway)
chr1	85907785	85908023	239	+	-0.411	0.0263027	0.405509	UTR3	ENSMUST00000027425	ENSMUSG00000026223	chr1	85894281	85908675	Itm2c	integral membrane protein 2C [Source:MGI Symbol;Acc:MGI:1927594]	GO:0001540(amyloid-beta binding);GO:0005524(ATP binding);GO:0005764(lysosome);GO:0005765(lysosomal membrane);GO:0005794(Golgi apparatus);GO:0005886(plasma membrane);GO:0010977(negative regulation of neuron projection development);GO:0016020(membrane);GO:0016021(integral component of membrane);GO:0030182(neuron differentiation);GO:0042985(negative regulation of amyloid precursor protein biosynthet…	NA
chr1	86528832	86529996	1165	+	0.101	0.000691831	0.0676083	exonic	ENSMUST00000045897	ENSMUSG00000026238	chr1	86526726	86530712	Ptma	prothymosin alpha [Source:MGI Symbol;Acc:MGI:97803]	GO:0005634(nucleus);GO:0005654(nucleoplasm);GO:0005829(cytosol);GO:0033613(activating transcription factor binding);GO:0042393(histone binding);GO:0043066(negative regulation of apoptotic process);GO:0043486(histone exchange)	NA
chr1	86530115	86530205	91	+	2.03	0.000138038	0.020893	UTR3	ENSMUST00000045897	ENSMUSG00000026238	chr1	86526726	86530712	Ptma	prothymosin alpha [Source:MGI Symbol;Acc:MGI:97803]	GO:0005634(nucleus);GO:0005654(nucleoplasm);GO:0005829(cytosol);GO:0033613(activating transcription factor binding);GO:0042393(histone binding);GO:0043066(negative regulation of apoptotic process);GO:0043486(histone exchange)	NA
chr1	87213913	87214154	242	+	-0.444	0.0467735	0.494311	UTR5	ENSMUST00000113230	ENSMUSG00000026254	chr1	87213914	87240488	Eif4e2	eukaryotic translation initiation factor 4E member 2 [Source:MGI Symbol;Acc:MGI:1914440]	GO:0000340(RNA 7-methylguanosine cap binding);GO:0001701(in utero embryonic development);GO:0003723(RNA binding);GO:0003743(translation initiation factor activity);GO:0005737(cytoplasm);GO:0005845(mRNA cap binding complex);GO:0006412(translation);GO:0006413(translational initiation);GO:0006417(regulation of translation);GO:0016281(eukaryotic translation initiation factor 4F complex);GO:0017148(ne…	01521(EGFR tyrosine kinase inhibitor resistance);03013(RNA transport);04066(HIF-1 signaling pathway);04150(mTOR signaling pathway);04151(PI3K-Akt signaling pathway);04211(Longevity regulating pathway);04910(Insulin signaling pathway)
chr1	88095390	88095959	570	+	-0.177	0.00524807	0.203704	exonic	ENSMUST00000058237	ENSMUSG00000090124	chr1	88095062	88220002	Ugt1a7c	UDP glucuronosyltransferase 1 family, polypeptide A7C [Source:MGI Symbol;Acc:MGI:3032636]	GO:0005743(mitochondrial inner membrane);GO:0005783(endoplasmic reticulum);GO:0005789(endoplasmic reticulum membrane);GO:0006711(estrogen catabolic process);GO:0008194(UDP-glycosyltransferase activity);GO:0015020(glucuronosyltransferase activity);GO:0016020(membrane);GO:0016021(integral component of membrane);GO:0016740(transferase activity);GO:0016757(transferase activity, transferring glycosyl …	00040(Pentose and glucuronate interconversions);00053(Ascorbate and aldarate metabolism);00140(Steroid hormone biosynthesis);00830(Retinol metabolism);00860(Porphyrin and chlorophyll metabolism);00980(Metabolism of xenobiotics by cytochrome P450);00982(Drug metabolism - cytochrome P450);00983(Drug metabolism - other enzymes);05204(Chemical carcinogenesis)
chr1	90612236	90613072	837	+	0.242	0.0301995	0.428549	UTR3	ENSMUST00000186882	ENSMUSG00000034432	chr1	90602981	90613341	Cops8	COP9 signalosome subunit 8 [Source:MGI Symbol;Acc:MGI:1915363]	GO:0000338(protein deneddylation);GO:0005515(protein binding);GO:0005634(nucleus);GO:0005654(nucleoplasm);GO:0005737(cytoplasm);GO:0005829(cytosol);GO:0006468(protein phosphorylation);GO:0007250(activation of NF-kappaB-inducing kinase activity);GO:0008180(COP9 signalosome);GO:0008285(negative regulation of cell population proliferation);GO:0010387(COP9 signalosome assembly);GO:0048471(perinuclear…	NA
chr1	91310890	91311220	331	+	2.85	0.0371535	0.461318	intronic	ENSMUST00000027532	ENSMUSG00000026307	chr1	91298338	91321075	Scly	selenocysteine lyase [Source:MGI Symbol;Acc:MGI:1355310]	GO:0003824(catalytic activity);GO:0009000(selenocysteine lyase activity);GO:0016261(selenocysteine catabolic process);GO:0016597(amino acid binding);GO:0042803(protein homodimerization activity);GO:0070279(vitamin B6 binding);GO:1902494(catalytic complex)	00450(Selenocompound metabolism)
chr1	105455970	105456090	121	+	4.17	3.98107e-21	5.01187e-18	ncRNA_exonic	ENSMUST00000086725	ENSMUSG00000067017	chr1	105455971	105458829	Capza1-ps1	capping protein (actin filament) muscle Z-line, alpha 1, pseudogene 1 [Source:MGI Symbol;Acc:MGI:106236]	NA	NA
chr1	128178898	128179114	217	+	1.09	0.0239883	0.394457	exonic	ENSMUST00000036288	ENSMUSG00000056211	chr1	128103301	128237736	R3hdm1	R3H domain containing 1 [Source:MGI Symbol;Acc:MGI:2448514]	GO:0003676(nucleic acid binding);GO:0005575(cellular_component);GO:0008150(biological_process)	NA
chr1	131711680	131713470	1791	+	-0.214	0.0107152	0.293089	UTR3	ENSMUST00000064664	ENSMUSG00000052688	chr1	131688695	131715439	Rab7b	RAB7B, member RAS oncogene family [Source:MGI Symbol;Acc:MGI:2442295]	GO:0000166(nucleotide binding);GO:0003924(GTPase activity);GO:0005525(GTP binding);GO:0005764(lysosome);GO:0005768(endosome);GO:0005770(late endosome);GO:0005794(Golgi apparatus);GO:0005802(trans-Golgi network);GO:0008333(endosome to lysosome transport);GO:0015031(protein transport);GO:0016020(membrane);GO:0030670(phagocytic vesicle membrane);GO:0031410(cytoplasmic vesicle);GO:0032755(positive re…	04137(Mitophagy - animal);04140(Autophagy - animal);04145(Phagosome);05132(Salmonella infection);05146(Amoebiasis)
chr1	131929570	131929871	302	+	-0.654	0.00489779	0.197242	exonic	ENSMUST00000062264	ENSMUSG00000026434	chr1	131910534	131936321	Nucks1	nuclear casein kinase and cyclin-dependent kinase substrate 1 [Source:MGI Symbol;Acc:MGI:1934811]	GO:0000724(double-strand break repair via homologous recombination);GO:0000785(chromatin);GO:0000790(nuclear chromatin);GO:0001228(DNA-binding transcription activator activity, RNA polymerase II-specific);GO:0001678(cellular glucose homeostasis);GO:0003682(chromatin binding);GO:0003690(double-stranded DNA binding);GO:0003697(single-stranded DNA binding);GO:0005634(nucleus);GO:0005654(nucleoplasm)…	NA
chr1	134407845	134408086	242	+	-0.49	0.0074131	0.248886	UTR3	ENSMUST00000154237	ENSMUSG00000026456	chr1	134405559	134411740	Cyb5r1	cytochrome b5 reductase 1 [Source:MGI Symbol;Acc:MGI:1919267]	GO:0004128(cytochrome-b5 reductase activity, acting on NAD(P)H);GO:0005739(mitochondrion);GO:0006629(lipid metabolic process);GO:0006694(steroid biosynthetic process);GO:0008202(steroid metabolic process);GO:0016020(membrane);GO:0016021(integral component of membrane);GO:0016126(sterol biosynthetic process);GO:0016491(oxidoreductase activity);GO:0055114(oxidation-reduction process);GO:0071949(FAD…	00520(Amino sugar and nucleotide sugar metabolism)
chr1	135144120	135145287	1168	+	-0.177	0.0239883	0.394457	UTR3	ENSMUST00000049449	ENSMUSG00000031506	chr1	135132700	135145317	Ptpn7	protein tyrosine phosphatase, non-receptor type 7 [Source:MGI Symbol;Acc:MGI:2156893]	GO:0004721(phosphoprotein phosphatase activity);GO:0004725(protein tyrosine phosphatase activity);GO:0005737(cytoplasm);GO:0005829(cytosol);GO:0005856(cytoskeleton);GO:0006470(protein dephosphorylation);GO:0009898(cytoplasmic side of plasma membrane);GO:0016311(dephosphorylation);GO:0016787(hydrolase activity);GO:0016791(phosphatase activity);GO:0035335(peptidyl-tyrosine dephosphorylation)	04010(MAPK signaling pathway)
chr1	135751816	135752232	417	+	0.424	0.0162181	0.347536	UTR3	ENSMUST00000027677	ENSMUSG00000026421	chr1	135720061	135752232	Csrp1	cysteine and glycine-rich protein 1 [Source:MGI Symbol;Acc:MGI:88549]	GO:0005515(protein binding);GO:0005634(nucleus);GO:0005654(nucleoplasm);GO:0005737(cytoplasm);GO:0008307(structural constituent of muscle);GO:0015629(actin cytoskeleton);GO:0030018(Z disc);GO:0030036(actin cytoskeleton organization);GO:0042805(actinin binding);GO:0045214(sarcomere organization);GO:0046872(metal ion binding);GO:0060537(muscle tissue development)	NA
chr1	136466342	136469079	2738	+	-0.462	0.0109648	0.296483	exonic	ENSMUST00000047817	ENSMUSG00000041498	chr1	136466343	136531511	Kif14	kinesin family member 14 [Source:MGI Symbol;Acc:MGI:1098226]	GO:0000166(nucleotide binding);GO:0001558(regulation of cell growth);GO:0003774(motor activity);GO:0003777(microtubule motor activity);GO:0005515(protein binding);GO:0005524(ATP binding);GO:0005634(nucleus);GO:0005737(cytoplasm);GO:0005819(spindle);GO:0005829(cytosol);GO:0005856(cytoskeleton);GO:0005871(kinesin complex);GO:0005874(microtubule);GO:0005886(plasma membrane);GO:0007018(microtubule-ba…	NA
chr1	139458098	139458399	302	+	-0.922	0.0154882	0.338065	exonic	ENSMUST00000053364	ENSMUSG00000033952	chr1	139454772	139494091	Aspm	abnormal spindle microtubule assembly [Source:MGI Symbol;Acc:MGI:1334448]	GO:0000922(spindle pole);GO:0001764(neuron migration);GO:0002052(positive regulation of neuroblast proliferation);GO:0005515(protein binding);GO:0005516(calmodulin binding);GO:0005634(nucleus);GO:0005737(cytoplasm);GO:0005813(centrosome);GO:0005819(spindle);GO:0005856(cytoskeleton);GO:0005874(microtubule);GO:0007049(cell cycle);GO:0007051(spindle organization);GO:0007283(spermatogenesis);GO:00074…	NA
chr1	139477642	139478511	870	+	-0.691	0.0020893	0.122462	exonic	ENSMUST00000053364	ENSMUSG00000033952	chr1	139454772	139494091	Aspm	abnormal spindle microtubule assembly [Source:MGI Symbol;Acc:MGI:1334448]	GO:0000922(spindle pole);GO:0001764(neuron migration);GO:0002052(positive regulation of neuroblast proliferation);GO:0005515(protein binding);GO:0005516(calmodulin binding);GO:0005634(nucleus);GO:0005737(cytoplasm);GO:0005813(centrosome);GO:0005819(spindle);GO:0005856(cytoskeleton);GO:0005874(microtubule);GO:0007049(cell cycle);GO:0007051(spindle organization);GO:0007283(spermatogenesis);GO:00074…	NA
chr1	139479589	139481087	1499	+	-0.642	2.95121e-06	0.000851138	exonic	ENSMUST00000053364	ENSMUSG00000033952	chr1	139454772	139494091	Aspm	abnormal spindle microtubule assembly [Source:MGI Symbol;Acc:MGI:1334448]	GO:0000922(spindle pole);GO:0001764(neuron migration);GO:0002052(positive regulation of neuroblast proliferation);GO:0005515(protein binding);GO:0005516(calmodulin binding);GO:0005634(nucleus);GO:0005737(cytoplasm);GO:0005813(centrosome);GO:0005819(spindle);GO:0005856(cytoskeleton);GO:0005874(microtubule);GO:0007049(cell cycle);GO:0007051(spindle organization);GO:0007283(spermatogenesis);GO:00074…	NA
chr1	152807835	152808045	211	+	-0.244	0.0288403	0.419759	UTR5	ENSMUST00000190323	ENSMUSG00000026480	chr1	152800194	152836991	Ncf2	neutrophil cytosolic factor 2 [Source:MGI Symbol;Acc:MGI:97284]	GO:0001669(acrosomal vesicle);GO:0005515(protein binding);GO:0005730(nucleolus);GO:0005737(cytoplasm);GO:0005829(cytosol);GO:0006742(NADP catabolic process);GO:0006801(superoxide metabolic process);GO:0006909(phagocytosis);GO:0008022(protein C-terminus binding);GO:0009749(response to glucose);GO:0014070(response to organic cyclic compound);GO:0016020(membrane);GO:0016175(superoxide-generating NAD…	04145(Phagosome);04380(Osteoclast differentiation);04670(Leukocyte transendothelial migration);05140(Leishmaniasis);05418(Fluid shear stress and atherosclerosis)
chr1	153752902	153754041	1140	+	-0.664	0.0151356	0.33266	UTR5	ENSMUST00000182538	ENSMUSG00000066800	chr1	153749426	153764221	Rnasel	ribonuclease L (2', 5'-oligoisoadenylate synthetase-dependent) [Source:MGI Symbol;Acc:MGI:1098272]	GO:0000166(nucleotide binding);GO:0003723(RNA binding);GO:0004518(nuclease activity);GO:0004519(endonuclease activity);GO:0004540(ribonuclease activity);GO:0004672(protein kinase activity);GO:0005515(protein binding);GO:0005524(ATP binding);GO:0005737(cytoplasm);GO:0005739(mitochondrion);GO:0006364(rRNA processing);GO:0006396(RNA processing);GO:0006397(mRNA processing);GO:0006468(protein phosphor…	04621(NOD-like receptor signaling pathway);05160(Hepatitis C);05164(Influenza A);05168(Herpes simplex virus 1 infection)
chr1	153754309	153755118	810	+	-0.508	0.00933254	0.276694	exonic	ENSMUST00000086209	ENSMUSG00000066800	chr1	153749426	153764221	Rnasel	ribonuclease L (2', 5'-oligoisoadenylate synthetase-dependent) [Source:MGI Symbol;Acc:MGI:1098272]	GO:0000166(nucleotide binding);GO:0003723(RNA binding);GO:0004518(nuclease activity);GO:0004519(endonuclease activity);GO:0004540(ribonuclease activity);GO:0004672(protein kinase activity);GO:0005515(protein binding);GO:0005524(ATP binding);GO:0005737(cytoplasm);GO:0005739(mitochondrion);GO:0006364(rRNA processing);GO:0006396(RNA processing);GO:0006397(mRNA processing);GO:0006468(protein phosphor…	04621(NOD-like receptor signaling pathway);05160(Hepatitis C);05164(Influenza A);05168(Herpes simplex virus 1 infection)
chr1	155202019	155202440	422	+	0.448	0.0288403	0.419759	UTR3	ENSMUST00000027743	ENSMUSG00000026470	chr1	155158715	155208256	Stx6	syntaxin 6 [Source:MGI Symbol;Acc:MGI:1926235]	GO:0000139(Golgi membrane);GO:0000149(SNARE binding);GO:0005484(SNAP receptor activity);GO:0005515(protein binding);GO:0005654(nucleoplasm);GO:0005769(early endosome);GO:0005794(Golgi apparatus);GO:0005802(trans-Golgi network);GO:0005829(cytosol);GO:0006886(intracellular protein transport);GO:0006906(vesicle fusion);GO:0007032(endosome organization);GO:0008021(synaptic vesicle);GO:0012505(endomem…	04130(SNARE interactions in vesicular transport)
chr1	156059514	156061964	2451	+	-0.662	0.00501187	0.198609	UTR5	ENSMUST00000060404	ENSMUSG00000050565	chr1	156035403	156068861	Tor1aip2	torsin A interacting protein 2 [Source:MGI Symbol;Acc:MGI:3582695]	GO:0001671(ATPase activator activity);GO:0005515(protein binding);GO:0005634(nucleus);GO:0005635(nuclear envelope);GO:0005783(endoplasmic reticulum);GO:0005789(endoplasmic reticulum membrane);GO:0007029(endoplasmic reticulum organization);GO:0016020(membrane);GO:0016021(integral component of membrane);GO:0032781(positive regulation of ATPase activity);GO:0051117(ATPase binding);GO:0090435(protein…	NA
chr1	161076055	161083577	7523	+	-0.478	0.01	0.284446	UTR3	ENSMUST00000028035	ENSMUSG00000026708	chr1	161070713	161086724	Cenpl	centromere protein L [Source:MGI Symbol;Acc:MGI:1917704]	GO:0000775(chromosome, centromeric region);GO:0003674(molecular_function);GO:0005575(cellular_component);GO:0005634(nucleus);GO:0005694(chromosome);GO:0008150(biological_process)	NA
chr1	171409908	171410208	301	+	0.602	0.0281838	0.416869	UTR3	ENSMUST00000056449	ENSMUSG00000048865	chr1	171388954	171410298	Arhgap30	Rho GTPase activating protein 30 [Source:MGI Symbol;Acc:MGI:2684948]	GO:0007165(signal transduction);GO:0043231(intracellular membrane-bounded organelle)	NA
chr1	177449835	177450105	271	+	-0.494	0.0354813	0.457088	UTR3	ENSMUST00000077225	ENSMUSG00000063659	chr1	177442351	177450764	Zbtb18	zinc finger and BTB domain containing 18 [Source:MGI Symbol;Acc:MGI:1353609]	GO:0000122(negative regulation of transcription by RNA polymerase II);GO:0000792(heterochromatin);GO:0001227(DNA-binding transcription repressor activity, RNA polymerase II-specific);GO:0001701(in utero embryonic development);GO:0003676(nucleic acid binding);GO:0003677(DNA binding);GO:0003713(transcription coactivator activity);GO:0005515(protein binding);GO:0005634(nucleus);GO:0006974(cellular r…	NA
chr1	182131448	182131658	211	+	-0.624	0.000954993	0.0776247	UTR3	ENSMUST00000027792	ENSMUSG00000026511	chr1	182124737	182132407	Srp9	signal recognition particle 9 [Source:MGI Symbol;Acc:MGI:1350930]	GO:0003723(RNA binding);GO:0005737(cytoplasm);GO:0005786(signal recognition particle, endoplasmic reticulum targeting);GO:0006614(SRP-dependent cotranslational protein targeting to membrane);GO:0008312(7S RNA binding);GO:0045900(negative regulation of translational elongation);GO:0048500(signal recognition particle)	03060(Protein export)
chr1	183322271	183323228	958	+	0.21	0.0389045	0.468813	UTR3	ENSMUST00000109166	ENSMUSG00000042901	chr1	183296590	183325476	Aida	axin interactor, dorsalization associated [Source:MGI Symbol;Acc:MGI:1919737]	GO:0005515(protein binding);GO:0005737(cytoplasm);GO:0007275(multicellular organism development);GO:0009953(dorsal/ventral pattern formation);GO:0016020(membrane);GO:0019904(protein domain specific binding);GO:0031333(negative regulation of protein-containing complex assembly);GO:0035091(phosphatidylinositol binding);GO:0043254(regulation of protein-containing complex assembly);GO:0043508(negativ…	NA
chr1	185401287	185401798	512	+	-0.386	0.000691831	0.0676083	exonic	ENSMUST00000046514	ENSMUSG00000026615	chr1	185363044	185428360	Eprs	glutamyl-prolyl-tRNA synthetase [Source:MGI Symbol;Acc:MGI:97838]	GO:0000166(nucleotide binding);GO:0003723(RNA binding);GO:0003824(catalytic activity);GO:0004812(aminoacyl-tRNA ligase activity);GO:0004818(glutamate-tRNA ligase activity);GO:0004827(proline-tRNA ligase activity);GO:0005515(protein binding);GO:0005524(ATP binding);GO:0005737(cytoplasm);GO:0005829(cytosol);GO:0005886(plasma membrane);GO:0006412(translation);GO:0006417(regulation of translation);GO…	00860(Porphyrin and chlorophyll metabolism);00970(Aminoacyl-tRNA biosynthesis)
chr1	191778442	191778923	482	+	0.482	0.00794328	0.257632	UTR3	ENSMUST00000110855	ENSMUSG00000026623	chr1	191717834	191784255	Lpgat1	lysophosphatidylglycerol acyltransferase 1 [Source:MGI Symbol;Acc:MGI:2446186]	GO:0003674(molecular_function);GO:0005575(cellular_component);GO:0005737(cytoplasm);GO:0005783(endoplasmic reticulum);GO:0005789(endoplasmic reticulum membrane);GO:0006629(lipid metabolic process);GO:0008150(biological_process);GO:0008654(phospholipid biosynthetic process);GO:0012505(endomembrane system);GO:0016020(membrane);GO:0016021(integral component of membrane);GO:0016740(transferase activi…	00564(Glycerophospholipid metabolism)
chr1	16101294	16101444	151	-	0.412	0.000457088	0.0501187	UTR3	ENSMUST00000058437	ENSMUSG00000043716	chr1	16101295	16104662	Rpl7	ribosomal protein L7 [Source:MGI Symbol;Acc:MGI:98073]	GO:0000463(maturation of LSU-rRNA from tricistronic rRNA transcript (SSU-rRNA, 5.8S rRNA, LSU-rRNA));GO:0003677(DNA binding);GO:0003723(RNA binding);GO:0003729(mRNA binding);GO:0003735(structural constituent of ribosome);GO:0005840(ribosome);GO:0005844(polysome);GO:0006364(rRNA processing);GO:0006412(translation);GO:0008097(5S rRNA binding);GO:0014069(postsynaptic density);GO:0022625(cytosolic la…	03010(Ribosome)
chr1	33746203	33746623	421	-	-0.845	0.00794328	0.257632	UTR3	ENSMUST00000044691	ENSMUSG00000042215	chr1	33745484	33757795	Bag2	BCL2-associated athanogene 2 [Source:MGI Symbol;Acc:MGI:1891254]	GO:0000774(adenyl-nucleotide exchange factor activity);GO:0005874(microtubule);GO:0010954(positive regulation of protein processing);GO:0019538(protein metabolic process);GO:0030424(axon);GO:0030425(dendrite);GO:0031072(heat shock protein binding);GO:0031397(negative regulation of protein ubiquitination);GO:0031625(ubiquitin protein ligase binding);GO:0032091(negative regulation of protein bindin…	04141(Protein processing in endoplasmic reticulum)
chr1	33777508	33777809	302	-	-1.45	0.000457088	0.0501187	UTR3	ENSMUST00000139143	ENSMUSG00000042197	chr1	33761545	33814595	Zfp451	zinc finger protein 451 [Source:MGI Symbol;Acc:MGI:2137896]	GO:0003676(nucleic acid binding);GO:0003677(DNA binding);GO:0003714(transcription corepressor activity);GO:0005634(nucleus);GO:0005654(nucleoplasm);GO:0010468(regulation of gene expression);GO:0016605(PML body);GO:0016740(transferase activity);GO:0016925(protein sumoylation);GO:0030512(negative regulation of transforming growth factor beta receptor signaling pathway);GO:0046872(metal ion binding)…	NA
chr1	33800839	33803390	2552	-	0.32	0.0281838	0.416869	UTR3	ENSMUST00000044455	ENSMUSG00000042197	chr1	33761545	33814595	Zfp451	zinc finger protein 451 [Source:MGI Symbol;Acc:MGI:2137896]	GO:0003676(nucleic acid binding);GO:0003677(DNA binding);GO:0003714(transcription corepressor activity);GO:0005634(nucleus);GO:0005654(nucleoplasm);GO:0010468(regulation of gene expression);GO:0016605(PML body);GO:0016740(transferase activity);GO:0016925(protein sumoylation);GO:0030512(negative regulation of transforming growth factor beta receptor signaling pathway);GO:0046872(metal ion binding)…	NA
chr1	36105413	36106387	975	-	0.712	0.0141254	0.325087	ncRNA_exonic	ENSMUST00000192656	ENSMUSG00000104523	chr1	36105384	36106446	Gm37335	predicted gene, 37335 [Source:MGI Symbol;Acc:MGI:5610563]	NA	NA
chr1	36792430	36792820	391	-	-0.576	0.0275423	0.414954	UTR3	ENSMUST00000027290	ENSMUSG00000026116	chr1	36792191	36943666	Tmem131	transmembrane protein 131 [Source:MGI Symbol;Acc:MGI:1927110]	GO:0003674(molecular_function);GO:0016020(membrane);GO:0016021(integral component of membrane)	NA
chr1	36801875	36808167	6293	-	-0.327	0.0371535	0.461318	exonic	ENSMUST00000027290	ENSMUSG00000026116	chr1	36792191	36943666	Tmem131	transmembrane protein 131 [Source:MGI Symbol;Acc:MGI:1927110]	GO:0003674(molecular_function);GO:0016020(membrane);GO:0016021(integral component of membrane)	NA
chr1	37420142	37420533	392	-	-0.34	0.0457088	0.489779	UTR3	ENSMUST00000027286	ENSMUSG00000026112	chr1	37417084	37430103	Coa5	cytochrome C oxidase assembly factor 5 [Source:MGI Symbol;Acc:MGI:1923428]	GO:0003674(molecular_function);GO:0005739(mitochondrion);GO:0033617(mitochondrial respiratory chain complex IV assembly)	04714(Thermogenesis)
chr1	39577105	39577315	211	-	-1	0.0281838	0.416869	UTR5	ENSMUST00000062525	ENSMUSG00000048234	chr1	39551296	39577405	Rnf149	ring finger protein 149 [Source:MGI Symbol;Acc:MGI:2677438]	GO:0005515(protein binding);GO:0005737(cytoplasm);GO:0006511(ubiquitin-dependent protein catabolic process);GO:0016020(membrane);GO:0016021(integral component of membrane);GO:0016567(protein ubiquitination);GO:0016740(transferase activity);GO:0031647(regulation of protein stability);GO:0035690(cellular response to drug);GO:0043409(negative regulation of MAPK cascade);GO:0046872(metal ion binding)…	NA
chr1	52187564	52188690	1127	-	-0.51	0.0147911	0.331131	UTR3	ENSMUST00000114510	ENSMUSG00000026103	chr1	52163448	52233232	Gls	glutaminase [Source:MGI Symbol;Acc:MGI:95752]	GO:0001967(suckling behavior);GO:0002087(regulation of respiratory gaseous exchange by nervous system process);GO:0004359(glutaminase activity);GO:0005515(protein binding);GO:0005737(cytoplasm);GO:0005739(mitochondrion);GO:0005759(mitochondrial matrix);GO:0005829(cytosol);GO:0006537(glutamate biosynthetic process);GO:0006541(glutamine metabolic process);GO:0006543(glutamine catabolic process);GO:…	00220(Arginine biosynthesis);00250(Alanine, aspartate and glutamate metabolism);00471(D-Glutamine and D-glutamate metabolism);04724(Glutamatergic synapse);04727(GABAergic synapse);04964(Proximal tubule bicarbonate reclamation);05206(MicroRNAs in cancer);05230(Central carbon metabolism in cancer)
chr1	52458759	52459269	511	-	-0.338	0.00812831	0.259418	UTR3	ENSMUST00000069792	ENSMUSG00000002881	chr1	52457294	52500679	Nab1	Ngfi-A binding protein 1 [Source:MGI Symbol;Acc:MGI:107564]	GO:0001958(endochondral ossification);GO:0003712(transcription coregulator activity);GO:0005634(nucleus);GO:0006355(regulation of transcription, DNA-templated);GO:0008134(transcription factor binding);GO:0014037(Schwann cell differentiation);GO:0042552(myelination);GO:0045682(regulation of epidermis development);GO:0045892(negative regulation of transcription, DNA-templated)	NA
chr1	58015630	58017907	2278	-	-0.32	0.00977237	0.284446	UTR5	ENSMUST00000163061	ENSMUSG00000054770	chr1	57955101	58018956	Kctd18	potassium channel tetramerisation domain containing 18 [Source:MGI Symbol;Acc:MGI:3603813]	GO:0003674(molecular_function);GO:0005575(cellular_component);GO:0008150(biological_process);GO:0051260(protein homooligomerization)	NA
chr1	58463517	58464266	750	-	-0.442	0.0158489	0.34435	UTR3	ENSMUST00000027198	ENSMUSG00000026037	chr1	58462771	58505109	Orc2	origin recognition complex, subunit 2 [Source:MGI Symbol;Acc:MGI:1328306]	GO:0000784(nuclear chromosome, telomeric region);GO:0000785(chromatin);GO:0000792(heterochromatin);GO:0000808(origin recognition complex);GO:0000939(condensed chromosome inner kinetochore);GO:0003688(DNA replication origin binding);GO:0005634(nucleus);GO:0005654(nucleoplasm);GO:0005664(nuclear origin of replication recognition complex);GO:0005813(centrosome);GO:0006260(DNA replication)	04110(Cell cycle)
chr1	60488134	60488825	692	-	-0.797	0.00269153	0.142561	UTR3	ENSMUST00000140485	ENSMUSG00000026014	chr1	60482292	60567104	Raph1	Ras association (RalGDS/AF-6) and pleckstrin homology domains 1 [Source:MGI Symbol;Acc:MGI:1924550]	GO:0005515(protein binding);GO:0005829(cytosol);GO:0005886(plasma membrane);GO:0007165(signal transduction);GO:0016604(nuclear body);GO:0031252(cell leading edge);GO:0048675(axon extension)	NA
chr1	60522272	60525993	3722	-	-1.45	6.45654e-05	0.0120226	exonic	ENSMUST00000027168	ENSMUSG00000026014	chr1	60482292	60567104	Raph1	Ras association (RalGDS/AF-6) and pleckstrin homology domains 1 [Source:MGI Symbol;Acc:MGI:1924550]	GO:0005515(protein binding);GO:0005829(cytosol);GO:0005886(plasma membrane);GO:0007165(signal transduction);GO:0016604(nuclear body);GO:0031252(cell leading edge);GO:0048675(axon extension)	NA
chr1	64734747	64735676	930	-	-2.25	0.00912011	0.272898	UTR3	ENSMUST00000063982	ENSMUSG00000045005	chr1	64730558	64737751	Fzd5	frizzled class receptor 5 [Source:MGI Symbol;Acc:MGI:108571]	GO:0000139(Golgi membrane);GO:0000578(embryonic axis specification);GO:0001525(angiogenesis);GO:0001540(amyloid-beta binding);GO:0001944(vasculature development);GO:0002726(positive regulation of T cell cytokine production);GO:0004888(transmembrane signaling receptor activity);GO:0004930(G protein-coupled receptor activity);GO:0005515(protein binding);GO:0005769(early endosome);GO:0005794(Golgi a…	04150(mTOR signaling pathway);04310(Wnt signaling pathway);04390(Hippo signaling pathway);04550(Signaling pathways regulating pluripotency of stem cells);04916(Melanogenesis);04934(Cushing syndrome);05165(Human papillomavirus infection);05200(Pathways in cancer);05205(Proteoglycans in cancer);05217(Basal cell carcinoma);05224(Breast cancer);05225(Hepatocellular carcinoma);05226(Gastric cancer)
chr1	64791806	64792106	301	-	0.526	0.0263027	0.408319	UTR3	ENSMUST00000097713	ENSMUSG00000051344	chr1	64785983	64956824	Plekhm3	pleckstrin homology domain containing, family M, member 3 [Source:MGI Symbol;Acc:MGI:2443627]	GO:0005515(protein binding);GO:0005737(cytoplasm);GO:0005794(Golgi apparatus);GO:0005886(plasma membrane);GO:0016020(membrane);GO:0045445(myoblast differentiation);GO:0046872(metal ion binding)	NA
chr1	64921651	64938357	16707	-	0.261	0.00831764	0.263633	UTR5	ENSMUST00000097713	ENSMUSG00000051344	chr1	64785983	64956824	Plekhm3	pleckstrin homology domain containing, family M, member 3 [Source:MGI Symbol;Acc:MGI:2443627]	GO:0005515(protein binding);GO:0005737(cytoplasm);GO:0005794(Golgi apparatus);GO:0005886(plasma membrane);GO:0016020(membrane);GO:0045445(myoblast differentiation);GO:0046872(metal ion binding)	NA
chr1	71030341	71030611	271	-	-1.11	0.0457088	0.489779	UTR3	ENSMUST00000027393	ENSMUSG00000026196	chr1	71027498	71103146	Bard1	BRCA1 associated RING domain 1 [Source:MGI Symbol;Acc:MGI:1328361]	GO:0003723(RNA binding);GO:0004842(ubiquitin-protein transferase activity);GO:0005515(protein binding);GO:0005634(nucleus);GO:0005737(cytoplasm);GO:0006281(DNA repair);GO:0006974(cellular response to DNA damage stimulus);GO:0016567(protein ubiquitination);GO:0016607(nuclear speck);GO:0016740(transferase activity);GO:0031436(BRCA1-BARD1 complex);GO:0036464(cytoplasmic ribonucleoprotein granule);GO…	03440(Homologous recombination)
chr1	84036624	84038182	1559	-	0.147	3.0903e-05	0.00630957	UTR3	ENSMUST00000168574	ENSMUSG00000045658	chr1	84036296	84364180	Pid1	phosphotyrosine interaction domain containing 1 [Source:MGI Symbol;Acc:MGI:2138391]	GO:0001933(negative regulation of protein phosphorylation);GO:0005515(protein binding);GO:0005737(cytoplasm);GO:0010628(positive regulation of gene expression);GO:0042127(regulation of cell population proliferation);GO:0044320(cellular response to leptin stimulus);GO:0045944(positive regulation of transcription by RNA polymerase II);GO:0046325(negative regulation of glucose import);GO:0046627(neg…	NA
chr1	86350171	86351006	836	-	-0.135	0.00398107	0.179061	UTR3	ENSMUST00000027438	ENSMUSG00000026234	chr1	86344719	86359400	Ncl	nucleolin [Source:MGI Symbol;Acc:MGI:97286]	GO:0001525(angiogenesis);GO:0001650(fibrillar center);GO:0001651(dense fibrillar component);GO:0003676(nucleic acid binding);GO:0003677(DNA binding);GO:0003697(single-stranded DNA binding);GO:0003723(RNA binding);GO:0005102(signaling receptor binding);GO:0005509(calcium ion binding);GO:0005515(protein binding);GO:0005634(nucleus);GO:0005654(nucleoplasm);GO:0005681(spliceosomal complex);GO:0005730…	NA
chr1	86356178	86359220	3043	-	0.142	1.20226e-06	0.000389045	exonic	ENSMUST00000027438	ENSMUSG00000026234	chr1	86344719	86359400	Ncl	nucleolin [Source:MGI Symbol;Acc:MGI:97286]	GO:0001525(angiogenesis);GO:0001650(fibrillar center);GO:0001651(dense fibrillar component);GO:0003676(nucleic acid binding);GO:0003677(DNA binding);GO:0003697(single-stranded DNA binding);GO:0003723(RNA binding);GO:0005102(signaling receptor binding);GO:0005509(calcium ion binding);GO:0005515(protein binding);GO:0005634(nucleus);GO:0005654(nucleoplasm);GO:0005681(spliceosomal complex);GO:0005730…	NA
chr1	91411482	91412164	683	-	-0.596	0.0263027	0.405509	UTR3	ENSMUST00000086851	ENSMUSG00000067071	chr1	91411483	91414038	Hes6	hairy and enhancer of split 6 [Source:MGI Symbol;Acc:MGI:1859852]	GO:0000122(negative regulation of transcription by RNA polymerase II);GO:0000977(RNA polymerase II regulatory region sequence-specific DNA binding);GO:0001227(DNA-binding transcription repressor activity, RNA polymerase II-specific);GO:0003677(DNA binding);GO:0003700(DNA-binding transcription factor activity);GO:0005634(nucleus);GO:0005667(transcription factor complex);GO:0006355(regulation of tr…	05165(Human papillomavirus infection)
chr1	92637144	92637325	182	-	-0.548	0.000229087	0.0301995	UTR3	ENSMUST00000097642	ENSMUSG00000073616	chr1	92637145	92641985	Cops9	COP9 signalosome subunit 9 [Source:MGI Symbol;Acc:MGI:1914165]	GO:0000790(nuclear chromatin);GO:0003674(molecular_function);GO:0005634(nucleus);GO:0005654(nucleoplasm);GO:0005737(cytoplasm);GO:0008180(COP9 signalosome);GO:0008284(positive regulation of cell population proliferation);GO:0034644(cellular response to UV);GO:0051220(cytoplasmic sequestering of protein);GO:2000435(negative regulation of protein neddylation)	NA
chr1	120226408	120226768	361	-	-0.745	0.0354813	0.454988	UTR3	ENSMUST00000112639	ENSMUSG00000026389	chr1	120190757	120272705	Steap3	STEAP family member 3 [Source:MGI Symbol;Acc:MGI:1915678]	GO:0005737(cytoplasm);GO:0005768(endosome);GO:0005771(multivesicular body);GO:0009306(protein secretion);GO:0010008(endosome membrane);GO:0016020(membrane);GO:0016021(integral component of membrane);GO:0055072(iron ion homeostasis)	04115(p53 signaling pathway);04216(Ferroptosis)
chr1	121553834	121554074	241	-	-0.607	0.0331131	0.443609	UTR3	ENSMUST00000001724	ENSMUSG00000001674	chr1	121553835	121567989	Ddx18	DEAD (Asp-Glu-Ala-Asp) box polypeptide 18 [Source:MGI Symbol;Acc:MGI:1914192]	GO:0000166(nucleotide binding);GO:0000463(maturation of LSU-rRNA from tricistronic rRNA transcript (SSU-rRNA, 5.8S rRNA, LSU-rRNA));GO:0003676(nucleic acid binding);GO:0003723(RNA binding);GO:0003724(RNA helicase activity);GO:0004386(helicase activity);GO:0005524(ATP binding);GO:0005634(nucleus);GO:0005694(chromosome);GO:0005730(nucleolus);GO:0016787(hydrolase activity);GO:0071392(cellular respon…	NA
chr1	127976290	127987156	10867	-	-1.27	0.00144544	0.100925	exonic	ENSMUST00000086614	ENSMUSG00000036086	chr1	127954184	128103047	Zranb3	zinc finger, RAN-binding domain containing 3 [Source:MGI Symbol;Acc:MGI:1918362]	GO:0000166(nucleotide binding);GO:0000733(DNA strand renaturation);GO:0003676(nucleic acid binding);GO:0003678(DNA helicase activity);GO:0003824(catalytic activity);GO:0004386(helicase activity);GO:0004518(nuclease activity);GO:0004519(endonuclease activity);GO:0004520(endodeoxyribonuclease activity);GO:0005524(ATP binding);GO:0005634(nucleus);GO:0005654(nucleoplasm);GO:0005694(chromosome);GO:000…	NA
chr1	128589205	128592204	3000	-	-0.896	0.00467735	0.193642	exonic	ENSMUST00000052172	ENSMUSG00000045382	chr1	128588199	128592293	Cxcr4	chemokine (C-X-C motif) receptor 4 [Source:MGI Symbol;Acc:MGI:109563]	GO:0001666(response to hypoxia);GO:0001764(neuron migration);GO:0002064(epithelial cell development);GO:0003779(actin binding);GO:0004930(G protein-coupled receptor activity);GO:0004950(chemokine receptor activity);GO:0005634(nucleus);GO:0005737(cytoplasm);GO:0005764(lysosome);GO:0005768(endosome);GO:0005769(early endosome);GO:0005770(late endosome);GO:0005886(plasma membrane);GO:0006935(chemotax…	04020(Calcium signaling pathway);04060(Cytokine-cytokine receptor interaction);04062(Chemokine signaling pathway);04144(Endocytosis);04360(Axon guidance);04670(Leukocyte transendothelial migration);04672(Intestinal immune network for IgA production);04810(Regulation of actin cytoskeleton);05163(Human cytomegalovirus infection);05170(Human immunodeficiency virus 1 infection);05200(Pathways in canc…
chr1	132991581	132996587	5007	-	0.245	0.0371535	0.461318	UTR3	ENSMUST00000185398	ENSMUSG00000054387	chr1	132959484	133030561	Mdm4	transformed mouse 3T3 cell double minute 4 [Source:MGI Symbol;Acc:MGI:107934]	GO:0000122(negative regulation of transcription by RNA polymerase II);GO:0002027(regulation of heart rate);GO:0003170(heart valve development);GO:0003181(atrioventricular valve morphogenesis);GO:0003203(endocardial cushion morphogenesis);GO:0003281(ventricular septum development);GO:0003283(atrial septum development);GO:0005515(protein binding);GO:0005634(nucleus);GO:0005654(nucleoplasm);GO:00082…	04115(p53 signaling pathway);05206(MicroRNAs in cancer)
chr1	133624755	133627196	2442	-	-0.271	0.017378	0.357273	UTR3	ENSMUST00000179598	ENSMUSG00000094410	chr1	133619940	133661318	Gm38394	predicted gene, 38394 [Source:MGI Symbol;Acc:MGI:5614057]	GO:0000122(negative regulation of transcription by RNA polymerase II);GO:0001835(blastocyst hatching);GO:0003674(molecular_function);GO:0003677(DNA binding);GO:0005634(nucleus);GO:0005730(nucleolus);GO:0045892(negative regulation of transcription, DNA-templated);GO:0046872(metal ion binding);GO:0046983(protein dimerization activity)	NA
chr1	133624767	133627209	2443	-	-0.279	0.0141254	0.32434	UTR3	ENSMUST00000179598	ENSMUSG00000094410	chr1	133619940	133661318	Gm38394	predicted gene, 38394 [Source:MGI Symbol;Acc:MGI:5614057]	GO:0000122(negative regulation of transcription by RNA polymerase II);GO:0001835(blastocyst hatching);GO:0003674(molecular_function);GO:0003677(DNA binding);GO:0005634(nucleus);GO:0005730(nucleolus);GO:0045892(negative regulation of transcription, DNA-templated);GO:0046872(metal ion binding);GO:0046983(protein dimerization activity)	NA
chr1	133624752	133627195	2444	-	-0.258	0.0223872	0.385478	UTR3	ENSMUST00000179598	ENSMUSG00000094410	chr1	133619940	133661318	Gm38394	predicted gene, 38394 [Source:MGI Symbol;Acc:MGI:5614057]	GO:0000122(negative regulation of transcription by RNA polymerase II);GO:0001835(blastocyst hatching);GO:0003674(molecular_function);GO:0003677(DNA binding);GO:0005634(nucleus);GO:0005730(nucleolus);GO:0045892(negative regulation of transcription, DNA-templated);GO:0046872(metal ion binding);GO:0046983(protein dimerization activity)	NA
chr1	135440660	135441680	1021	-	0.287	0.0154882	0.337287	UTR3	ENSMUST00000040599	ENSMUSG00000009418	chr1	135434580	135688105	Nav1	neuron navigator 1 [Source:MGI Symbol;Acc:MGI:2183683]	GO:0001578(microtubule bundle formation);GO:0001764(neuron migration);GO:0005737(cytoplasm);GO:0005856(cytoskeleton);GO:0005874(microtubule);GO:0007275(multicellular organism development);GO:0007399(nervous system development);GO:0015630(microtubule cytoskeleton);GO:0022008(neurogenesis);GO:0030154(cell differentiation);GO:0043194(axon initial segment)	NA
chr1	150361394	150361963	570	-	0.398	0.0489779	0.500035	UTR3	ENSMUST00000097546	ENSMUSG00000006010	chr1	150361305	150393080	Odr4	odr4 GPCR localization factor homolog [Source:MGI Symbol;Acc:MGI:2385108]	GO:0003674(molecular_function);GO:0005575(cellular_component);GO:0008104(protein localization);GO:0016020(membrane);GO:0016021(integral component of membrane)	NA
chr1	152837712	152838191	480	-	-1.59	1.31826e-06	0.00040738	UTR3	ENSMUST00000043560	ENSMUSG00000042772	chr1	152836995	152902646	Smg7	Smg-7 homolog, nonsense mediated mRNA decay factor (C. elegans) [Source:MGI Symbol;Acc:MGI:2682334]	GO:0000184(nuclear-transcribed mRNA catabolic process, nonsense-mediated decay);GO:0005515(protein binding);GO:0005634(nucleus);GO:0005697(telomerase holoenzyme complex);GO:0005737(cytoplasm);GO:0005829(cytosol);GO:0007004(telomere maintenance via telomerase);GO:0032210(regulation of telomere maintenance via telomerase);GO:0042162(telomeric DNA binding);GO:0045111(intermediate filament cytoskelet…	03015(mRNA surveillance pathway)
chr1	155778243	155778453	211	-	0.972	0.0467735	0.494311	UTR3	ENSMUST00000035325	ENSMUSG00000033684	chr1	155776029	155812889	Qsox1	quiescin Q6 sulfhydryl oxidase 1 [Source:MGI Symbol;Acc:MGI:1330818]	GO:0000139(Golgi membrane);GO:0003756(protein disulfide isomerase activity);GO:0005576(extracellular region);GO:0005615(extracellular space);GO:0005783(endoplasmic reticulum);GO:0005794(Golgi apparatus);GO:0006457(protein folding);GO:0016020(membrane);GO:0016021(integral component of membrane);GO:0016242(negative regulation of macroautophagy);GO:0016491(oxidoreductase activity);GO:0016971(flavin-…	NA
chr1	155926532	155929080	2549	-	-0.445	0.0275423	0.414954	exonic	ENSMUST00000138762	ENSMUSG00000033671	chr1	155844964	155973255	Cep350	centrosomal protein 350 [Source:MGI Symbol;Acc:MGI:1921331]	GO:0005515(protein binding);GO:0005634(nucleus);GO:0005737(cytoplasm);GO:0005813(centrosome);GO:0005814(centriole);GO:0005815(microtubule organizing center);GO:0005819(spindle);GO:0005856(cytoskeleton);GO:0008017(microtubule binding);GO:0034453(microtubule anchoring);GO:0042995(cell projection);GO:0071539(protein localization to centrosome);GO:1905515(non-motile cilium assembly)	NA
chr1	155931593	155933412	1820	-	-0.602	0.0186209	0.364754	exonic	ENSMUST00000138762	ENSMUSG00000033671	chr1	155844964	155973255	Cep350	centrosomal protein 350 [Source:MGI Symbol;Acc:MGI:1921331]	GO:0005515(protein binding);GO:0005634(nucleus);GO:0005737(cytoplasm);GO:0005813(centrosome);GO:0005814(centriole);GO:0005815(microtubule organizing center);GO:0005819(spindle);GO:0005856(cytoskeleton);GO:0008017(microtubule binding);GO:0034453(microtubule anchoring);GO:0042995(cell projection);GO:0071539(protein localization to centrosome);GO:1905515(non-motile cilium assembly)	NA
chr1	156653616	156654066	451	-	-0.449	0.0190546	0.364754	UTR3	ENSMUST00000079625	ENSMUSG00000060519	chr1	156653617	156674356	Tor3a	torsin family 3, member A [Source:MGI Symbol;Acc:MGI:1353652]	GO:0000166(nucleotide binding);GO:0005515(protein binding);GO:0005524(ATP binding);GO:0005635(nuclear envelope);GO:0005737(cytoplasm);GO:0005783(endoplasmic reticulum);GO:0005788(endoplasmic reticulum lumen);GO:0016887(ATPase activity)	NA
chr1	161834100	161835059	960	-	-0.401	0.040738	0.477529	exonic	ENSMUST00000048377	ENSMUSG00000040297	chr1	161816114	161876682	Suco	SUN domain containing ossification factor [Source:MGI Symbol;Acc:MGI:2138346]	GO:0001503(ossification);GO:0003674(molecular_function);GO:0005737(cytoplasm);GO:0005783(endoplasmic reticulum);GO:0005791(rough endoplasmic reticulum);GO:0007275(multicellular organism development);GO:0016020(membrane);GO:0016021(integral component of membrane);GO:0030867(rough endoplasmic reticulum membrane);GO:0032967(positive regulation of collagen biosynthetic process);GO:0045669(positive re…	NA
chr1	162704483	162704723	241	-	-0.317	0.040738	0.476431	exonic	ENSMUST00000028016	ENSMUSG00000040225	chr1	162670725	162740556	Prrc2c	proline-rich coiled-coil 2C [Source:MGI Symbol;Acc:MGI:1913754]	GO:0002244(hematopoietic progenitor cell differentiation);GO:0005737(cytoplasm);GO:0005829(cytosol);GO:0008022(protein C-terminus binding);GO:0010494(cytoplasmic stress granule);GO:0030154(cell differentiation);GO:0034063(stress granule assembly)	NA
chr1	162840728	162840938	211	-	-8.73	1.7378e-07	6.30957e-05	UTR3	ENSMUST00000111518	ENSMUSG00000040181	chr1	162829561	162866610	Fmo1	flavin containing monooxygenase 1 [Source:MGI Symbol;Acc:MGI:1310002]	GO:0004497(monooxygenase activity);GO:0004499(N,N-dimethylaniline monooxygenase activity);GO:0005783(endoplasmic reticulum);GO:0005789(endoplasmic reticulum membrane);GO:0006082(organic acid metabolic process);GO:0006970(response to osmotic stress);GO:0009404(toxin metabolic process);GO:0016020(membrane);GO:0016021(integral component of membrane);GO:0016491(oxidoreductase activity);GO:0017144(dru…	00982(Drug metabolism - cytochrome P450)
chr1	165350892	165351192	301	-	-0.589	0.0380189	0.464515	exonic	ENSMUST00000027856	ENSMUSG00000026571	chr1	165328698	165460475	Dcaf6	DDB1 and CUL4 associated factor 6 [Source:MGI Symbol;Acc:MGI:1921356]	GO:0005515(protein binding);GO:0005634(nucleus);GO:0005654(nucleoplasm);GO:0005737(cytoplasm);GO:0005829(cytosol);GO:0005925(focal adhesion);GO:0016567(protein ubiquitination);GO:0030374(nuclear receptor transcription coactivator activity);GO:0045944(positive regulation of transcription by RNA polymerase II);GO:0080008(Cul4-RING E3 ubiquitin ligase complex)	NA
chr1	171051173	171051503	331	-	-0.382	0.0331131	0.443609	UTR3	ENSMUST00000164044	ENSMUSG00000059498	chr1	171051174	171064935	Fcgr3	Fc receptor, IgG, low affinity III [Source:MGI Symbol;Acc:MGI:95500]	GO:0016020(membrane);GO:0016021(integral component of membrane)	04145(Phagosome);04380(Osteoclast differentiation);05140(Leishmaniasis);05150(Staphylococcus aureus infection);05152(Tuberculosis)
chr1	171222025	171222424	400	-	-1.13	0.0389045	0.467735	UTR5	ENSMUST00000005817	ENSMUSG00000005674	chr1	171216011	171222514	Tomm40l	translocase of outer mitochondrial membrane 40-like [Source:MGI Symbol;Acc:MGI:3589112]	GO:0005739(mitochondrion);GO:0005741(mitochondrial outer membrane);GO:0005742(mitochondrial outer membrane translocase complex);GO:0006811(ion transport);GO:0008320(protein transmembrane transporter activity);GO:0015031(protein transport);GO:0015288(porin activity);GO:0016020(membrane);GO:0016021(integral component of membrane);GO:0030150(protein import into mitochondrial matrix);GO:0030943(mitoc…	05014(Amyotrophic lateral sclerosis (ALS))
chr1	171601949	171607202	5254	-	-0.644	1.65959e-05	0.00380189	exonic	ENSMUST00000004827	ENSMUSG00000004707	chr1	171588624	171607410	Ly9	lymphocyte antigen 9 [Source:MGI Symbol;Acc:MGI:96885]	GO:0002250(adaptive immune response);GO:0002376(immune system process);GO:0005886(plasma membrane);GO:0007155(cell adhesion);GO:0009986(cell surface);GO:0016020(membrane);GO:0016021(integral component of membrane);GO:0032740(positive regulation of interleukin-17 production);GO:0045087(innate immune response);GO:0072540(T-helper 17 cell lineage commitment)	NA
chr1	173723694	173729259	5566	-	-0.296	0.00524807	0.203704	UTR3	ENSMUST00000042610	ENSMUSG00000073490	chr1	173723427	173741747	Ifi207	interferon activated gene 207 [Source:MGI Symbol;Acc:MGI:2138302]	GO:0000122(negative regulation of transcription by RNA polymerase II);GO:0000978(RNA polymerase II cis-regulatory region sequence-specific DNA binding);GO:0001227(DNA-binding transcription repressor activity, RNA polymerase II-specific);GO:0002218(activation of innate immune response);GO:0003690(double-stranded DNA binding);GO:0005634(nucleus);GO:0005654(nucleoplasm);GO:0005730(nucleolus);GO:0005…	04621(NOD-like receptor signaling pathway)
chr1	173735281	173741747	6467	-	-0.369	0.0489779	0.500035	UTR5	ENSMUST00000042610	ENSMUSG00000073490	chr1	173723427	173741747	Ifi207	interferon activated gene 207 [Source:MGI Symbol;Acc:MGI:2138302]	GO:0000122(negative regulation of transcription by RNA polymerase II);GO:0000978(RNA polymerase II cis-regulatory region sequence-specific DNA binding);GO:0001227(DNA-binding transcription repressor activity, RNA polymerase II-specific);GO:0002218(activation of innate immune response);GO:0003690(double-stranded DNA binding);GO:0005634(nucleus);GO:0005654(nucleoplasm);GO:0005730(nucleolus);GO:0005…	04621(NOD-like receptor signaling pathway)
chr1	175687474	175692191	4718	-	-0.529	0.030903	0.432514	UTR5	ENSMUST00000210367	ENSMUSG00000078185	chr1	175682237	175692901	Chml	choroideremia-like [Source:MGI Symbol;Acc:MGI:101913]	GO:0004930(G protein-coupled receptor activity);GO:0005092(GDP-dissociation inhibitor activity);GO:0005096(GTPase activator activity);GO:0005654(nucleoplasm);GO:0005737(cytoplasm);GO:0005829(cytosol);GO:0005968(Rab-protein geranylgeranyltransferase complex);GO:0006886(intracellular protein transport);GO:0007186(G protein-coupled receptor signaling pathway);GO:0007264(small GTPase mediated signal …	NA
chr1	178329134	178330725	1592	-	0.0979	0.0275423	0.414954	UTR3	ENSMUST00000037748	ENSMUSG00000039630	chr1	178321108	178337797	Hnrnpu	heterogeneous nuclear ribonucleoprotein U [Source:MGI Symbol;Acc:MGI:1858195]	GO:0000122(negative regulation of transcription by RNA polymerase II);GO:0000166(nucleotide binding);GO:0000228(nuclear chromosome);GO:0000381(regulation of alternative mRNA splicing, via spliceosome);GO:0000775(chromosome, centromeric region);GO:0000776(kinetochore);GO:0000777(condensed chromosome kinetochore);GO:0000922(spindle pole);GO:0000978(RNA polymerase II cis-regulatory region sequence-s…	03040(Spliceosome)
chr1	179528978	179531316	2339	-	1.38	1.38038e-05	0.00338844	UTR3	ENSMUST00000027769	ENSMUSG00000026492	chr1	179528055	179546267	Tfb2m	transcription factor B2, mitochondrial [Source:MGI Symbol;Acc:MGI:107937]	GO:0000154(rRNA modification);GO:0000179(rRNA (adenine-N6,N6-)-dimethyltransferase activity);GO:0003712(transcription coregulator activity);GO:0003723(RNA binding);GO:0005739(mitochondrion);GO:0005759(mitochondrial matrix);GO:0006355(regulation of transcription, DNA-templated);GO:0006364(rRNA processing);GO:0006390(mitochondrial transcription);GO:0006391(transcription initiation from mitochondria…	NA
chr1	181177300	181180535	3236	-	-0.255	0.00758578	0.252348	UTR3	ENSMUST00000036329	ENSMUSG00000038733	chr1	181173228	181212001	Wdr26	WD repeat domain 26 [Source:MGI Symbol;Acc:MGI:1923825]	GO:0000151(ubiquitin ligase complex);GO:0003674(molecular_function);GO:0005515(protein binding);GO:0005634(nucleus);GO:0005654(nucleoplasm);GO:0005737(cytoplasm);GO:0005739(mitochondrion);GO:0005829(cytosol);GO:0008150(biological_process)	NA
chr1	182278952	182279340	389	-	-0.308	0.00724436	0.248313	exonic	ENSMUST00000035295	ENSMUSG00000038633	chr1	182275772	182282804	Degs1	delta(4)-desaturase, sphingolipid 1 [Source:MGI Symbol;Acc:MGI:1097711]	GO:0005739(mitochondrion);GO:0005783(endoplasmic reticulum);GO:0005789(endoplasmic reticulum membrane);GO:0006629(lipid metabolic process);GO:0006631(fatty acid metabolic process);GO:0006633(fatty acid biosynthetic process);GO:0016020(membrane);GO:0016021(integral component of membrane);GO:0016491(oxidoreductase activity);GO:0030148(sphingolipid biosynthetic process);GO:0031966(mitochondrial memb…	00600(Sphingolipid metabolism);04071(Sphingolipid signaling pathway)
chr1	182467259	182467440	182	-	0.571	0.0346737	0.44978	UTR3	ENSMUST00000068505	ENSMUSG00000026509	chr1	182467260	182517608	Capn2	calpain 2 [Source:MGI Symbol;Acc:MGI:88264]	GO:0000785(chromatin);GO:0001666(response to hypoxia);GO:0001824(blastocyst development);GO:0004198(calcium-dependent cysteine-type endopeptidase activity);GO:0005509(calcium ion binding);GO:0005634(nucleus);GO:0005737(cytoplasm);GO:0005758(mitochondrial intermembrane space);GO:0005764(lysosome);GO:0005783(endoplasmic reticulum);GO:0005794(Golgi apparatus);GO:0005829(cytosol);GO:0005886(plasma me…	04141(Protein processing in endoplasmic reticulum);04210(Apoptosis);04217(Necroptosis);04218(Cellular senescence);04510(Focal adhesion);05010(Alzheimer disease)
chr1	189650705	189658857	8153	-	-0.15	0.0389045	0.469894	exonic	ENSMUST00000165962	ENSMUSG00000026605	chr1	189640606	189688086	Cenpf	centromere protein F [Source:MGI Symbol;Acc:MGI:1313302]	GO:0000278(mitotic cell cycle);GO:0000775(chromosome, centromeric region);GO:0000922(spindle pole);GO:0000940(condensed chromosome outer kinetochore);GO:0001822(kidney development);GO:0005634(nucleus);GO:0005635(nuclear envelope);GO:0005654(nucleoplasm);GO:0005737(cytoplasm);GO:0005813(centrosome);GO:0005819(spindle);GO:0005930(axoneme);GO:0007059(chromosome segregation);GO:0008017(microtubule bi…	NA
chr1	189659126	189667811	8686	-	-0.829	0.000109648	0.017378	exonic	ENSMUST00000165962	ENSMUSG00000026605	chr1	189640606	189688086	Cenpf	centromere protein F [Source:MGI Symbol;Acc:MGI:1313302]	GO:0000278(mitotic cell cycle);GO:0000775(chromosome, centromeric region);GO:0000922(spindle pole);GO:0000940(condensed chromosome outer kinetochore);GO:0001822(kidney development);GO:0005634(nucleus);GO:0005635(nuclear envelope);GO:0005654(nucleoplasm);GO:0005737(cytoplasm);GO:0005813(centrosome);GO:0005819(spindle);GO:0005930(axoneme);GO:0007059(chromosome segregation);GO:0008017(microtubule bi…	NA
chr1	190799420	190800380	961	-	-0.612	0.0114815	0.300608	UTR3	ENSMUST00000159367	ENSMUSG00000089872	chr1	190700202	190911770	Rps6kc1	ribosomal protein S6 kinase polypeptide 1 [Source:MGI Symbol;Acc:MGI:2443419]	GO:0000166(nucleotide binding);GO:0004672(protein kinase activity);GO:0004674(protein serine/threonine kinase activity);GO:0005524(ATP binding);GO:0005737(cytoplasm);GO:0005768(endosome);GO:0005769(early endosome);GO:0006468(protein phosphorylation);GO:0008289(lipid binding);GO:0016020(membrane);GO:0016301(kinase activity);GO:0016310(phosphorylation);GO:0016740(transferase activity);GO:0035091(ph…	NA
chr1	192100521	192101001	481	-	-1.1	0.000870964	0.0758578	UTR3	ENSMUST00000192158	ENSMUSG00000037395	chr1	192098546	192138062	Rcor3	REST corepressor 3 [Source:MGI Symbol;Acc:MGI:2441920]	GO:0000976(transcription regulatory region sequence-specific DNA binding);GO:0003677(DNA binding);GO:0003700(DNA-binding transcription factor activity);GO:0003714(transcription corepressor activity);GO:0005515(protein binding);GO:0005634(nucleus);GO:0006355(regulation of transcription, DNA-templated);GO:0008134(transcription factor binding);GO:0017053(transcriptional repressor complex);GO:0019899…	NA
chr2	4905651	4906997	1347	+	-0.469	0.00707946	0.247172	UTR3	ENSMUST00000027973	ENSMUSG00000026662	chr2	4881564	4910557	Sephs1	selenophosphate synthetase 1 [Source:MGI Symbol;Acc:MGI:1923580]	GO:0000166(nucleotide binding);GO:0004756(selenide, water dikinase activity);GO:0005524(ATP binding);GO:0005634(nucleus);GO:0005737(cytoplasm);GO:0005886(plasma membrane);GO:0016020(membrane);GO:0016260(selenocysteine biosynthetic process);GO:0016301(kinase activity);GO:0016310(phosphorylation);GO:0016740(transferase activity);GO:0031965(nuclear membrane);GO:0042802(identical protein binding);GO:…	00450(Selenocompound metabolism)
chr2	6440578	6441837	1260	+	-0.308	0.0416869	0.47863	UTR3	ENSMUST00000042503	ENSMUSG00000039046	chr2	6322667	6446390	Usp6nl	USP6 N-terminal like [Source:MGI Symbol;Acc:MGI:2138893]	GO:0005096(GTPase activator activity);GO:0005794(Golgi apparatus);GO:0005886(plasma membrane);GO:0006886(intracellular protein transport);GO:0007030(Golgi organization);GO:0017137(Rab GTPase binding);GO:0019068(virion assembly);GO:0031410(cytoplasmic vesicle);GO:0035526(retrograde transport, plasma membrane to Golgi);GO:0043547(positive regulation of GTPase activity);GO:0048227(plasma membrane to…	NA
chr2	12978232	12978501	270	+	-0.7	0.0489779	0.500035	exonic	ENSMUST00000028063	ENSMUSG00000026730	chr2	12924041	13003455	Pter	phosphotriesterase related [Source:MGI Symbol;Acc:MGI:107372]	GO:0008270(zinc ion binding);GO:0009056(catabolic process);GO:0016787(hydrolase activity);GO:0016788(hydrolase activity, acting on ester bonds);GO:0030855(epithelial cell differentiation);GO:0046872(metal ion binding)	NA
chr2	19658734	19659510	777	+	-0.734	0.0323594	0.442588	UTR3	ENSMUST00000052168	ENSMUSG00000043415	chr2	19657752	19660583	Otud1	OTU domain containing 1 [Source:MGI Symbol;Acc:MGI:1918448]	GO:0004843(thiol-dependent ubiquitin-specific protease activity);GO:0005575(cellular_component);GO:0006508(proteolysis);GO:0008233(peptidase activity);GO:0008234(cysteine-type peptidase activity);GO:0016579(protein deubiquitination);GO:0016787(hydrolase activity);GO:0036459(thiol-dependent ubiquitinyl hydrolase activity);GO:0070536(protein K63-linked deubiquitination)	NA
chr2	23112589	23112980	392	+	-1.17	0.00275423	0.144544	UTR3	ENSMUST00000028121	ENSMUSG00000026781	chr2	23068167	23115558	Acbd5	acyl-Coenzyme A binding domain containing 5 [Source:MGI Symbol;Acc:MGI:1921409]	GO:0000062(fatty-acyl-CoA binding);GO:0003674(molecular_function);GO:0005654(nucleoplasm);GO:0005777(peroxisome);GO:0005778(peroxisomal membrane);GO:0006914(autophagy);GO:0008289(lipid binding);GO:0016020(membrane);GO:0016021(integral component of membrane);GO:0030242(autophagy of peroxisome)	NA
chr2	25053786	25054057	272	+	-0.589	0.0371535	0.461318	UTR3	ENSMUST00000137913	ENSMUSG00000036833	chr2	24976033	25054057	Pnpla7	patatin-like phospholipase domain containing 7 [Source:MGI Symbol;Acc:MGI:2385325]	GO:0004622(lysophospholipase activity);GO:0005783(endoplasmic reticulum);GO:0005789(endoplasmic reticulum membrane);GO:0005811(lipid droplet);GO:0006629(lipid metabolic process);GO:0016020(membrane);GO:0016021(integral component of membrane);GO:0016042(lipid catabolic process);GO:0016787(hydrolase activity);GO:0034638(phosphatidylcholine catabolic process);GO:0052689(carboxylic ester hydrolase ac…	00564(Glycerophospholipid metabolism)
chr2	25376179	25376778	600	+	-0.706	0.025704	0.403645	UTR3	ENSMUST00000028329	ENSMUSG00000026955	chr2	25372321	25378213	Sapcd2	suppressor APC domain containing 2 [Source:MGI Symbol;Acc:MGI:1919330]	GO:0000132(establishment of mitotic spindle orientation);GO:0003674(molecular_function);GO:0005634(nucleus);GO:0005654(nucleoplasm);GO:0005730(nucleolus);GO:0005737(cytoplasm);GO:0005829(cytosol);GO:0005886(plasma membrane);GO:0005923(bicellular tight junction);GO:0005938(cell cortex);GO:0007049(cell cycle);GO:0008284(positive regulation of cell population proliferation);GO:0016020(membrane);GO:0…	NA
chr2	25503526	25503736	211	+	-0.603	0.0239883	0.396278	exonic	ENSMUST00000015239	ENSMUSG00000015095	chr2	25500750	25505471	Fbxw5	F-box and WD-40 domain protein 5 [Source:MGI Symbol;Acc:MGI:1354731]	GO:0005515(protein binding);GO:0005737(cytoplasm);GO:0007088(regulation of mitotic nuclear division);GO:0010824(regulation of centrosome duplication);GO:0016567(protein ubiquitination);GO:0019005(SCF ubiquitin ligase complex);GO:0019901(protein kinase binding);GO:0031146(SCF-dependent proteasomal ubiquitin-dependent protein catabolic process);GO:0043161(proteasome-mediated ubiquitin-dependent pro…	NA
chr2	27761791	27762957	1167	+	-0.944	0.000524807	0.0562341	UTR3	ENSMUST00000077257	ENSMUSG00000015846	chr2	27676440	27762957	Rxra	retinoid X receptor alpha [Source:MGI Symbol;Acc:MGI:98214]	GO:0000122(negative regulation of transcription by RNA polymerase II);GO:0000790(nuclear chromatin);GO:0000976(transcription regulatory region sequence-specific DNA binding);GO:0000977(RNA polymerase II regulatory region sequence-specific DNA binding);GO:0000978(RNA polymerase II cis-regulatory region sequence-specific DNA binding);GO:0001162(RNA polymerase II intronic transcription regulatory re…	03320(PPAR signaling pathway);04151(PI3K-Akt signaling pathway);04659(Th17 cell differentiation);04919(Thyroid hormone signaling pathway);04920(Adipocytokine signaling pathway);04928(Parathyroid hormone synthesis, secretion and action);04932(Non-alcoholic fatty liver disease (NAFLD));04976(Bile secretion);05160(Hepatitis C);05200(Pathways in cancer);05202(Transcriptional misregulation in cancer);…
chr2	29148055	29148385	331	+	-0.708	0.025704	0.401791	exonic	ENSMUST00000061578	ENSMUSG00000043535	chr2	29124181	29182471	Setx	senataxin [Source:MGI Symbol;Acc:MGI:2443480]	GO:0000165(MAPK cascade);GO:0000166(nucleotide binding);GO:0000228(nuclear chromosome);GO:0000781(chromosome, telomeric region);GO:0001147(transcription termination site sequence-specific DNA binding);GO:0003723(RNA binding);GO:0004386(helicase activity);GO:0005515(protein binding);GO:0005524(ATP binding);GO:0005634(nucleus);GO:0005654(nucleoplasm);GO:0005694(chromosome);GO:0005730(nucleolus);GO:…	NA
chr2	32033620	32034491	872	+	-0.89	6.76083e-07	0.000223872	exonic	ENSMUST00000065398	ENSMUSG00000001855	chr2	31974436	32053975	Nup214	nucleoporin 214 [Source:MGI Symbol;Acc:MGI:1095411]	GO:0000278(mitotic cell cycle);GO:0005049(nuclear export signal receptor activity);GO:0005515(protein binding);GO:0005634(nucleus);GO:0005635(nuclear envelope);GO:0005643(nuclear pore);GO:0006405(RNA export from nucleus);GO:0006406(mRNA export from nucleus);GO:0006606(protein import into nucleus);GO:0006611(protein export from nucleus);GO:0008139(nuclear localization sequence binding);GO:0015031(…	03013(RNA transport)
chr2	32229287	32231033	1747	+	0.351	0.0398107	0.475335	UTR3	ENSMUST00000036691	ENSMUSG00000039262	chr2	32151082	32234537	Prrc2b	proline-rich coiled-coil 2B [Source:MGI Symbol;Acc:MGI:1923304]	GO:0003674(molecular_function);GO:0005575(cellular_component);GO:0030154(cell differentiation)	NA
chr2	32567574	32567724	151	+	0.663	0.00512861	0.201837	UTR3	ENSMUST00000048375	ENSMUSG00000039157	chr2	32535332	32569756	Fam102a	family with sequence similarity 102, member A [Source:MGI Symbol;Acc:MGI:2138935]	GO:0003674(molecular_function);GO:0005575(cellular_component);GO:0008150(biological_process)	NA
chr2	32597039	32598175	1137	+	0.441	0.0123027	0.304089	UTR3	ENSMUST00000146557	ENSMUSG00000079442	chr2	32587095	32599698	St6galnac4	ST6 (alpha-N-acetyl-neuraminyl-2,3-beta-galactosyl-1,3)-N-acetylgalactosaminide alpha-2,6-sialyltransferase 4 [Source:MGI Symbol;Acc:MGI:1341894]	GO:0005794(Golgi apparatus);GO:0006486(protein glycosylation);GO:0008373(sialyltransferase activity);GO:0016020(membrane);GO:0016021(integral component of membrane);GO:0016740(transferase activity);GO:0016757(transferase activity, transferring glycosyl groups);GO:0097503(sialylation)	00604(Glycosphingolipid biosynthesis - ganglio series)
chr2	36251823	36252272	450	+	-0.986	0.00245471	0.136773	UTR3	ENSMUST00000062069	ENSMUSG00000047250	chr2	36230426	36252272	Ptgs1	prostaglandin-endoperoxide synthase 1 [Source:MGI Symbol;Acc:MGI:97797]	GO:0001516(prostaglandin biosynthetic process);GO:0001750(photoreceptor outer segment);GO:0004601(peroxidase activity);GO:0004666(prostaglandin-endoperoxide synthase activity);GO:0005635(nuclear envelope);GO:0005737(cytoplasm);GO:0005783(endoplasmic reticulum);GO:0005789(endoplasmic reticulum membrane);GO:0005794(Golgi apparatus);GO:0006629(lipid metabolic process);GO:0006631(fatty acid metabolic…	00590(Arachidonic acid metabolism);04611(Platelet activation);04726(Serotonergic synapse);04923(Regulation of lipolysis in adipocytes)
chr2	39013164	39015307	2144	+	-0.252	0.0223872	0.385478	UTR3	ENSMUST00000090993	ENSMUSG00000026755	chr2	39005348	39015877	Arpc5l	actin related protein 2/3 complex, subunit 5-like [Source:MGI Symbol;Acc:MGI:1921442]	GO:0003779(actin binding);GO:0005737(cytoplasm);GO:0005856(cytoskeleton);GO:0005885(Arp2/3 protein complex);GO:0015629(actin cytoskeleton);GO:0016477(cell migration);GO:0030833(regulation of actin filament polymerization);GO:0034314(Arp2/3 complex-mediated actin nucleation);GO:0051015(actin filament binding)	04144(Endocytosis);04666(Fc gamma R-mediated phagocytosis);04810(Regulation of actin cytoskeleton);05100(Bacterial invasion of epithelial cells);05132(Salmonella infection)
chr2	49536580	49545730	9151	+	-0.552	0.0165959	0.349945	exonic	ENSMUST00000092123	ENSMUSG00000069495	chr2	49451486	49551948	Epc2	enhancer of polycomb homolog 2 [Source:MGI Symbol;Acc:MGI:1278321]	GO:0004402(histone acetyltransferase activity);GO:0005634(nucleus);GO:0006281(DNA repair);GO:0006325(chromatin organization);GO:0006357(regulation of transcription by RNA polymerase II);GO:0006974(cellular response to DNA damage stimulus);GO:0016573(histone acetylation);GO:0032777(Piccolo NuA4 histone acetyltransferase complex);GO:0035267(NuA4 histone acetyltransferase complex)	NA
chr2	59305454	59308538	3085	+	-0.812	0.00245471	0.136773	UTR3	ENSMUST00000184332	ENSMUSG00000026991	chr2	59160850	59355208	Pkp4	plakophilin 4 [Source:MGI Symbol;Acc:MGI:109281]	GO:0000922(spindle pole);GO:0005515(protein binding);GO:0005634(nucleus);GO:0005737(cytoplasm);GO:0005819(spindle);GO:0005856(cytoskeleton);GO:0005886(plasma membrane);GO:0005911(cell-cell junction);GO:0005912(adherens junction);GO:0007043(cell-cell junction assembly);GO:0007155(cell adhesion);GO:0009898(cytoplasmic side of plasma membrane);GO:0014069(postsynaptic density);GO:0016020(membrane);GO…	NA
chr2	59352294	59354760	2467	+	-0.564	0.0218776	0.385478	UTR3	ENSMUST00000183359	ENSMUSG00000026991	chr2	59160850	59355208	Pkp4	plakophilin 4 [Source:MGI Symbol;Acc:MGI:109281]	GO:0000922(spindle pole);GO:0005515(protein binding);GO:0005634(nucleus);GO:0005737(cytoplasm);GO:0005819(spindle);GO:0005856(cytoskeleton);GO:0005886(plasma membrane);GO:0005911(cell-cell junction);GO:0005912(adherens junction);GO:0007043(cell-cell junction assembly);GO:0007155(cell adhesion);GO:0009898(cytoplasmic side of plasma membrane);GO:0014069(postsynaptic density);GO:0016020(membrane);GO…	NA
chr2	61646322	61650411	4090	+	-0.207	0.0223872	0.385478	exonic	ENSMUST00000078074	ENSMUSG00000064289	chr2	61578585	61654171	Tank	TRAF family member-associated Nf-kappa B activator [Source:MGI Symbol;Acc:MGI:107676]	GO:0004843(thiol-dependent ubiquitin-specific protease activity);GO:0005515(protein binding);GO:0005737(cytoplasm);GO:0005829(cytosol);GO:0006508(proteolysis);GO:0006974(cellular response to DNA damage stimulus);GO:0007249(I-kappaB kinase/NF-kappaB signaling);GO:0031625(ubiquitin protein ligase binding);GO:0032991(protein-containing complex);GO:0035800(deubiquitinase activator activity);GO:004312…	04621(NOD-like receptor signaling pathway);04622(RIG-I-like receptor signaling pathway)
chr2	69869987	69870808	822	+	0.285	0.00114815	0.0870964	UTR3	ENSMUST00000132186	ENSMUSG00000068882	chr2	69861562	69871846	Ssb	Sjogren syndrome antigen B [Source:MGI Symbol;Acc:MGI:98423]	GO:0000049(tRNA binding);GO:0001682(tRNA 5'-leader removal);GO:0003676(nucleic acid binding);GO:0003723(RNA binding);GO:0005634(nucleus);GO:0005737(cytoplasm);GO:0006396(RNA processing);GO:0006409(tRNA export from nucleus);GO:0008033(tRNA processing);GO:0008266(poly(U) RNA binding);GO:0042780(tRNA 3'-end processing);GO:0071045(nuclear histone mRNA catabolic process);GO:0075522(IRES-dependent vira…	05322(Systemic lupus erythematosus)
chr2	84685682	84686992	1311	+	-1.21	0.00281838	0.147571	UTR3	ENSMUST00000102645	ENSMUSG00000027080	chr2	84678402	84688215	Med19	mediator complex subunit 19 [Source:MGI Symbol;Acc:MGI:1914234]	GO:0003712(transcription coregulator activity);GO:0005515(protein binding);GO:0005634(nucleus);GO:0005654(nucleoplasm);GO:0006357(regulation of transcription by RNA polymerase II);GO:0008134(transcription factor binding);GO:0016592(mediator complex);GO:0045944(positive regulation of transcription by RNA polymerase II)	NA
chr2	91082389	91090159	7771	+	0.743	0.000104713	0.0169824	UTR5	ENSMUST00000169852	ENSMUSG00000002111	chr2	91082390	91115756	Spi1	spleen focus forming virus (SFFV) proviral integration oncogene [Source:MGI Symbol;Acc:MGI:98282]	GO:0000122(negative regulation of transcription by RNA polymerase II);GO:0000790(nuclear chromatin);GO:0000978(RNA polymerase II cis-regulatory region sequence-specific DNA binding);GO:0000981(DNA-binding transcription factor activity, RNA polymerase II-specific);GO:0001085(RNA polymerase II transcription factor binding);GO:0001227(DNA-binding transcription repressor activity, RNA polymerase II-s…	04380(Osteoclast differentiation);05166(Human T-cell leukemia virus 1 infection);05200(Pathways in cancer);05202(Transcriptional misregulation in cancer);05221(Acute myeloid leukemia)
chr2	112265944	112266665	722	+	-0.338	0.0234423	0.392645	UTR5	ENSMUST00000110991	ENSMUSG00000027130	chr2	112265825	112363163	Slc12a6	solute carrier family 12, member 6 [Source:MGI Symbol;Acc:MGI:2135960]	GO:0005515(protein binding);GO:0005886(plasma membrane);GO:0005887(integral component of plasma membrane);GO:0006811(ion transport);GO:0006813(potassium ion transport);GO:0006884(cell volume homeostasis);GO:0007268(chemical synaptic transmission);GO:0008519(ammonium transmembrane transporter activity);GO:0015079(potassium ion transmembrane transporter activity);GO:0015293(symporter activity);GO:0…	NA
chr2	112410217	112412900	2684	+	0.447	0.0489779	0.500035	UTR3	ENSMUST00000028552	ENSMUSG00000027132	chr2	112379211	112414240	Katnbl1	katanin p80 subunit B like 1 [Source:MGI Symbol;Acc:MGI:1919675]	GO:0000922(spindle pole);GO:0003674(molecular_function);GO:0005634(nucleus);GO:0005654(nucleoplasm);GO:0005730(nucleolus);GO:0005737(cytoplasm);GO:0005856(cytoskeleton);GO:0030496(midbody);GO:0032154(cleavage furrow);GO:0051495(positive regulation of cytoskeleton organization);GO:0072686(mitotic spindle);GO:0097431(mitotic spindle pole)	NA
chr2	117178035	117178365	331	+	-0.353	7.76247e-05	0.0138038	UTR3	ENSMUST00000028829	ENSMUSG00000027351	chr2	117121374	117182279	Spred1	sprouty protein with EVH-1 domain 1, related sequence [Source:MGI Symbol;Acc:MGI:2150016]	GO:0000188(inactivation of MAPK activity);GO:0005173(stem cell factor receptor binding);GO:0005515(protein binding);GO:0005634(nucleus);GO:0005654(nucleoplasm);GO:0005737(cytoplasm);GO:0005829(cytosol);GO:0005886(plasma membrane);GO:0005901(caveola);GO:0006469(negative regulation of protein kinase activity);GO:0007275(multicellular organism development);GO:0009966(regulation of signal transductio…	NA
chr2	117249738	117255539	5802	+	0.814	0.0467735	0.49204	UTR5	ENSMUST00000028825	ENSMUSG00000027349	chr2	117249739	117271540	Fam98b	family with sequence similarity 98, member B [Source:MGI Symbol;Acc:MGI:1915465]	GO:0005634(nucleus);GO:0005654(nucleoplasm);GO:0005737(cytoplasm);GO:0006479(protein methylation);GO:0008276(protein methyltransferase activity);GO:0008284(positive regulation of cell population proliferation);GO:0010628(positive regulation of gene expression);GO:0042802(identical protein binding);GO:0043231(intracellular membrane-bounded organelle);GO:0072669(tRNA-splicing ligase complex)	NA
chr2	119068949	119069999	1051	+	-0.435	0.0269153	0.410204	exonic	ENSMUST00000028799	ENSMUSG00000027326	chr2	119047119	119105501	Knl1	kinetochore scaffold 1 [Source:MGI Symbol;Acc:MGI:1923714]	GO:0000775(chromosome, centromeric region);GO:0000776(kinetochore);GO:0000777(condensed chromosome kinetochore);GO:0001669(acrosomal vesicle);GO:0003674(molecular_function);GO:0005634(nucleus);GO:0005654(nucleoplasm);GO:0005694(chromosome);GO:0007049(cell cycle);GO:0007059(chromosome segregation);GO:0008608(attachment of spindle microtubules to kinetochore);GO:0010923(negative regulation of phosp…	NA
chr2	120697471	120698011	541	+	-0.768	0.00338844	0.164437	UTR3	ENSMUST00000140843	ENSMUSG00000033705	chr2	120629121	120731895	Stard9	START domain containing 9 [Source:MGI Symbol;Acc:MGI:3045258]	GO:0000166(nucleotide binding);GO:0003774(motor activity);GO:0003777(microtubule motor activity);GO:0005515(protein binding);GO:0005524(ATP binding);GO:0005634(nucleus);GO:0005737(cytoplasm);GO:0005814(centriole);GO:0005856(cytoskeleton);GO:0005871(kinesin complex);GO:0005874(microtubule);GO:0007018(microtubule-based movement);GO:0008017(microtubule binding);GO:0008289(lipid binding);GO:0008574(A…	NA
chr2	120700377	120701427	1051	+	-0.409	0.017378	0.357273	UTR3	ENSMUST00000140843	ENSMUSG00000033705	chr2	120629121	120731895	Stard9	START domain containing 9 [Source:MGI Symbol;Acc:MGI:3045258]	GO:0000166(nucleotide binding);GO:0003774(motor activity);GO:0003777(microtubule motor activity);GO:0005515(protein binding);GO:0005524(ATP binding);GO:0005634(nucleus);GO:0005737(cytoplasm);GO:0005814(centriole);GO:0005856(cytoskeleton);GO:0005871(kinesin complex);GO:0005874(microtubule);GO:0007018(microtubule-based movement);GO:0008017(microtubule binding);GO:0008289(lipid binding);GO:0008574(A…	NA
chr2	120703134	120704124	991	+	-0.415	0.0109648	0.295121	UTR3	ENSMUST00000140843	ENSMUSG00000033705	chr2	120629121	120731895	Stard9	START domain containing 9 [Source:MGI Symbol;Acc:MGI:3045258]	GO:0000166(nucleotide binding);GO:0003774(motor activity);GO:0003777(microtubule motor activity);GO:0005515(protein binding);GO:0005524(ATP binding);GO:0005634(nucleus);GO:0005737(cytoplasm);GO:0005814(centriole);GO:0005856(cytoskeleton);GO:0005871(kinesin complex);GO:0005874(microtubule);GO:0007018(microtubule-based movement);GO:0008017(microtubule binding);GO:0008289(lipid binding);GO:0008574(A…	NA
chr2	121450836	121451166	331	+	0.565	0.0398107	0.473151	UTR3	ENSMUST00000110615	ENSMUSG00000074884	chr2	121449195	121458313	Serf2	small EDRK-rich factor 2 [Source:MGI Symbol;Acc:MGI:1337041]	GO:0003674(molecular_function);GO:0005575(cellular_component);GO:0005634(nucleus);GO:0005829(cytosol);GO:0031648(protein destabilization)	NA
chr2	121457966	121458252	287	+	0.614	0.0489779	0.500035	UTR3	ENSMUST00000148575	ENSMUSG00000074884	chr2	121449195	121458313	Serf2	small EDRK-rich factor 2 [Source:MGI Symbol;Acc:MGI:1337041]	GO:0003674(molecular_function);GO:0005575(cellular_component);GO:0005634(nucleus);GO:0005829(cytosol);GO:0031648(protein destabilization)	NA
chr2	122028575	122029018	444	+	2.41	1.54882e-09	6.76083e-07	UTR5	ENSMUST00000028668	ENSMUSG00000027236	chr2	122028546	122056598	Eif3j1	eukaryotic translation initiation factor 3, subunit J1 [Source:MGI Symbol;Acc:MGI:1925905]	GO:0001732(formation of cytoplasmic translation initiation complex);GO:0002183(cytoplasmic translational initiation);GO:0003743(translation initiation factor activity);GO:0005737(cytoplasm);GO:0005829(cytosol);GO:0005852(eukaryotic translation initiation factor 3 complex);GO:0006412(translation);GO:0006413(translational initiation);GO:0016282(eukaryotic 43S preinitiation complex);GO:0033290(eukar…	03013(RNA transport)
chr2	122152815	122153083	269	+	0.122	0.0263027	0.40738	UTR3	ENSMUST00000102476	ENSMUSG00000060802	chr2	122147686	122153083	B2m	beta-2 microglobulin [Source:MGI Symbol;Acc:MGI:88127]	GO:0001916(positive regulation of T cell mediated cytotoxicity);GO:0002237(response to molecule of bacterial origin);GO:0002376(immune system process);GO:0002474(antigen processing and presentation of peptide antigen via MHC class I);GO:0002481(antigen processing and presentation of exogenous protein antigen via MHC class Ib, TAP-dependent);GO:0002726(positive regulation of T cell cytokine produc…	04612(Antigen processing and presentation);05163(Human cytomegalovirus infection);05166(Human T-cell leukemia virus 1 infection);05168(Herpes simplex virus 1 infection);05169(Epstein-Barr virus infection);05170(Human immunodeficiency virus 1 infection)
chr2	125674399	125674785	387	+	0.375	0.0363078	0.459198	UTR3	ENSMUST00000164756	ENSMUSG00000091337	chr2	125673095	125674785	Eid1	EP300 interacting inhibitor of differentiation 1 [Source:MGI Symbol;Acc:MGI:1889651]	GO:0000122(negative regulation of transcription by RNA polymerase II);GO:0003714(transcription corepressor activity);GO:0005515(protein binding);GO:0005634(nucleus);GO:0005654(nucleoplasm);GO:0005737(cytoplasm);GO:0007049(cell cycle);GO:0030154(cell differentiation);GO:0035034(histone acetyltransferase regulator activity);GO:0035035(histone acetyltransferase binding);GO:0035065(regulation of hist…	NA
chr2	126738042	126742593	4552	+	-0.213	0.0218776	0.385478	exonic	ENSMUST00000028841	ENSMUSG00000027363	chr2	126707328	126759297	Usp8	ubiquitin specific peptidase 8 [Source:MGI Symbol;Acc:MGI:1934029]	GO:0000281(mitotic cytokinesis);GO:0001669(acrosomal vesicle);GO:0004843(thiol-dependent ubiquitin-specific protease activity);GO:0005515(protein binding);GO:0005634(nucleus);GO:0005737(cytoplasm);GO:0005768(endosome);GO:0005769(early endosome);GO:0005829(cytosol);GO:0005886(plasma membrane);GO:0006508(proteolysis);GO:0006511(ubiquitin-dependent protein catabolic process);GO:0007032(endosome orga…	04137(Mitophagy - animal);04144(Endocytosis);04934(Cushing syndrome)
chr2	127295812	127297555	1744	+	0.228	0.047863	0.497737	UTR3	ENSMUST00000110375	ENSMUSG00000027367	chr2	127270218	127298932	Stard7	START domain containing 7 [Source:MGI Symbol;Acc:MGI:2139090]	GO:0001773(myeloid dendritic cell activation);GO:0005576(extracellular region);GO:0005737(cytoplasm);GO:0005739(mitochondrion);GO:0006954(inflammatory response);GO:0008289(lipid binding);GO:0035745(T-helper 2 cell cytokine production);GO:0042092(type 2 immune response);GO:0061436(establishment of skin barrier);GO:0120197(mucociliary clearance)	NA
chr2	129621172	129631090	9919	+	0.105	0.000131826	0.0204174	UTR3	ENSMUST00000049262	ENSMUSG00000037902	chr2	129592835	129632228	Sirpa	signal-regulatory protein alpha [Source:MGI Symbol;Acc:MGI:108563]	GO:0001933(negative regulation of protein phosphorylation);GO:0002244(hematopoietic progenitor cell differentiation);GO:0005515(protein binding);GO:0005886(plasma membrane);GO:0005887(integral component of plasma membrane);GO:0006910(phagocytosis, recognition);GO:0006911(phagocytosis, engulfment);GO:0007010(cytoskeleton organization);GO:0007015(actin filament organization);GO:0007160(cell-matrix …	04380(Osteoclast differentiation)
chr2	129631179	129631420	242	+	0.249	6.60693e-05	0.0120226	UTR3	ENSMUST00000049262	ENSMUSG00000037902	chr2	129592835	129632228	Sirpa	signal-regulatory protein alpha [Source:MGI Symbol;Acc:MGI:108563]	GO:0001933(negative regulation of protein phosphorylation);GO:0002244(hematopoietic progenitor cell differentiation);GO:0005515(protein binding);GO:0005886(plasma membrane);GO:0005887(integral component of plasma membrane);GO:0006910(phagocytosis, recognition);GO:0006911(phagocytosis, engulfment);GO:0007010(cytoskeleton organization);GO:0007015(actin filament organization);GO:0007160(cell-matrix …	04380(Osteoclast differentiation)
chr2	130278145	130278416	272	+	0.352	0.0316228	0.438531	UTR3	ENSMUST00000149955	ENSMUSG00000027405	chr2	130274430	130279313	Nop56	NOP56 ribonucleoprotein [Source:MGI Symbol;Acc:MGI:1914384]	GO:0001650(fibrillar center);GO:0005634(nucleus);GO:0005654(nucleoplasm);GO:0005730(nucleolus);GO:0005732(small nucleolar ribonucleoprotein complex);GO:0005737(cytoplasm);GO:0030515(snoRNA binding);GO:0031428(box C/D snoRNP complex);GO:0032040(small-subunit processome);GO:0042254(ribosome biogenesis);GO:0070761(pre-snoRNP complex);GO:1990226(histone methyltransferase binding)	03008(Ribosome biogenesis in eukaryotes)
chr2	144279552	144280450	899	+	-0.441	0.0416869	0.47863	UTR3	ENSMUST00000028910	ENSMUSG00000027424	chr2	144270663	144281227	Mgme1	mitochondrial genome maintenance exonuclease 1 [Source:MGI Symbol;Acc:MGI:1921778]	GO:0000002(mitochondrial genome maintenance);GO:0004518(nuclease activity);GO:0004527(exonuclease activity);GO:0005739(mitochondrion);GO:0006264(mitochondrial DNA replication);GO:0006281(DNA repair);GO:0006974(cellular response to DNA damage stimulus);GO:0008297(single-stranded DNA exodeoxyribonuclease activity);GO:0016787(hydrolase activity);GO:0043504(mitochondrial DNA repair);GO:0090305(nuclei…	NA
chr2	145883460	145886417	2958	+	-0.398	0.000380189	0.0446684	UTR3	ENSMUST00000147976	ENSMUSG00000001768	chr2	145675215	145887616	Rin2	Ras and Rab interactor 2 [Source:MGI Symbol;Acc:MGI:1921280]	GO:0003674(molecular_function);GO:0005096(GTPase activator activity);GO:0005575(cellular_component);GO:0005737(cytoplasm);GO:0006897(endocytosis);GO:0007165(signal transduction);GO:0010595(positive regulation of endothelial cell migration);GO:0043547(positive regulation of GTPase activity);GO:1904906(positive regulation of endothelial cell-matrix adhesion via fibronectin);GO:2001214(positive regu…	NA
chr2	148672659	148676027	3369	+	0.191	0.040738	0.477529	UTR3	ENSMUST00000047177	ENSMUSG00000036992	chr2	148672601	148676027	Nxt1	NTF2-related export protein 1 [Source:MGI Symbol;Acc:MGI:1929619]	GO:0005515(protein binding);GO:0005634(nucleus);GO:0005643(nuclear pore);GO:0005654(nucleoplasm);GO:0005737(cytoplasm);GO:0005829(cytosol);GO:0006405(RNA export from nucleus);GO:0006606(protein import into nucleus);GO:0006611(protein export from nucleus);GO:0006913(nucleocytoplasmic transport);GO:0008536(Ran GTPase binding);GO:0015031(protein transport);GO:0016607(nuclear speck);GO:0044613(nuclea…	03008(Ribosome biogenesis in eukaryotes);03013(RNA transport);03015(mRNA surveillance pathway);05164(Influenza A)
chr2	150927405	150931280	3876	+	-0.656	0.00912011	0.272898	UTR3	ENSMUST00000028948	ENSMUSG00000027454	chr2	150905400	150931280	Gins1	GINS complex subunit 1 (Psf1 homolog) [Source:MGI Symbol;Acc:MGI:1916520]	GO:0000811(GINS complex);GO:0001833(inner cell mass cell proliferation);GO:0005515(protein binding);GO:0005634(nucleus);GO:0005737(cytoplasm);GO:0006260(DNA replication);GO:1902983(DNA strand elongation involved in mitotic DNA replication)	NA
chr2	153267461	153267732	272	+	-0.598	0.0251189	0.399025	UTR3	ENSMUST00000049863	ENSMUSG00000046020	chr2	153241533	153270247	Pofut1	protein O-fucosyltransferase 1 [Source:MGI Symbol;Acc:MGI:2153207]	GO:0001525(angiogenesis);GO:0001756(somitogenesis);GO:0005783(endoplasmic reticulum);GO:0005975(carbohydrate metabolic process);GO:0006004(fucose metabolic process);GO:0006486(protein glycosylation);GO:0006493(protein O-linked glycosylation);GO:0007219(Notch signaling pathway);GO:0007399(nervous system development);GO:0007507(heart development);GO:0008417(fucosyltransferase activity);GO:0008593(r…	00514(Other types of O-glycan biosynthesis)
chr2	154692592	154694189	1598	+	0.206	0.0162181	0.345939	UTR3	ENSMUST00000044277	ENSMUSG00000038467	chr2	154651705	154694785	Chmp4b	charged multivesicular body protein 4B [Source:MGI Symbol;Acc:MGI:1922858]	GO:0000281(mitotic cytokinesis);GO:0000815(ESCRT III complex);GO:0005515(protein binding);GO:0005634(nucleus);GO:0005635(nuclear envelope);GO:0005737(cytoplasm);GO:0005768(endosome);GO:0005771(multivesicular body);GO:0005829(cytosol);GO:0006620(posttranslational protein targeting to endoplasmic reticulum membrane);GO:0006900(vesicle budding from membrane);GO:0006914(autophagy);GO:0006997(nucleus …	04144(Endocytosis);04217(Necroptosis)
chr2	156298596	156302993	4398	+	0.431	0.0316228	0.437522	exonic	ENSMUST00000037401	ENSMUSG00000038116	chr2	156196466	156309952	Phf20	PHD finger protein 20 [Source:MGI Symbol;Acc:MGI:2444148]	GO:0000123(histone acetyltransferase complex);GO:0003676(nucleic acid binding);GO:0003677(DNA binding);GO:0005634(nucleus);GO:0005654(nucleoplasm);GO:0005829(cytosol);GO:0006325(chromatin organization);GO:0006355(regulation of transcription, DNA-templated);GO:0031965(nuclear membrane);GO:0043981(histone H4-K5 acetylation);GO:0043982(histone H4-K8 acetylation);GO:0043984(histone H4-K16 acetylation…	NA
chr2	157396314	157396733	420	+	-0.62	0.0457088	0.489779	UTR3	ENSMUST00000081202	ENSMUSG00000063019	chr2	157367594	157396763	Manbal	mannosidase, beta A, lysosomal-like [Source:MGI Symbol;Acc:MGI:1916411]	GO:0016020(membrane);GO:0016021(integral component of membrane)	NA
chr2	160687623	160698150	10528	+	0.636	0.0114815	0.300608	exonic	ENSMUST00000109468	ENSMUSG00000070544	chr2	160645888	160722764	Top1	topoisomerase (DNA) I [Source:MGI Symbol;Acc:MGI:98788]	GO:0000228(nuclear chromosome);GO:0000932(P-body);GO:0000978(RNA polymerase II cis-regulatory region sequence-specific DNA binding);GO:0001650(fibrillar center);GO:0001651(dense fibrillar component);GO:0003677(DNA binding);GO:0003682(chromatin binding);GO:0003690(double-stranded DNA binding);GO:0003697(single-stranded DNA binding);GO:0003916(DNA topoisomerase activity);GO:0003917(DNA topoisomeras…	NA
chr2	163045633	163046081	449	+	-0.593	0.0446684	0.486407	UTR3	ENSMUST00000018002	ENSMUSG00000017858	chr2	163017354	163046141	Ift52	intraflagellar transport 52 [Source:MGI Symbol;Acc:MGI:2387217]	GO:0001841(neural tube formation);GO:0001947(heart looping);GO:0005515(protein binding);GO:0005813(centrosome);GO:0005814(centriole);GO:0005929(cilium);GO:0007224(smoothened signaling pathway);GO:0007368(determination of left/right symmetry);GO:0009953(dorsal/ventral pattern formation);GO:0030030(cell projection organization);GO:0030992(intraciliary transport particle B);GO:0032391(photoreceptor …	NA
chr2	164820552	164822100	1549	+	-0.457	0.047863	0.497737	UTR3	ENSMUST00000052107	ENSMUSG00000045822	chr2	164805098	164822130	Zswim3	zinc finger SWIM-type containing 3 [Source:MGI Symbol;Acc:MGI:1914788]	GO:0005575(cellular_component);GO:0008150(biological_process);GO:0008270(zinc ion binding);GO:0046872(metal ion binding)	NA
chr2	164890766	164891377	612	+	-0.687	0.0123027	0.304089	UTR3	ENSMUST00000041643	ENSMUSG00000039849	chr2	164879304	164894454	Pcif1	PDX1 C-terminal inhibiting factor 1 [Source:MGI Symbol;Acc:MGI:2443858]	GO:0005515(protein binding);GO:0005634(nucleus);GO:0005654(nucleoplasm);GO:0008168(methyltransferase activity);GO:0010923(negative regulation of phosphatase activity);GO:0015630(microtubule cytoskeleton);GO:0016422(mRNA (2'-O-methyladenosine-N6-)-methyltransferase activity);GO:0016740(transferase activity);GO:0017148(negative regulation of translation);GO:0032259(methylation);GO:0045171(intercell…	NA
chr2	166894699	166895029	331	+	-0.733	0.0323594	0.442588	UTR3	ENSMUST00000099078	ENSMUSG00000074582	chr2	166805588	166898052	Arfgef2	ADP-ribosylation factor guanine nucleotide-exchange factor 2 (brefeldin A-inhibited) [Source:MGI Symbol;Acc:MGI:2139354]	GO:0000139(Golgi membrane);GO:0001881(receptor recycling);GO:0005085(guanyl-nucleotide exchange factor activity);GO:0005086(ARF guanyl-nucleotide exchange factor activity);GO:0005737(cytoplasm);GO:0005768(endosome);GO:0005794(Golgi apparatus);GO:0005802(trans-Golgi network);GO:0005815(microtubule organizing center);GO:0005829(cytosol);GO:0005856(cytoskeleton);GO:0005879(axonemal microtubule);GO:0…	04144(Endocytosis)
chr2	167977261	167977710	450	+	-0.503	0.0416869	0.47863	UTR3	ENSMUST00000029053	ENSMUSG00000027540	chr2	167932057	167979385	Ptpn1	protein tyrosine phosphatase, non-receptor type 1 [Source:MGI Symbol;Acc:MGI:97805]	GO:0004721(phosphoprotein phosphatase activity);GO:0004725(protein tyrosine phosphatase activity);GO:0005158(insulin receptor binding);GO:0005737(cytoplasm);GO:0005759(mitochondrial matrix);GO:0005769(early endosome);GO:0005783(endoplasmic reticulum);GO:0005789(endoplasmic reticulum membrane);GO:0005829(cytosol);GO:0005886(plasma membrane);GO:0006470(protein dephosphorylation);GO:0007257(activati…	04520(Adherens junction);04910(Insulin signaling pathway);04931(Insulin resistance)
chr2	175652683	175653242	560	+	-5.55	1.94984e-08	7.76247e-06	exonic	ENSMUST00000178120	ENSMUSG00000094475	chr2	175643978	175653860	Gm11007	predicted gene 11007 [Source:MGI Symbol;Acc:MGI:3779223]	GO:0003674(molecular_function);GO:0003676(nucleic acid binding);GO:0005575(cellular_component);GO:0005634(nucleus);GO:0006355(regulation of transcription, DNA-templated);GO:0008150(biological_process);GO:0010468(regulation of gene expression);GO:0046872(metal ion binding)	NA
chr2	175879931	175880112	182	+	4.58	0.000954993	0.0776247	exonic	ENSMUST00000109012	ENSMUSG00000078887	chr2	175869219	175881248	Gm6710	predicted gene 6710 [Source:MGI Symbol;Acc:MGI:3779623]	GO:0003676(nucleic acid binding);GO:0003700(DNA-binding transcription factor activity);GO:0005575(cellular_component);GO:0005634(nucleus);GO:0006355(regulation of transcription, DNA-templated);GO:0043565(sequence-specific DNA binding);GO:0046872(metal ion binding)	05168(Herpes simplex virus 1 infection)
chr2	180085363	180085723	361	+	-1.05	0.0134896	0.31842	UTR3	ENSMUST00000184862	ENSMUSG00000039069	chr2	180070588	180085902	Mtg2	mitochondrial ribosome associated GTPase 2 [Source:MGI Symbol;Acc:MGI:106565]	GO:0000166(nucleotide binding);GO:0000287(magnesium ion binding);GO:0003924(GTPase activity);GO:0005525(GTP binding);GO:0005634(nucleus);GO:0005739(mitochondrion);GO:0005743(mitochondrial inner membrane);GO:0005759(mitochondrial matrix);GO:0005761(mitochondrial ribosome);GO:0042254(ribosome biogenesis);GO:0044065(regulation of respiratory system process);GO:0070129(regulation of mitochondrial tra…	NA
chr2	180176076	180176286	211	+	-1.82	0.00151356	0.103514	UTR3	ENSMUST00000061437	ENSMUSG00000039041	chr2	180171485	180176286	Adrm1	adhesion regulating molecule 1 [Source:MGI Symbol;Acc:MGI:1929289]	GO:0000502(proteasome complex);GO:0001541(ovarian follicle development);GO:0002020(protease binding);GO:0005515(protein binding);GO:0005634(nucleus);GO:0005654(nucleoplasm);GO:0005737(cytoplasm);GO:0005829(cytosol);GO:0005886(plasma membrane);GO:0006368(transcription elongation from RNA polymerase II promoter);GO:0006511(ubiquitin-dependent protein catabolic process);GO:0007286(spermatid developm…	03050(Proteasome);05169(Epstein-Barr virus infection)
chr2	180474026	180474447	422	+	-0.16	0.00467735	0.193642	UTR3	ENSMUST00000038225	ENSMUSG00000038963	chr2	180456245	180474867	Slco4a1	solute carrier organic anion transporter family, member 4a1 [Source:MGI Symbol;Acc:MGI:1351866]	GO:0005515(protein binding);GO:0005886(plasma membrane);GO:0005887(integral component of plasma membrane);GO:0006811(ion transport);GO:0015347(sodium-independent organic anion transmembrane transporter activity);GO:0015349(thyroid hormone transmembrane transporter activity);GO:0016020(membrane);GO:0016021(integral component of membrane);GO:0022857(transmembrane transporter activity);GO:0042403(th…	NA
chr2	180474656	180474837	182	+	-0.359	0.0186209	0.364754	UTR3	ENSMUST00000038225	ENSMUSG00000038963	chr2	180456245	180474867	Slco4a1	solute carrier organic anion transporter family, member 4a1 [Source:MGI Symbol;Acc:MGI:1351866]	GO:0005515(protein binding);GO:0005886(plasma membrane);GO:0005887(integral component of plasma membrane);GO:0006811(ion transport);GO:0015347(sodium-independent organic anion transmembrane transporter activity);GO:0015349(thyroid hormone transmembrane transporter activity);GO:0016020(membrane);GO:0016021(integral component of membrane);GO:0022857(transmembrane transporter activity);GO:0042403(th…	NA
chr2	180584798	180586274	1477	+	-0.344	0.047863	0.497737	UTR3	ENSMUST00000029085	ENSMUSG00000027569	chr2	180581304	180586304	Mrgbp	MRG/MORF4L binding protein [Source:MGI Symbol;Acc:MGI:1920497]	GO:0003674(molecular_function);GO:0005634(nucleus);GO:0005654(nucleoplasm);GO:0006325(chromatin organization);GO:0006355(regulation of transcription, DNA-templated);GO:0006357(regulation of transcription by RNA polymerase II);GO:0016573(histone acetylation);GO:0035267(NuA4 histone acetyltransferase complex);GO:0040008(regulation of growth);GO:0043189(H4/H2A histone acetyltransferase complex)	NA
chr2	181854981	181855370	390	+	-0.527	0.0281838	0.41783	UTR3	ENSMUST00000029116	ENSMUSG00000027589	chr2	181837854	181857461	Pcmtd2	protein-L-isoaspartate (D-aspartate) O-methyltransferase domain containing 2 [Source:MGI Symbol;Acc:MGI:1923927]	GO:0004719(protein-L-isoaspartate (D-aspartate) O-methyltransferase activity);GO:0005737(cytoplasm);GO:0006464(cellular protein modification process);GO:0006479(protein methylation)	NA
chr2	3462554	3464824	2271	-	-0.713	0.00588844	0.222331	exonic	ENSMUST00000027956	ENSMUSG00000026646	chr2	3455815	3475031	Suv39h2	suppressor of variegation 3-9 2 [Source:MGI Symbol;Acc:MGI:1890396]	GO:0000122(negative regulation of transcription by RNA polymerase II);GO:0000775(chromosome, centromeric region);GO:0000785(chromatin);GO:0005515(protein binding);GO:0005634(nucleus);GO:0006325(chromatin organization);GO:0006333(chromatin assembly or disassembly);GO:0006338(chromatin remodeling);GO:0008168(methyltransferase activity);GO:0008270(zinc ion binding);GO:0016740(transferase activity);G…	00310(Lysine degradation)
chr2	3506924	3507494	571	-	-1.33	0.0301995	0.42658	UTR3	ENSMUST00000124331	ENSMUSG00000051396	chr2	3504527	3512790	Gm45902	predicted gene 45902 [Source:MGI Symbol;Acc:MGI:5805017]	NA	NA
chr2	18843722	18847491	3770	-	-0.176	0.0489779	0.500035	UTR3	ENSMUST00000006912	ENSMUSG00000026737	chr2	18842255	18998126	Pip4k2a	phosphatidylinositol-5-phosphate 4-kinase, type II, alpha [Source:MGI Symbol;Acc:MGI:1298206]	GO:0000166(nucleotide binding);GO:0005515(protein binding);GO:0005524(ATP binding);GO:0005634(nucleus);GO:0005737(cytoplasm);GO:0005776(autophagosome);GO:0005886(plasma membrane);GO:0010506(regulation of autophagy);GO:0016020(membrane);GO:0016301(kinase activity);GO:0016307(phosphatidylinositol phosphate kinase activity);GO:0016309(1-phosphatidylinositol-5-phosphate 4-kinase activity);GO:0016310(…	00562(Inositol phosphate metabolism);04070(Phosphatidylinositol signaling system);04810(Regulation of actin cytoskeleton)
chr2	20848486	20850341	1856	-	-0.281	0.0199526	0.37325	UTR3	ENSMUST00000174584	ENSMUSG00000036591	chr2	20847919	20968881	Arhgap21	Rho GTPase activating protein 21 [Source:MGI Symbol;Acc:MGI:1918685]	GO:0005096(GTPase activator activity);GO:0005515(protein binding);GO:0005794(Golgi apparatus);GO:0005886(plasma membrane);GO:0007030(Golgi organization);GO:0007165(signal transduction);GO:0015629(actin cytoskeleton);GO:0030054(cell junction);GO:0043547(positive regulation of GTPase activity);GO:0051683(establishment of Golgi localization);GO:0051684(maintenance of Golgi location);GO:0072384(organ…	NA
chr2	25222159	25222756	598	-	-0.229	0.001	0.0794328	UTR3	ENSMUST00000043584	ENSMUSG00000036752	chr2	25222160	25224702	Tubb4b	tubulin, beta 4B class IVB [Source:MGI Symbol;Acc:MGI:1915472]	GO:0000166(nucleotide binding);GO:0000226(microtubule cytoskeleton organization);GO:0000278(mitotic cell cycle);GO:0003725(double-stranded RNA binding);GO:0003924(GTPase activity);GO:0005200(structural constituent of cytoskeleton);GO:0005525(GTP binding);GO:0005737(cytoplasm);GO:0005856(cytoskeleton);GO:0005874(microtubule);GO:0007017(microtubule-based process);GO:0043209(myelin sheath);GO:004529…	04145(Phagosome);04540(Gap junction)
chr2	25271038	25271484	447	-	-0.546	0.00933254	0.276694	UTR3	ENSMUST00000028342	ENSMUSG00000026966	chr2	25271039	25272438	Ssna1	SS nuclear autoantigen 1 [Source:MGI Symbol;Acc:MGI:1915725]	GO:0005634(nucleus);GO:0005737(cytoplasm);GO:0005813(centrosome);GO:0005815(microtubule organizing center);GO:0005856(cytoskeleton);GO:0036064(ciliary basal body);GO:0042073(intraciliary transport);GO:0042802(identical protein binding);GO:0060830(ciliary receptor clustering involved in smoothened signaling pathway)	NA
chr2	25939429	25940090	662	-	-0.684	0.0218776	0.385478	UTR3	ENSMUST00000143977	ENSMUSG00000026933	chr2	25926838	25983282	Camsap1	calmodulin regulated spectrin-associated protein 1 [Source:MGI Symbol;Acc:MGI:3036242]	GO:0000226(microtubule cytoskeleton organization);GO:0005515(protein binding);GO:0005516(calmodulin binding);GO:0005737(cytoplasm);GO:0005856(cytoskeleton);GO:0005874(microtubule);GO:0007010(cytoskeleton organization);GO:0007026(negative regulation of microtubule depolymerization);GO:0008017(microtubule binding);GO:0022604(regulation of cell morphogenesis);GO:0030507(spectrin binding);GO:0031113(…	NA
chr2	26402196	26408576	6381	-	-0.661	0.0060256	0.222331	exonic	ENSMUST00000114090	ENSMUSG00000026925	chr2	26396249	26409203	Inpp5e	inositol polyphosphate-5-phosphatase E [Source:MGI Symbol;Acc:MGI:1927753]	GO:0000139(Golgi membrane);GO:0001726(ruffle);GO:0004439(phosphatidylinositol-4,5-bisphosphate 5-phosphatase activity);GO:0004445(inositol-polyphosphate 5-phosphatase activity);GO:0005737(cytoplasm);GO:0005794(Golgi apparatus);GO:0005856(cytoskeleton);GO:0005886(plasma membrane);GO:0005929(cilium);GO:0005930(axoneme);GO:0006629(lipid metabolic process);GO:0014067(negative regulation of phosphatid…	00562(Inositol phosphate metabolism);04070(Phosphatidylinositol signaling system)
chr2	26439655	26440972	1318	-	-0.391	0.0134896	0.31842	exonic	ENSMUST00000091252	ENSMUSG00000026924	chr2	26409431	26445216	Sec16a	SEC16 homolog A, endoplasmic reticulum export factor [Source:MGI Symbol;Acc:MGI:2139207]	GO:0000139(Golgi membrane);GO:0005515(protein binding);GO:0005737(cytoplasm);GO:0005783(endoplasmic reticulum);GO:0005789(endoplasmic reticulum membrane);GO:0005794(Golgi apparatus);GO:0005829(cytosol);GO:0006888(endoplasmic reticulum to Golgi vesicle-mediated transport);GO:0007029(endoplasmic reticulum organization);GO:0007030(Golgi organization);GO:0012507(ER to Golgi transport vesicle membrane…	NA
chr2	26441570	26441900	331	-	-0.827	0.0169824	0.353997	exonic	ENSMUST00000091252	ENSMUSG00000026924	chr2	26409431	26445216	Sec16a	SEC16 homolog A, endoplasmic reticulum export factor [Source:MGI Symbol;Acc:MGI:2139207]	GO:0000139(Golgi membrane);GO:0005515(protein binding);GO:0005737(cytoplasm);GO:0005783(endoplasmic reticulum);GO:0005789(endoplasmic reticulum membrane);GO:0005794(Golgi apparatus);GO:0005829(cytosol);GO:0006888(endoplasmic reticulum to Golgi vesicle-mediated transport);GO:0007029(endoplasmic reticulum organization);GO:0007030(Golgi organization);GO:0012507(ER to Golgi transport vesicle membrane…	NA
chr2	28830562	28834230	3669	-	-0.36	0.0223872	0.385478	exonic	ENSMUST00000037117	ENSMUSG00000035666	chr2	28822299	28840360	Gtf3c4	general transcription factor IIIC, polypeptide 4 [Source:MGI Symbol;Acc:MGI:2138937]	GO:0000127(transcription factor TFIIIC complex);GO:0003674(molecular_function);GO:0003677(DNA binding);GO:0004402(histone acetyltransferase activity);GO:0005515(protein binding);GO:0005634(nucleus);GO:0005654(nucleoplasm);GO:0005739(mitochondrion);GO:0008150(biological_process);GO:0016573(histone acetylation);GO:0016740(transferase activity);GO:0016746(transferase activity, transferring acyl grou…	NA
chr2	30823096	30824173	1078	-	-0.446	0.0436516	0.481948	UTR3	ENSMUST00000041726	ENSMUSG00000039483	chr2	30823097	30830333	Asb6	ankyrin repeat and SOCS box-containing 6 [Source:MGI Symbol;Acc:MGI:1919573]	GO:0003674(molecular_function);GO:0005515(protein binding);GO:0005575(cellular_component);GO:0005737(cytoplasm);GO:0008150(biological_process);GO:0016567(protein ubiquitination);GO:0035556(intracellular signal transduction)	NA
chr2	30967069	30967368	300	-	-0.603	0.0380189	0.465586	exonic	ENSMUST00000028200	ENSMUSG00000026849	chr2	30960627	30967933	Tor1a	torsin family 1, member A (torsin A) [Source:MGI Symbol;Acc:MGI:1353568]	GO:0000166(nucleotide binding);GO:0000338(protein deneddylation);GO:0005515(protein binding);GO:0005524(ATP binding);GO:0005634(nucleus);GO:0005635(nuclear envelope);GO:0005737(cytoplasm);GO:0005783(endoplasmic reticulum);GO:0005788(endoplasmic reticulum lumen);GO:0005856(cytoskeleton);GO:0006979(response to oxidative stress);GO:0006996(organelle organization);GO:0006998(nuclear envelope organiza…	NA
chr2	31026774	31027014	241	-	0.529	0.00524807	0.203704	UTR3	ENSMUST00000073879	ENSMUSG00000075415	chr2	31026206	31142008	Fnbp1	formin binding protein 1 [Source:MGI Symbol;Acc:MGI:109606]	GO:0005515(protein binding);GO:0005737(cytoplasm);GO:0005764(lysosome);GO:0005856(cytoskeleton);GO:0005886(plasma membrane);GO:0005905(clathrin-coated pit);GO:0005938(cell cortex);GO:0006897(endocytosis);GO:0007399(nervous system development);GO:0008289(lipid binding);GO:0016020(membrane);GO:0031410(cytoplasmic vesicle);GO:0042802(identical protein binding)	NA
chr2	35400718	35402608	1891	-	0.194	0.0138038	0.322849	exonic	ENSMUST00000044255	ENSMUSG00000035778	chr2	35400179	35463231	Ggta1	glycoprotein galactosyltransferase alpha 1, 3 [Source:MGI Symbol;Acc:MGI:95704]	GO:0005794(Golgi apparatus);GO:0005975(carbohydrate metabolic process);GO:0006486(protein glycosylation);GO:0016020(membrane);GO:0016021(integral component of membrane);GO:0016740(transferase activity);GO:0016757(transferase activity, transferring glycosyl groups);GO:0016758(transferase activity, transferring hexosyl groups);GO:0030259(lipid glycosylation);GO:0031982(vesicle);GO:0031985(Golgi cis…	00601(Glycosphingolipid biosynthesis - lacto and neolacto series)
chr2	70713245	70716351	3107	-	0.485	0.000223872	0.0295121	UTR3	ENSMUST00000038584	ENSMUSG00000041997	chr2	70712407	70825728	Tlk1	tousled-like kinase 1 [Source:MGI Symbol;Acc:MGI:2441683]	GO:0000166(nucleotide binding);GO:0001672(regulation of chromatin assembly or disassembly);GO:0004672(protein kinase activity);GO:0004674(protein serine/threonine kinase activity);GO:0005524(ATP binding);GO:0005634(nucleus);GO:0005654(nucleoplasm);GO:0006325(chromatin organization);GO:0006468(protein phosphorylation);GO:0006886(intracellular protein transport);GO:0006974(cellular response to DNA …	NA
chr2	72946617	72971260	24644	-	0.259	0.00281838	0.146893	exonic	ENSMUST00000066003	ENSMUSG00000027109	chr2	72936427	72980446	Sp3	trans-acting transcription factor 3 [Source:MGI Symbol;Acc:MGI:1277166]	GO:0000122(negative regulation of transcription by RNA polymerase II);GO:0000976(transcription regulatory region sequence-specific DNA binding);GO:0000977(RNA polymerase II regulatory region sequence-specific DNA binding);GO:0000978(RNA polymerase II cis-regulatory region sequence-specific DNA binding);GO:0000981(DNA-binding transcription factor activity, RNA polymerase II-specific);GO:0000987(ci…	NA
chr2	75679294	75691156	11863	-	-0.36	0.0141254	0.325087	exonic	ENSMUST00000102672	ENSMUSG00000015839	chr2	75675513	75704641	Nfe2l2	nuclear factor, erythroid derived 2, like 2 [Source:MGI Symbol;Acc:MGI:108420]	GO:0000785(chromatin);GO:0000976(transcription regulatory region sequence-specific DNA binding);GO:0000978(RNA polymerase II cis-regulatory region sequence-specific DNA binding);GO:0001102(RNA polymerase II activating transcription factor binding);GO:0001221(transcription cofactor binding);GO:0001228(DNA-binding transcription activator activity, RNA polymerase II-specific);GO:0003677(DNA binding)…	04141(Protein processing in endoplasmic reticulum);05200(Pathways in cancer);05225(Hepatocellular carcinoma);05418(Fluid shear stress and atherosclerosis)
chr2	84441932	84442232	301	-	2.44	0.0301995	0.42658	UTR3	ENSMUST00000090732	ENSMUSG00000027082	chr2	84432855	84476775	Tfpi	tissue factor pathway inhibitor [Source:MGI Symbol;Acc:MGI:1095418]	GO:0004867(serine-type endopeptidase inhibitor activity);GO:0005576(extracellular region);GO:0005615(extracellular space);GO:0005901(caveola);GO:0007596(blood coagulation);GO:0007599(hemostasis);GO:0009986(cell surface);GO:0010466(negative regulation of peptidase activity);GO:0010951(negative regulation of endopeptidase activity);GO:0030195(negative regulation of blood coagulation);GO:0030414(pep…	04610(Complement and coagulation cascades)
chr2	84616491	84616852	362	-	-0.38	0.0154882	0.336512	exonic	ENSMUST00000036811	ENSMUSG00000034101	chr2	84600071	84650765	Ctnnd1	catenin (cadherin associated protein), delta 1 [Source:MGI Symbol;Acc:MGI:105100]	GO:0001738(morphogenesis of a polarized epithelium);GO:0001822(kidney development);GO:0005102(signaling receptor binding);GO:0005515(protein binding);GO:0005634(nucleus);GO:0005737(cytoplasm);GO:0005829(cytosol);GO:0005886(plasma membrane);GO:0005911(cell-cell junction);GO:0005912(adherens junction);GO:0005915(zonula adherens);GO:0005923(bicellular tight junction);GO:0007043(cell-cell junction as…	04015(Rap1 signaling pathway);04520(Adherens junction);04670(Leukocyte transendothelial migration)
chr2	84615267	84616865	1599	-	-0.362	0.0165959	0.350752	exonic	ENSMUST00000036811	ENSMUSG00000034101	chr2	84600071	84650765	Ctnnd1	catenin (cadherin associated protein), delta 1 [Source:MGI Symbol;Acc:MGI:105100]	GO:0001738(morphogenesis of a polarized epithelium);GO:0001822(kidney development);GO:0005102(signaling receptor binding);GO:0005515(protein binding);GO:0005634(nucleus);GO:0005737(cytoplasm);GO:0005829(cytosol);GO:0005886(plasma membrane);GO:0005911(cell-cell junction);GO:0005912(adherens junction);GO:0005915(zonula adherens);GO:0005923(bicellular tight junction);GO:0007043(cell-cell junction as…	04015(Rap1 signaling pathway);04520(Adherens junction);04670(Leukocyte transendothelial migration)
chr2	84689867	84690375	509	-	-0.356	0.0229087	0.385478	exonic	ENSMUST00000035840	ENSMUSG00000034075	chr2	84687970	84715180	Zdhhc5	zinc finger, DHHC domain containing 5 [Source:MGI Symbol;Acc:MGI:1923573]	GO:0005515(protein binding);GO:0005886(plasma membrane);GO:0016020(membrane);GO:0016021(integral component of membrane);GO:0016409(palmitoyltransferase activity);GO:0016740(transferase activity);GO:0016746(transferase activity, transferring acyl groups);GO:0018345(protein palmitoylation);GO:0019706(protein-cysteine S-palmitoyltransferase activity);GO:0030425(dendrite);GO:0045335(phagocytic vesicl…	NA
chr2	90432914	90433932	1019	-	-0.432	0.0025704	0.139959	UTR3	ENSMUST00000111493	ENSMUSG00000025314	chr2	90429754	90580647	Ptprj	protein tyrosine phosphatase, receptor type, J [Source:MGI Symbol;Acc:MGI:104574]	GO:0001772(immunological synapse);GO:0004721(phosphoprotein phosphatase activity);GO:0004725(protein tyrosine phosphatase activity);GO:0005161(platelet-derived growth factor receptor binding);GO:0005515(protein binding);GO:0005886(plasma membrane);GO:0005911(cell-cell junction);GO:0006470(protein dephosphorylation);GO:0008013(beta-catenin binding);GO:0008285(negative regulation of cell population…	04520(Adherens junction)
chr2	90436416	90439884	3469	-	1.1	4.2658e-06	0.00114815	exonic	ENSMUST00000111493	ENSMUSG00000025314	chr2	90429754	90580647	Ptprj	protein tyrosine phosphatase, receptor type, J [Source:MGI Symbol;Acc:MGI:104574]	GO:0001772(immunological synapse);GO:0004721(phosphoprotein phosphatase activity);GO:0004725(protein tyrosine phosphatase activity);GO:0005161(platelet-derived growth factor receptor binding);GO:0005515(protein binding);GO:0005886(plasma membrane);GO:0005911(cell-cell junction);GO:0006470(protein dephosphorylation);GO:0008013(beta-catenin binding);GO:0008285(negative regulation of cell population…	04520(Adherens junction)
chr2	119269737	119270276	540	-	-1.78	0.0144544	0.32961	UTR3	ENSMUST00000037360	ENSMUSG00000034226	chr2	119269201	119271272	Rhov	ras homolog family member V [Source:MGI Symbol;Acc:MGI:2444227]	GO:0000166(nucleotide binding);GO:0003924(GTPase activity);GO:0005525(GTP binding);GO:0005768(endosome);GO:0005886(plasma membrane);GO:0006897(endocytosis);GO:0007165(signal transduction);GO:0007264(small GTPase mediated signal transduction);GO:0010008(endosome membrane);GO:0016020(membrane);GO:0016477(cell migration);GO:0030031(cell projection assembly);GO:0032488(Cdc42 protein signal transducti…	NA
chr2	120523914	120524305	392	-	-0.332	0.00831764	0.263027	exonic	ENSMUST00000055241	ENSMUSG00000027288	chr2	120506820	120563843	Zfp106	zinc finger protein 106 [Source:MGI Symbol;Acc:MGI:1270153]	GO:0003676(nucleic acid binding);GO:0003723(RNA binding);GO:0005515(protein binding)	NA
chr2	121138628	121139815	1188	-	-0.52	0.00977237	0.283139	exonic	ENSMUST00000099486	ENSMUSG00000074890	chr2	121128307	121140653	Lcmt2	leucine carboxyl methyltransferase 2 [Source:MGI Symbol;Acc:MGI:1353659]	GO:0003880(protein C-terminal carboxyl O-methyltransferase activity);GO:0005515(protein binding);GO:0006481(C-terminal protein methylation);GO:0008033(tRNA processing);GO:0008168(methyltransferase activity);GO:0008175(tRNA methyltransferase activity);GO:0016740(transferase activity);GO:0030488(tRNA methylation);GO:0031591(wybutosine biosynthetic process);GO:0032259(methylation)	NA
chr2	121165959	121166679	721	-	-0.513	0.0371535	0.461318	exonic	ENSMUST00000079024	ENSMUSG00000050619	chr2	121158273	121171125	Zscan29	zinc finger SCAN domains 29 [Source:MGI Symbol;Acc:MGI:2139317]	GO:0003676(nucleic acid binding);GO:0003700(DNA-binding transcription factor activity);GO:0005634(nucleus);GO:0006355(regulation of transcription, DNA-templated);GO:1990837(sequence-specific double-stranded DNA binding)	NA
chr2	121310979	121312327	1349	-	-0.511	0.00389045	0.177828	UTR3	ENSMUST00000052029	ENSMUSG00000033526	chr2	121310561	121355396	Ppip5k1	diphosphoinositol pentakisphosphate kinase 1 [Source:MGI Symbol;Acc:MGI:2443281]	GO:0000166(nucleotide binding);GO:0000827(inositol-1,3,4,5,6-pentakisphosphate kinase activity);GO:0000828(inositol hexakisphosphate kinase activity);GO:0000829(inositol heptakisphosphate kinase activity);GO:0000832(inositol hexakisphosphate 5-kinase activity);GO:0005524(ATP binding);GO:0005737(cytoplasm);GO:0005829(cytosol);GO:0005886(plasma membrane);GO:0006020(inositol metabolic process);GO:00…	04070(Phosphatidylinositol signaling system)
chr2	125673129	125680093	6965	-	0.303	0.0158489	0.34435	UTR5	ENSMUST00000110477	ENSMUSG00000035109	chr2	125627447	125724148	Shc4	SHC (Src homology 2 domain containing) family, member 4 [Source:MGI Symbol;Acc:MGI:2655364]	GO:0005515(protein binding);GO:0005886(plasma membrane);GO:0006915(apoptotic process);GO:0007169(transmembrane receptor protein tyrosine kinase signaling pathway);GO:0008284(positive regulation of cell population proliferation);GO:0010468(regulation of gene expression);GO:0016020(membrane);GO:0019904(protein domain specific binding);GO:0030054(cell junction);GO:0030971(receptor tyrosine kinase bi…	01521(EGFR tyrosine kinase inhibitor resistance);01522(Endocrine resistance);04012(ErbB signaling pathway);04014(Ras signaling pathway);04062(Chemokine signaling pathway);04072(Phospholipase D signaling pathway);04510(Focal adhesion);04650(Natural killer cell mediated cytotoxicity);04722(Neurotrophin signaling pathway);04910(Insulin signaling pathway);04915(Estrogen signaling pathway);04917(Prola…
chr2	130591285	130591764	480	-	0.79	0.0446684	0.486407	UTR3	ENSMUST00000028761	ENSMUSG00000027300	chr2	130590002	130630038	Ubox5	U box domain containing 5 [Source:MGI Symbol;Acc:MGI:2154658]	GO:0000209(protein polyubiquitination);GO:0004842(ubiquitin-protein transferase activity);GO:0005634(nucleus);GO:0005654(nucleoplasm);GO:0005925(focal adhesion);GO:0016567(protein ubiquitination);GO:0016604(nuclear body);GO:0016740(transferase activity);GO:0031625(ubiquitin protein ligase binding);GO:0034450(ubiquitin-ubiquitin ligase activity);GO:0044528(regulation of mitochondrial mRNA stabilit…	04120(Ubiquitin mediated proteolysis)
chr2	136881270	136885546	4277	-	-0.715	0.018197	0.364754	UTR5	ENSMUST00000028730	ENSMUSG00000027274	chr2	136873780	136891389	Mkks	McKusick-Kaufman syndrome [Source:MGI Symbol;Acc:MGI:1891836]	GO:0000166(nucleotide binding);GO:0001103(RNA polymerase II repressing transcription factor binding);GO:0005524(ATP binding);GO:0005634(nucleus);GO:0005737(cytoplasm);GO:0005813(centrosome);GO:0005815(microtubule organizing center);GO:0005829(cytosol);GO:0005856(cytoskeleton);GO:0006457(protein folding);GO:0007286(spermatid development);GO:0007608(sensory perception of smell);GO:0010629(negative …	NA
chr2	140120478	140120837	360	-	0.557	0.0281838	0.416869	UTR3	ENSMUST00000046030	ENSMUSG00000045624	chr2	140119883	140170564	Esf1	ESF1 nucleolar pre-rRNA processing protein homolog [Source:MGI Symbol;Acc:MGI:1913830]	GO:0003723(RNA binding);GO:0005634(nucleus);GO:0005654(nucleoplasm);GO:0005730(nucleolus);GO:0006364(rRNA processing)	NA
chr2	143947394	143947815	422	-	-0.251	0.00776247	0.254097	UTR3	ENSMUST00000016072	ENSMUSG00000027422	chr2	143947395	144011263	Rrbp1	ribosome binding protein 1 [Source:MGI Symbol;Acc:MGI:1932395]	GO:0005515(protein binding);GO:0005783(endoplasmic reticulum);GO:0005789(endoplasmic reticulum membrane);GO:0007165(signal transduction);GO:0015031(protein transport);GO:0016020(membrane);GO:0016021(integral component of membrane);GO:0030176(integral component of endoplasmic reticulum membrane)	04141(Protein processing in endoplasmic reticulum)
chr2	143988161	143990231	2071	-	0.15	0.00295121	0.149968	exonic	ENSMUST00000016072	ENSMUSG00000027422	chr2	143947395	144011263	Rrbp1	ribosome binding protein 1 [Source:MGI Symbol;Acc:MGI:1932395]	GO:0005515(protein binding);GO:0005783(endoplasmic reticulum);GO:0005789(endoplasmic reticulum membrane);GO:0007165(signal transduction);GO:0015031(protein transport);GO:0016020(membrane);GO:0016021(integral component of membrane);GO:0030176(integral component of endoplasmic reticulum membrane)	04141(Protein processing in endoplasmic reticulum)
chr2	151030011	151039249	9239	-	-5.52	1.25893e-16	1e-13	UTR5	ENSMUST00000128627	ENSMUSG00000068115	chr2	150934519	151039382	Ninl	ninein-like [Source:MGI Symbol;Acc:MGI:1925427]	GO:0005509(calcium ion binding);GO:0005737(cytoplasm);GO:0005813(centrosome);GO:0005815(microtubule organizing center);GO:0005829(cytosol);GO:0005856(cytoskeleton);GO:0005874(microtubule);GO:0034454(microtubule anchoring at centrosome);GO:0045171(intercellular bridge);GO:0046872(metal ion binding)	NA
chr2	152782165	152828250	46086	-	-0.49	0.0346737	0.44978	UTR3	ENSMUST00000134902	ENSMUSG00000007659	chr2	152780668	152831728	Bcl2l1	BCL2-like 1 [Source:MGI Symbol;Acc:MGI:88139]	GO:0001541(ovarian follicle development);GO:0001701(in utero embryonic development);GO:0001836(release of cytochrome c from mitochondria);GO:0002931(response to ischemia);GO:0005515(protein binding);GO:0005634(nucleus);GO:0005737(cytoplasm);GO:0005739(mitochondrion);GO:0005740(mitochondrial envelope);GO:0005741(mitochondrial outer membrane);GO:0005743(mitochondrial inner membrane);GO:0005759(mito…	01521(EGFR tyrosine kinase inhibitor resistance);01524(Platinum drug resistance);04014(Ras signaling pathway);04064(NF-kappa B signaling pathway);04115(p53 signaling pathway);04137(Mitophagy - animal);04140(Autophagy - animal);04151(PI3K-Akt signaling pathway);04210(Apoptosis);04215(Apoptosis - multiple species);04621(NOD-like receptor signaling pathway);04630(Jak-STAT signaling pathway);05014(Am…
chr2	153008889	153009039	151	-	0.83	0.0338844	0.445656	UTR3	ENSMUST00000028972	ENSMUSG00000027472	chr2	153008890	153015427	Pdrg1	p53 and DNA damage regulated 1 [Source:MGI Symbol;Acc:MGI:1915809]	GO:0003674(molecular_function);GO:0005575(cellular_component);GO:0005737(cytoplasm);GO:0006457(protein folding);GO:0008150(biological_process);GO:0016272(prefoldin complex);GO:0051082(unfolded protein binding)	NA
chr2	154587643	154587853	211	-	-1.17	0.0245471	0.396278	UTR3	ENSMUST00000000896	ENSMUSG00000000876	chr2	154585758	154603708	Pxmp4	peroxisomal membrane protein 4 [Source:MGI Symbol;Acc:MGI:1891701]	GO:0003674(molecular_function);GO:0005777(peroxisome);GO:0005778(peroxisomal membrane);GO:0008150(biological_process);GO:0016020(membrane);GO:0016021(integral component of membrane)	04146(Peroxisome)
chr2	155640720	155641081	362	-	2.08	0.018197	0.364754	intronic	ENSMUST00000041059	ENSMUSG00000038324	chr2	155634271	155692384	Trpc4ap	transient receptor potential cation channel, subfamily C, member 4 associated protein [Source:MGI Symbol;Acc:MGI:1930751]	GO:0006511(ubiquitin-dependent protein catabolic process);GO:0016567(protein ubiquitination);GO:0019902(phosphatase binding);GO:0031464(Cul4A-RING E3 ubiquitin ligase complex);GO:0048820(hair follicle maturation)	NA
chr2	158007072	158007941	870	-	-0.632	0.00851138	0.267301	exonic	ENSMUST00000029179	ENSMUSG00000027650	chr2	157981803	158028433	Tti1	TELO2 interacting protein 1 [Source:MGI Symbol;Acc:MGI:1922675]	GO:0003674(molecular_function);GO:0005737(cytoplasm);GO:0031931(TORC1 complex);GO:0031932(TORC2 complex);GO:0032006(regulation of TOR signaling);GO:0070209(ASTRA complex)	04150(mTOR signaling pathway)
chr2	158008060	158009257	1198	-	-0.454	0.0239883	0.396278	exonic	ENSMUST00000029179	ENSMUSG00000027650	chr2	157981803	158028433	Tti1	TELO2 interacting protein 1 [Source:MGI Symbol;Acc:MGI:1922675]	GO:0003674(molecular_function);GO:0005737(cytoplasm);GO:0031931(TORC1 complex);GO:0031932(TORC2 complex);GO:0032006(regulation of TOR signaling);GO:0070209(ASTRA complex)	04150(mTOR signaling pathway)
chr2	160949105	160956200	7096	-	-0.621	0.00239883	0.136458	UTR3	ENSMUST00000039782	ENSMUSG00000057133	chr2	160946978	161109075	Chd6	chromodomain helicase DNA binding protein 6 [Source:MGI Symbol;Acc:MGI:1918639]	GO:0000166(nucleotide binding);GO:0001221(transcription cofactor binding);GO:0003677(DNA binding);GO:0003678(DNA helicase activity);GO:0004386(helicase activity);GO:0005515(protein binding);GO:0005524(ATP binding);GO:0005634(nucleus);GO:0005654(nucleoplasm);GO:0006325(chromatin organization);GO:0008094(DNA-dependent ATPase activity);GO:0016787(hydrolase activity);GO:0016817(hydrolase activity, ac…	NA
chr2	163405821	163406868	1048	-	1.96	7.94328e-48	1.25893e-44	UTR3	ENSMUST00000046908	ENSMUSG00000035399	chr2	163405822	163424697	Oser1	oxidative stress responsive serine rich 1 [Source:MGI Symbol;Acc:MGI:1913930]	GO:0003674(molecular_function);GO:0005575(cellular_component);GO:0070301(cellular response to hydrogen peroxide)	NA
chr2	164830731	164832711	1981	-	-0.81	0.0194984	0.370681	UTR3	ENSMUST00000042775	ENSMUSG00000039873	chr2	164830732	164833456	Neurl2	neuralized E3 ubiquitin protein ligase 2 [Source:MGI Symbol;Acc:MGI:3043305]	GO:0005737(cytoplasm);GO:0016567(protein ubiquitination);GO:0035556(intracellular signal transduction)	NA
chr2	165000744	165001997	1254	-	-0.394	0.018197	0.363915	UTR3	ENSMUST00000122070	ENSMUSG00000039804	chr2	165000357	165034867	Ncoa5	nuclear receptor coactivator 5 [Source:MGI Symbol;Acc:MGI:2385165]	GO:0003682(chromatin binding);GO:0005634(nucleus);GO:0005654(nucleoplasm);GO:0015629(actin cytoskeleton);GO:0042593(glucose homeostasis);GO:0046627(negative regulation of insulin receptor signaling pathway)	NA
chr2	165289917	165291128	1212	-	0.344	0.0416869	0.47863	UTR3	ENSMUST00000071699	ENSMUSG00000017670	chr2	165288031	165326479	Elmo2	engulfment and cell motility 2 [Source:MGI Symbol;Acc:MGI:2153045]	GO:0005737(cytoplasm);GO:0005829(cytosol);GO:0006909(phagocytosis);GO:0006915(apoptotic process);GO:0007010(cytoskeleton organization);GO:0007015(actin filament organization);GO:0016020(membrane);GO:0016477(cell migration);GO:0017124(SH3 domain binding);GO:0030971(receptor tyrosine kinase binding);GO:0048365(Rac GTPase binding);GO:0048870(cell motility);GO:0060326(cell chemotaxis);GO:0098609(cell…	05100(Bacterial invasion of epithelial cells)
chr2	165807693	165815350	7658	-	0.227	0.0301995	0.42658	exonic	ENSMUST00000018050	ENSMUSG00000039671	chr2	165784152	165899016	Zmynd8	zinc finger, MYND-type containing 8 [Source:MGI Symbol;Acc:MGI:1918025]	GO:0003714(transcription corepressor activity);GO:0005515(protein binding);GO:0005634(nucleus);GO:0005654(nucleoplasm);GO:0005737(cytoplasm);GO:0005794(Golgi apparatus);GO:0006355(regulation of transcription, DNA-templated);GO:0008270(zinc ion binding);GO:0019904(protein domain specific binding);GO:0030336(negative regulation of cell migration);GO:0035064(methylated histone binding);GO:0043197(de…	NA
chr2	167050334	167055762	5429	-	-0.343	0.0354813	0.453942	exonic	ENSMUST00000048988	ENSMUSG00000039501	chr2	167035793	167063015	Znfx1	zinc finger, NFX1-type containing 1 [Source:MGI Symbol;Acc:MGI:2138982]	GO:0003700(DNA-binding transcription factor activity);GO:0003723(RNA binding);GO:0005634(nucleus);GO:0006355(regulation of transcription, DNA-templated);GO:0008270(zinc ion binding);GO:0031048(chromatin silencing by small RNA);GO:0031380(nuclear RNA-directed RNA polymerase complex);GO:0031508(pericentric heterochromatin assembly);GO:0046872(metal ion binding)	NA
chr2	170120331	170131075	10745	-	-0.716	0.0223872	0.385478	UTR5	ENSMUST00000063710	ENSMUSG00000052056	chr2	170108643	170148103	Zfp217	zinc finger protein 217 [Source:MGI Symbol;Acc:MGI:2685408]	GO:0000118(histone deacetylase complex);GO:0000122(negative regulation of transcription by RNA polymerase II);GO:0000976(transcription regulatory region sequence-specific DNA binding);GO:0000978(RNA polymerase II cis-regulatory region sequence-specific DNA binding);GO:0001227(DNA-binding transcription repressor activity, RNA polymerase II-specific);GO:0003676(nucleic acid binding);GO:0005634(nucl…	NA
chr2	174427492	174427963	472	-	-0.153	1.20226e-09	5.37032e-07	UTR3	ENSMUST00000016400	ENSMUSG00000016256	chr2	174427493	174439039	Ctsz	cathepsin Z [Source:MGI Symbol;Acc:MGI:1891190]	GO:0004180(carboxypeptidase activity);GO:0004197(cysteine-type endopeptidase activity);GO:0005615(extracellular space);GO:0005764(lysosome);GO:0005783(endoplasmic reticulum);GO:0006508(proteolysis);GO:0008233(peptidase activity);GO:0008234(cysteine-type peptidase activity);GO:0009986(cell surface);GO:0010757(negative regulation of plasminogen activation);GO:0010977(negative regulation of neuron p…	04142(Lysosome);04210(Apoptosis)
chr2	177946343	177946911	569	-	0.947	0.0204174	0.376704	exonic	ENSMUST00000108930	ENSMUSG00000078862	chr2	177935993	177957297	Gm14326	predicted gene 14326 [Source:MGI Symbol;Acc:MGI:3709298]	GO:0003674(molecular_function);GO:0003676(nucleic acid binding);GO:0005575(cellular_component);GO:0006355(regulation of transcription, DNA-templated);GO:0008150(biological_process);GO:0046872(metal ion binding)	05168(Herpes simplex virus 1 infection)
chr2	180659102	180662489	3388	-	-0.35	0.00134896	0.0954993	UTR3	ENSMUST00000087517	ENSMUSG00000038914	chr2	180657964	180709999	Dido1	death inducer-obliterator 1 [Source:MGI Symbol;Acc:MGI:1344352]	GO:0005634(nucleus);GO:0005654(nucleoplasm);GO:0005737(cytoplasm);GO:0005819(spindle);GO:0005856(cytoskeleton);GO:0006351(transcription, DNA-templated);GO:0006915(apoptotic process);GO:0046872(metal ion binding);GO:0097190(apoptotic signaling pathway)	NA
chr2	180675195	180675496	302	-	-0.954	0.0165959	0.34914	UTR5	ENSMUST00000037764	ENSMUSG00000038914	chr2	180657964	180709999	Dido1	death inducer-obliterator 1 [Source:MGI Symbol;Acc:MGI:1344352]	GO:0005634(nucleus);GO:0005654(nucleoplasm);GO:0005737(cytoplasm);GO:0005819(spindle);GO:0005856(cytoskeleton);GO:0006351(transcription, DNA-templated);GO:0006915(apoptotic process);GO:0046872(metal ion binding);GO:0097190(apoptotic signaling pathway)	NA
chr3	5242381	5243821	1441	+	0.206	0.0457088	0.49204	exonic	ENSMUST00000026284	ENSMUSG00000025255	chr3	5218526	5415857	Zfhx4	zinc finger homeodomain 4 [Source:MGI Symbol;Acc:MGI:2137668]	GO:0000981(DNA-binding transcription factor activity, RNA polymerase II-specific);GO:0003676(nucleic acid binding);GO:0003677(DNA binding);GO:0005634(nucleus);GO:0006355(regulation of transcription, DNA-templated);GO:0006357(regulation of transcription by RNA polymerase II);GO:0008270(zinc ion binding);GO:0043565(sequence-specific DNA binding)	NA
chr3	5401884	5402424	541	+	-0.324	0.0234423	0.39355	exonic	ENSMUST00000026284	ENSMUSG00000025255	chr3	5218526	5415857	Zfhx4	zinc finger homeodomain 4 [Source:MGI Symbol;Acc:MGI:2137668]	GO:0000981(DNA-binding transcription factor activity, RNA polymerase II-specific);GO:0003676(nucleic acid binding);GO:0003677(DNA binding);GO:0005634(nucleus);GO:0006355(regulation of transcription, DNA-templated);GO:0006357(regulation of transcription by RNA polymerase II);GO:0008270(zinc ion binding);GO:0043565(sequence-specific DNA binding)	NA
chr3	5402633	5412530	9898	+	0.165	0.0245471	0.396278	exonic	ENSMUST00000026284	ENSMUSG00000025255	chr3	5218526	5415857	Zfhx4	zinc finger homeodomain 4 [Source:MGI Symbol;Acc:MGI:2137668]	GO:0000981(DNA-binding transcription factor activity, RNA polymerase II-specific);GO:0003676(nucleic acid binding);GO:0003677(DNA binding);GO:0005634(nucleus);GO:0006355(regulation of transcription, DNA-templated);GO:0006357(regulation of transcription by RNA polymerase II);GO:0008270(zinc ion binding);GO:0043565(sequence-specific DNA binding)	NA
chr3	5414987	5415587	601	+	0.383	0.018197	0.362243	UTR3	ENSMUST00000026284	ENSMUSG00000025255	chr3	5218526	5415857	Zfhx4	zinc finger homeodomain 4 [Source:MGI Symbol;Acc:MGI:2137668]	GO:0000981(DNA-binding transcription factor activity, RNA polymerase II-specific);GO:0003676(nucleic acid binding);GO:0003677(DNA binding);GO:0005634(nucleus);GO:0006355(regulation of transcription, DNA-templated);GO:0006357(regulation of transcription by RNA polymerase II);GO:0008270(zinc ion binding);GO:0043565(sequence-specific DNA binding)	NA
chr3	16203863	16214311	10449	+	0.267	2.51189e-05	0.00524807	UTR3	ENSMUST00000108345	ENSMUSG00000047213	chr3	16183212	16217037	Ythdf3	YTH N6-methyladenosine RNA binding protein 3 [Source:MGI Symbol;Acc:MGI:1918850]	GO:0003723(RNA binding);GO:0003729(mRNA binding);GO:0005737(cytoplasm);GO:0005829(cytosol);GO:0043022(ribosome binding);GO:0045727(positive regulation of translation);GO:0045948(positive regulation of translational initiation);GO:0060339(negative regulation of type I interferon-mediated signaling pathway);GO:0061157(mRNA destabilization);GO:1990247(N6-methyladenosine-containing RNA binding)	NA
chr3	31097230	31098488	1259	+	-0.737	2.69153e-05	0.00562341	UTR5	ENSMUST00000029194	ENSMUSG00000027660	chr3	31095058	31122577	Skil	SKI-like [Source:MGI Symbol;Acc:MGI:106203]	GO:0000122(negative regulation of transcription by RNA polymerase II);GO:0000978(RNA polymerase II cis-regulatory region sequence-specific DNA binding);GO:0001227(DNA-binding transcription repressor activity, RNA polymerase II-specific);GO:0001669(acrosomal vesicle);GO:0001825(blastocyst formation);GO:0002260(lymphocyte homeostasis);GO:0003682(chromatin binding);GO:0003714(transcription corepress…	04550(Signaling pathways regulating pluripotency of stem cells)
chr3	33808838	33809588	751	+	0.231	0.0416869	0.47863	UTR3	ENSMUST00000099153	ENSMUSG00000027677	chr3	33799832	33814860	Ttc14	tetratricopeptide repeat domain 14 [Source:MGI Symbol;Acc:MGI:1914370]	GO:0003676(nucleic acid binding);GO:0005515(protein binding)	NA
chr3	36986998	36987569	572	+	-0.751	0.000954993	0.0776247	exonic	ENSMUST00000057272	ENSMUSG00000037270	chr3	36863104	37053033	4932438A13Rik	RIKEN cDNA 4932438A13 gene [Source:MGI Symbol;Acc:MGI:2444631]	GO:0001558(regulation of cell growth);GO:0003674(molecular_function);GO:0005634(nucleus);GO:0006629(lipid metabolic process);GO:0006909(phagocytosis);GO:0007283(spermatogenesis);GO:0016020(membrane);GO:0016021(integral component of membrane);GO:0016197(endosomal transport);GO:0019915(lipid storage);GO:0032456(endocytic recycling);GO:0045444(fat cell differentiation);GO:0048488(synaptic vesicle en…	NA
chr3	51415956	51416286	331	+	-0.657	0.00389045	0.177419	UTR5	ENSMUST00000029303	ENSMUSG00000063273	chr3	51415148	51476507	Naa15	N(alpha)-acetyltransferase 15, NatA auxiliary subunit [Source:MGI Symbol;Acc:MGI:1922088]	GO:0005515(protein binding);GO:0005634(nucleus);GO:0005667(transcription factor complex);GO:0005737(cytoplasm);GO:0005829(cytosol);GO:0006474(N-terminal protein amino acid acetylation);GO:0016407(acetyltransferase activity);GO:0031415(NatA complex);GO:0043022(ribosome binding);GO:0043066(negative regulation of apoptotic process);GO:0045893(positive regulation of transcription, DNA-templated);GO:0…	NA
chr3	51473241	51473931	691	+	0.234	0.0269153	0.41115	UTR3	ENSMUST00000029303	ENSMUSG00000063273	chr3	51415148	51476507	Naa15	N(alpha)-acetyltransferase 15, NatA auxiliary subunit [Source:MGI Symbol;Acc:MGI:1922088]	GO:0005515(protein binding);GO:0005634(nucleus);GO:0005667(transcription factor complex);GO:0005737(cytoplasm);GO:0005829(cytosol);GO:0006474(N-terminal protein amino acid acetylation);GO:0016407(acetyltransferase activity);GO:0031415(NatA complex);GO:0043022(ribosome binding);GO:0043066(negative regulation of apoptotic process);GO:0045893(positive regulation of transcription, DNA-templated);GO:0…	NA
chr3	57826276	57833853	7578	+	0.307	0.00263027	0.141906	UTR3	ENSMUST00000197205	ENSMUSG00000036503	chr3	57736062	57835233	Rnf13	ring finger protein 13 [Source:MGI Symbol;Acc:MGI:1346341]	GO:0004842(ubiquitin-protein transferase activity);GO:0005634(nucleus);GO:0005637(nuclear inner membrane);GO:0005654(nucleoplasm);GO:0005737(cytoplasm);GO:0005764(lysosome);GO:0005765(lysosomal membrane);GO:0005768(endosome);GO:0005783(endoplasmic reticulum);GO:0005789(endoplasmic reticulum membrane);GO:0005829(cytosol);GO:0006511(ubiquitin-dependent protein catabolic process);GO:0008432(JUN kina…	NA
chr3	58415943	58416544	602	+	-0.873	0.0186209	0.364754	exonic	ENSMUST00000099090	ENSMUSG00000027806	chr3	58414715	58466783	Tsc22d2	TSC22 domain family, member 2 [Source:MGI Symbol;Acc:MGI:1919283]	GO:0003700(DNA-binding transcription factor activity);GO:0006355(regulation of transcription, DNA-templated);GO:0006970(response to osmotic stress)	NA
chr3	60628819	60629360	542	+	-0.13	0.0331131	0.442588	UTR3	ENSMUST00000099087	ENSMUSG00000027763	chr3	60472830	60629750	Mbnl1	muscleblind like splicing factor 1 [Source:MGI Symbol;Acc:MGI:1928482]	GO:0000380(alternative mRNA splicing, via spliceosome);GO:0000381(regulation of alternative mRNA splicing, via spliceosome);GO:0001069(regulatory region RNA binding);GO:0001701(in utero embryonic development);GO:0003723(RNA binding);GO:0003725(double-stranded RNA binding);GO:0005634(nucleus);GO:0005654(nucleoplasm);GO:0005737(cytoplasm);GO:0005829(cytosol);GO:0006376(mRNA splice site selection);G…	NA
chr3	69016214	69018247	2034	+	0.398	0.0288403	0.419759	UTR3	ENSMUST00000148385	ENSMUSG00000034349	chr3	69004738	69034623	Smc4	structural maintenance of chromosomes 4 [Source:MGI Symbol;Acc:MGI:1917349]	GO:0000166(nucleotide binding);GO:0000775(chromosome, centromeric region);GO:0000796(condensin complex);GO:0000797(condensin core heterodimer);GO:0000799(nuclear condensin complex);GO:0003697(single-stranded DNA binding);GO:0005515(protein binding);GO:0005524(ATP binding);GO:0005634(nucleus);GO:0005694(chromosome);GO:0005737(cytoplasm);GO:0005829(cytosol);GO:0007049(cell cycle);GO:0007076(mitotic…	NA
chr3	81952214	81954958	2745	+	0.446	0.00194984	0.117761	UTR3	ENSMUST00000029649	ENSMUSG00000028015	chr3	81932601	81956725	Ctso	cathepsin O [Source:MGI Symbol;Acc:MGI:2139628]	GO:0004197(cysteine-type endopeptidase activity);GO:0005615(extracellular space);GO:0005764(lysosome);GO:0006508(proteolysis);GO:0008233(peptidase activity);GO:0008234(cysteine-type peptidase activity);GO:0016787(hydrolase activity);GO:0051603(proteolysis involved in cellular protein catabolic process)	04142(Lysosome);04210(Apoptosis)
chr3	87528012	87528222	211	+	0.682	0.0144544	0.326588	exonic	ENSMUST00000117293	ENSMUSG00000003382	chr3	87525407	87540156	Etv3	ets variant 3 [Source:MGI Symbol;Acc:MGI:1350926]	GO:0000122(negative regulation of transcription by RNA polymerase II);GO:0000790(nuclear chromatin);GO:0000977(RNA polymerase II regulatory region sequence-specific DNA binding);GO:0000981(DNA-binding transcription factor activity, RNA polymerase II-specific);GO:0001227(DNA-binding transcription repressor activity, RNA polymerase II-specific);GO:0003677(DNA binding);GO:0003700(DNA-binding transcr…	NA
chr3	87529210	87529480	271	+	0.517	0.0102329	0.288403	UTR3	ENSMUST00000117293	ENSMUSG00000003382	chr3	87525407	87540156	Etv3	ets variant 3 [Source:MGI Symbol;Acc:MGI:1350926]	GO:0000122(negative regulation of transcription by RNA polymerase II);GO:0000790(nuclear chromatin);GO:0000977(RNA polymerase II regulatory region sequence-specific DNA binding);GO:0000981(DNA-binding transcription factor activity, RNA polymerase II-specific);GO:0001227(DNA-binding transcription repressor activity, RNA polymerase II-specific);GO:0003677(DNA binding);GO:0003700(DNA-binding transcr…	NA
chr3	88120747	88121048	302	+	-0.621	0.0288403	0.419759	UTR3	ENSMUST00000071812	ENSMUSG00000028068	chr3	88081971	88121048	Iqgap3	IQ motif containing GTPase activating protein 3 [Source:MGI Symbol;Acc:MGI:3028642]	GO:0000082(G1/S transition of mitotic cell cycle);GO:0000187(activation of MAPK activity);GO:0001934(positive regulation of protein phosphorylation);GO:0005515(protein binding);GO:0005516(calmodulin binding);GO:0005737(cytoplasm);GO:0005911(cell-cell junction);GO:0007165(signal transduction);GO:0007265(Ras protein signal transduction);GO:0008361(regulation of cell size);GO:0010628(positive regula…	04810(Regulation of actin cytoskeleton)
chr3	88568561	88569158	598	+	0.497	0.000138038	0.020893	UTR3	ENSMUST00000008748	ENSMUSG00000008604	chr3	88553758	88569725	Ubqln4	ubiquilin 4 [Source:MGI Symbol;Acc:MGI:2150152]	GO:0005515(protein binding);GO:0005634(nucleus);GO:0005654(nucleoplasm);GO:0005694(chromosome);GO:0005737(cytoplasm);GO:0005776(autophagosome);GO:0005783(endoplasmic reticulum);GO:0005789(endoplasmic reticulum membrane);GO:0005829(cytosol);GO:0006281(DNA repair);GO:0006511(ubiquitin-dependent protein catabolic process);GO:0006914(autophagy);GO:0006974(cellular response to DNA damage stimulus);GO:…	04141(Protein processing in endoplasmic reticulum)
chr3	88588152	88588419	268	+	-0.313	0.0213796	0.384592	UTR3	ENSMUST00000035785	ENSMUSG00000041355	chr3	88575876	88588419	Ssr2	signal sequence receptor, beta [Source:MGI Symbol;Acc:MGI:1913506]	GO:0003674(molecular_function);GO:0005783(endoplasmic reticulum);GO:0005789(endoplasmic reticulum membrane);GO:0016020(membrane);GO:0016021(integral component of membrane)	04141(Protein processing in endoplasmic reticulum)
chr3	88821092	88821511	420	+	-0.671	0.040738	0.476431	ncRNA_exonic	ENSMUST00000135913	ENSMUSG00000078684	chr3	88775216	88825587	5830417I10Rik	RIKEN cDNA 5830417I10 gene [Source:MGI Symbol;Acc:MGI:1923272]	NA	NA
chr3	88982589	88983010	422	+	-0.946	0.0042658	0.184502	exonic	ENSMUST00000090933	ENSMUSG00000028053	chr3	88950622	89079375	Ash1l	ASH1 like histone lysine methyltransferase [Source:MGI Symbol;Acc:MGI:2183158]	GO:0001501(skeletal system development);GO:0002674(negative regulation of acute inflammatory response);GO:0003677(DNA binding);GO:0003682(chromatin binding);GO:0005515(protein binding);GO:0005634(nucleus);GO:0005654(nucleoplasm);GO:0005694(chromosome);GO:0005794(Golgi apparatus);GO:0005923(bicellular tight junction);GO:0006325(chromatin organization);GO:0007338(single fertilization);GO:0008168(me…	00310(Lysine degradation)
chr3	88984118	88984598	481	+	-0.389	0.042658	0.479733	exonic	ENSMUST00000090933	ENSMUSG00000028053	chr3	88950622	89079375	Ash1l	ASH1 like histone lysine methyltransferase [Source:MGI Symbol;Acc:MGI:2183158]	GO:0001501(skeletal system development);GO:0002674(negative regulation of acute inflammatory response);GO:0003677(DNA binding);GO:0003682(chromatin binding);GO:0005515(protein binding);GO:0005634(nucleus);GO:0005654(nucleoplasm);GO:0005694(chromosome);GO:0005794(Golgi apparatus);GO:0005923(bicellular tight junction);GO:0006325(chromatin organization);GO:0007338(single fertilization);GO:0008168(me…	00310(Lysine degradation)
chr3	89208371	89208847	477	+	-0.406	0.0416869	0.47863	UTR3	ENSMUST00000197738	ENSMUSG00000028048	chr3	89202928	89208966	Gba	glucosidase, beta, acid [Source:MGI Symbol;Acc:MGI:95665]	GO:0004348(glucosylceramidase activity);GO:0005102(signaling receptor binding);GO:0005124(scavenger receptor binding);GO:0005515(protein binding);GO:0005615(extracellular space);GO:0005764(lysosome);GO:0005765(lysosomal membrane);GO:0005783(endoplasmic reticulum);GO:0005794(Golgi apparatus);GO:0005802(trans-Golgi network);GO:0006629(lipid metabolic process);GO:0006665(sphingolipid metabolic proce…	00511(Other glycan degradation);00600(Sphingolipid metabolism);04142(Lysosome)
chr3	89418472	89420754	2283	+	-1.07	4.16869e-05	0.00831764	UTR5	ENSMUST00000039110	ENSMUSG00000042626	chr3	89418443	89430027	Shc1	src homology 2 domain-containing transforming protein C1 [Source:MGI Symbol;Acc:MGI:98296]	GO:0000165(MAPK cascade);GO:0000187(activation of MAPK activity);GO:0001525(angiogenesis);GO:0001784(phosphotyrosine residue binding);GO:0005154(epidermal growth factor receptor binding);GO:0005158(insulin receptor binding);GO:0005159(insulin-like growth factor receptor binding);GO:0005168(neurotrophin TRKA receptor binding);GO:0005515(protein binding);GO:0005634(nucleus);GO:0005737(cytoplasm);GO…	01521(EGFR tyrosine kinase inhibitor resistance);01522(Endocrine resistance);04012(ErbB signaling pathway);04014(Ras signaling pathway);04062(Chemokine signaling pathway);04072(Phospholipase D signaling pathway);04510(Focal adhesion);04650(Natural killer cell mediated cytotoxicity);04722(Neurotrophin signaling pathway);04910(Insulin signaling pathway);04915(Estrogen signaling pathway);04917(Prola…
chr3	89421918	89422307	390	+	0.704	0.0218776	0.385478	UTR5	ENSMUST00000107417	ENSMUSG00000042626	chr3	89418443	89430027	Shc1	src homology 2 domain-containing transforming protein C1 [Source:MGI Symbol;Acc:MGI:98296]	GO:0000165(MAPK cascade);GO:0000187(activation of MAPK activity);GO:0001525(angiogenesis);GO:0001784(phosphotyrosine residue binding);GO:0005154(epidermal growth factor receptor binding);GO:0005158(insulin receptor binding);GO:0005159(insulin-like growth factor receptor binding);GO:0005168(neurotrophin TRKA receptor binding);GO:0005515(protein binding);GO:0005634(nucleus);GO:0005737(cytoplasm);GO…	01521(EGFR tyrosine kinase inhibitor resistance);01522(Endocrine resistance);04012(ErbB signaling pathway);04014(Ras signaling pathway);04062(Chemokine signaling pathway);04072(Phospholipase D signaling pathway);04510(Focal adhesion);04650(Natural killer cell mediated cytotoxicity);04722(Neurotrophin signaling pathway);04910(Insulin signaling pathway);04915(Estrogen signaling pathway);04917(Prola…
chr3	89781387	89783940	2554	+	-0.134	0.00676083	0.238781	UTR3	ENSMUST00000038356	ENSMUSG00000042572	chr3	89773616	89784000	Ube2q1	ubiquitin-conjugating enzyme E2Q family member 1 [Source:MGI Symbol;Acc:MGI:1917343]	GO:0000166(nucleotide binding);GO:0000209(protein polyubiquitination);GO:0001967(suckling behavior);GO:0005524(ATP binding);GO:0005634(nucleus);GO:0005737(cytoplasm);GO:0005829(cytosol);GO:0007566(embryo implantation);GO:0007617(mating behavior);GO:0009566(fertilization);GO:0016567(protein ubiquitination);GO:0016740(transferase activity);GO:0030175(filopodium);GO:0042995(cell projection);GO:00614…	04120(Ubiquitin mediated proteolysis)
chr3	90087765	90087855	91	+	0.38	0.0162181	0.347536	intronic	ENSMUST00000029549	ENSMUSG00000027940	chr3	90072649	90100902	Tpm3	tropomyosin 3, gamma [Source:MGI Symbol;Acc:MGI:1890149]	GO:0001725(stress fiber);GO:0002102(podosome);GO:0003779(actin binding);GO:0005515(protein binding);GO:0005737(cytoplasm);GO:0005829(cytosol);GO:0005856(cytoskeleton);GO:0005884(actin filament);GO:0006936(muscle contraction);GO:0007015(actin filament organization);GO:0015629(actin cytoskeleton);GO:0030426(growth cone);GO:0030863(cortical cytoskeleton);GO:0032154(cleavage furrow);GO:0043005(neuron…	04260(Cardiac muscle contraction);04261(Adrenergic signaling in cardiomyocytes);05200(Pathways in cancer);05216(Thyroid cancer);05410(Hypertrophic cardiomyopathy (HCM));05414(Dilated cardiomyopathy (DCM))
chr3	90100841	90100902	62	+	-0.552	0.030903	0.430527	UTR3	ENSMUST00000029549	ENSMUSG00000027940	chr3	90072649	90100902	Tpm3	tropomyosin 3, gamma [Source:MGI Symbol;Acc:MGI:1890149]	GO:0001725(stress fiber);GO:0002102(podosome);GO:0003779(actin binding);GO:0005515(protein binding);GO:0005737(cytoplasm);GO:0005829(cytosol);GO:0005856(cytoskeleton);GO:0005884(actin filament);GO:0006936(muscle contraction);GO:0007015(actin filament organization);GO:0015629(actin cytoskeleton);GO:0030426(growth cone);GO:0030863(cortical cytoskeleton);GO:0032154(cleavage furrow);GO:0043005(neuron…	04260(Cardiac muscle contraction);04261(Adrenergic signaling in cardiomyocytes);05200(Pathways in cancer);05216(Thyroid cancer);05410(Hypertrophic cardiomyopathy (HCM));05414(Dilated cardiomyopathy (DCM))
chr3	90252325	90252565	241	+	0.329	0.00707946	0.244906	UTR3	ENSMUST00000015467	ENSMUSG00000052310	chr3	90248172	90253612	Slc39a1	solute carrier family 39 (zinc transporter), member 1 [Source:MGI Symbol;Acc:MGI:1353474]	GO:0001701(in utero embryonic development);GO:0005102(signaling receptor binding);GO:0005385(zinc ion transmembrane transporter activity);GO:0005886(plasma membrane);GO:0006811(ion transport);GO:0006829(zinc ion transport);GO:0016020(membrane);GO:0016021(integral component of membrane);GO:0030001(metal ion transport);GO:0046873(metal ion transmembrane transporter activity);GO:0048701(embryonic cr…	NA
chr3	90613148	90613765	618	+	-0.236	0.00512861	0.202302	UTR5	ENSMUST00000001051	ENSMUSG00000001025	chr3	90612882	90624181	S100a6	S100 calcium binding protein A6 (calcyclin) [Source:MGI Symbol;Acc:MGI:1339467]	GO:0001726(ruffle);GO:0005509(calcium ion binding);GO:0005515(protein binding);GO:0005523(tropomyosin binding);GO:0005634(nucleus);GO:0005635(nuclear envelope);GO:0005737(cytoplasm);GO:0005829(cytosol);GO:0005886(plasma membrane);GO:0008270(zinc ion binding);GO:0015075(ion transmembrane transporter activity);GO:0016020(membrane);GO:0031234(extrinsic component of cytoplasmic side of plasma membran…	NA
chr3	93520487	93524155	3669	+	0.246	0.00398107	0.179061	UTR5	ENSMUST00000029515	ENSMUSG00000027907	chr3	93520488	93526287	S100a11	S100 calcium binding protein A11 [Source:MGI Symbol;Acc:MGI:1338798]	GO:0001726(ruffle);GO:0005509(calcium ion binding);GO:0005634(nucleus);GO:0005737(cytoplasm);GO:0014911(positive regulation of smooth muscle cell migration);GO:0042127(regulation of cell population proliferation);GO:0042803(protein homodimerization activity);GO:0044548(S100 protein binding);GO:0046872(metal ion binding);GO:0048306(calcium-dependent protein binding);GO:0062023(collagen-containing …	NA
chr3	95005887	95006366	480	+	-0.401	0.0107152	0.293089	UTR3	ENSMUST00000072287	ENSMUSG00000038861	chr3	94974731	95006843	Pi4kb	phosphatidylinositol 4-kinase beta [Source:MGI Symbol;Acc:MGI:1334433]	GO:0000139(Golgi membrane);GO:0000166(nucleotide binding);GO:0004430(1-phosphatidylinositol 4-kinase activity);GO:0005524(ATP binding);GO:0005737(cytoplasm);GO:0005739(mitochondrion);GO:0005741(mitochondrial outer membrane);GO:0005783(endoplasmic reticulum);GO:0005794(Golgi apparatus);GO:0005829(cytosol);GO:0005886(plasma membrane);GO:0012505(endomembrane system);GO:0016020(membrane);GO:0016301(k…	00562(Inositol phosphate metabolism);04070(Phosphatidylinositol signaling system)
chr3	95134087	95134686	600	+	-2.44	1.54882e-10	7.58578e-08	UTR5	ENSMUST00000066386	ENSMUSG00000053769	chr3	95134088	95139518	Lysmd1	LysM, putative peptidoglycan-binding, domain containing 1 [Source:MGI Symbol;Acc:MGI:1919409]	GO:0003674(molecular_function);GO:0005654(nucleoplasm);GO:0008150(biological_process)	NA
chr3	95138470	95138621	152	+	-3.64	0.00114815	0.0870964	UTR3	ENSMUST00000066386	ENSMUSG00000053769	chr3	95134088	95139518	Lysmd1	LysM, putative peptidoglycan-binding, domain containing 1 [Source:MGI Symbol;Acc:MGI:1919409]	GO:0003674(molecular_function);GO:0005654(nucleoplasm);GO:0008150(biological_process)	NA
chr3	95228731	95232126	3396	+	-0.212	0.00186209	0.115345	UTR5	ENSMUST00000053872	ENSMUSG00000046722	chr3	95228732	95236409	Cdc42se1	CDC42 small effector 1 [Source:MGI Symbol;Acc:MGI:1889510]	GO:0005737(cytoplasm);GO:0005856(cytoskeleton);GO:0005886(plasma membrane);GO:0005938(cell cortex);GO:0006909(phagocytosis);GO:0007264(small GTPase mediated signal transduction);GO:0008360(regulation of cell shape);GO:0016020(membrane);GO:0017048(Rho GTPase binding);GO:0030054(cell junction);GO:0035023(regulation of Rho protein signal transduction);GO:0046329(negative regulation of JNK cascade)	NA
chr3	95286757	95288128	1372	+	-0.472	2.0893e-05	0.00467735	UTR5	ENSMUST00000039537	ENSMUSG00000038712	chr3	95281345	95296166	Mindy1	MINDY lysine 48 deubiquitinase 1 [Source:MGI Symbol;Acc:MGI:1922257]	GO:0004843(thiol-dependent ubiquitin-specific protease activity);GO:0005654(nucleoplasm);GO:0005829(cytosol);GO:0006508(proteolysis);GO:0008233(peptidase activity);GO:0008234(cysteine-type peptidase activity);GO:0016604(nuclear body);GO:0016787(hydrolase activity);GO:0016807(cysteine-type carboxypeptidase activity);GO:0036435(K48-linked polyubiquitin modification-dependent protein binding);GO:003…	NA
chr3	95662995	95663176	182	+	0.285	0.0218776	0.385478	UTR3	ENSMUST00000037947	ENSMUSG00000038612	chr3	95658788	95663176	Mcl1	myeloid cell leukemia sequence 1 [Source:MGI Symbol;Acc:MGI:101769]	GO:0005515(protein binding);GO:0005634(nucleus);GO:0005654(nucleoplasm);GO:0005737(cytoplasm);GO:0005739(mitochondrion);GO:0005741(mitochondrial outer membrane);GO:0005829(cytosol);GO:0006915(apoptotic process);GO:0007275(multicellular organism development);GO:0008630(intrinsic apoptotic signaling pathway in response to DNA damage);GO:0010507(negative regulation of autophagy);GO:0016020(membrane)…	04151(PI3K-Akt signaling pathway);04210(Apoptosis);04630(Jak-STAT signaling pathway);05206(MicroRNAs in cancer)
chr3	95896727	95897028	302	+	-3.48	4.0738e-10	1.86209e-07	UTR3	ENSMUST00000015894	ENSMUSG00000015750	chr3	95893969	95898288	Aph1a	aph1 homolog A, gamma secretase subunit [Source:MGI Symbol;Acc:MGI:2385110]	GO:0001656(metanephros development);GO:0004175(endopeptidase activity);GO:0005515(protein binding);GO:0005739(mitochondrion);GO:0005769(early endosome);GO:0005783(endoplasmic reticulum);GO:0005789(endoplasmic reticulum membrane);GO:0005794(Golgi apparatus);GO:0005886(plasma membrane);GO:0005887(integral component of plasma membrane);GO:0006509(membrane protein ectodomain proteolysis);GO:0007219(N…	04330(Notch signaling pathway);05010(Alzheimer disease)
chr3	95937085	95945263	8179	+	0.191	0.00151356	0.103514	UTR3	ENSMUST00000015893	ENSMUSG00000015749	chr3	95929246	95947390	Anp32e	acidic (leucine-rich) nuclear phosphoprotein 32 family, member E [Source:MGI Symbol;Acc:MGI:1913721]	GO:0000812(Swr1 complex);GO:0005515(protein binding);GO:0005634(nucleus);GO:0005737(cytoplasm);GO:0006325(chromatin organization);GO:0019212(phosphatase inhibitor activity);GO:0031410(cytoplasmic vesicle);GO:0042393(histone binding);GO:0042981(regulation of apoptotic process);GO:0043086(negative regulation of catalytic activity);GO:0043486(histone exchange)	NA
chr3	96172538	96173109	572	+	-0.309	0.042658	0.47863	UTR5	ENSMUST00000076372	ENSMUSG00000068856	chr3	96172332	96177564	Sf3b4	splicing factor 3b, subunit 4 [Source:MGI Symbol;Acc:MGI:109580]	GO:0000398(mRNA splicing, via spliceosome);GO:0003676(nucleic acid binding);GO:0003723(RNA binding);GO:0005634(nucleus);GO:0005681(spliceosomal complex);GO:0005689(U12-type spliceosomal complex);GO:0005730(nucleolus);GO:0006397(mRNA processing);GO:0008380(RNA splicing);GO:0048026(positive regulation of mRNA splicing, via spliceosome);GO:0071005(U2-type precatalytic spliceosome);GO:1990935(splicin…	03040(Spliceosome)
chr3	96173569	96173984	416	+	-0.413	7.94328e-05	0.0141254	exonic	ENSMUST00000076372	ENSMUSG00000068856	chr3	96172332	96177564	Sf3b4	splicing factor 3b, subunit 4 [Source:MGI Symbol;Acc:MGI:109580]	GO:0000398(mRNA splicing, via spliceosome);GO:0003676(nucleic acid binding);GO:0003723(RNA binding);GO:0005634(nucleus);GO:0005681(spliceosomal complex);GO:0005689(U12-type spliceosomal complex);GO:0005730(nucleolus);GO:0006397(mRNA processing);GO:0008380(RNA splicing);GO:0048026(positive regulation of mRNA splicing, via spliceosome);GO:0071005(U2-type precatalytic spliceosome);GO:1990935(splicin…	03040(Spliceosome)
chr3	96221148	96221417	270	+	0.918	0.0457088	0.489779	UTR5	ENSMUST00000090781	ENSMUSG00000068854	chr3	96221119	96223738	H2bc21	H2B clustered histone 21 [Source:MGI Symbol;Acc:MGI:2448415]	GO:0000786(nucleosome);GO:0001530(lipopolysaccharide binding);GO:0002227(innate immune response in mucosa);GO:0003677(DNA binding);GO:0005515(protein binding);GO:0005615(extracellular space);GO:0005634(nucleus);GO:0005654(nucleoplasm);GO:0005694(chromosome);GO:0005829(cytosol);GO:0005886(plasma membrane);GO:0006334(nucleosome assembly);GO:0010804(negative regulation of tumor necrosis factor-media…	05034(Alcoholism);05203(Viral carcinogenesis);05322(Systemic lupus erythematosus)
chr3	96560574	96560991	418	+	-0.212	1.25893e-05	0.0030903	UTR3	ENSMUST00000049093	ENSMUSG00000038393	chr3	96557957	96561883	Txnip	thioredoxin interacting protein [Source:MGI Symbol;Acc:MGI:1889549]	GO:0000122(negative regulation of transcription by RNA polymerase II);GO:0004857(enzyme inhibitor activity);GO:0005515(protein binding);GO:0005634(nucleus);GO:0005737(cytoplasm);GO:0005758(mitochondrial intermembrane space);GO:0005829(cytosol);GO:0006606(protein import into nucleus);GO:0006979(response to oxidative stress);GO:0007049(cell cycle);GO:0009612(response to mechanical stimulus);GO:0009…	04621(NOD-like receptor signaling pathway)
chr3	103131421	103132321	901	+	-0.518	0.0436516	0.481948	UTR5	ENSMUST00000172288	ENSMUSG00000007379	chr3	103102604	103169769	Dennd2c	DENN/MADD domain containing 2C [Source:MGI Symbol;Acc:MGI:3036254]	GO:0005085(guanyl-nucleotide exchange factor activity);GO:0017112(Rab guanyl-nucleotide exchange factor activity)	NA
chr3	103813294	103814951	1658	+	-1.07	0.0057544	0.218776	exonic	ENSMUST00000047285	ENSMUSG00000032952	chr3	103809520	103822025	Ap4b1	adaptor-related protein complex AP-4, beta 1 [Source:MGI Symbol;Acc:MGI:1337130]	GO:0005515(protein binding);GO:0005794(Golgi apparatus);GO:0005802(trans-Golgi network);GO:0005829(cytosol);GO:0006605(protein targeting);GO:0006886(intracellular protein transport);GO:0015031(protein transport);GO:0016020(membrane);GO:0016192(vesicle-mediated transport);GO:0019898(extrinsic component of membrane);GO:0030117(membrane coat);GO:0030124(AP-4 adaptor complex);GO:0030131(clathrin adap…	04142(Lysosome)
chr3	103813302	103814959	1658	+	-1.12	0.00389045	0.177419	exonic	ENSMUST00000047285	ENSMUSG00000032952	chr3	103809520	103822025	Ap4b1	adaptor-related protein complex AP-4, beta 1 [Source:MGI Symbol;Acc:MGI:1337130]	GO:0005515(protein binding);GO:0005794(Golgi apparatus);GO:0005802(trans-Golgi network);GO:0005829(cytosol);GO:0006605(protein targeting);GO:0006886(intracellular protein transport);GO:0015031(protein transport);GO:0016020(membrane);GO:0016192(vesicle-mediated transport);GO:0019898(extrinsic component of membrane);GO:0030117(membrane coat);GO:0030124(AP-4 adaptor complex);GO:0030131(clathrin adap…	04142(Lysosome)
chr3	103879869	103886063	6195	+	-0.236	0.0446684	0.486407	exonic	ENSMUST00000029433	ENSMUSG00000027843	chr3	103859795	103912247	Ptpn22	protein tyrosine phosphatase, non-receptor type 22 (lymphoid) [Source:MGI Symbol;Acc:MGI:107170]	GO:0002230(positive regulation of defense response to virus by host);GO:0002376(immune system process);GO:0002685(regulation of leukocyte migration);GO:0004721(phosphoprotein phosphatase activity);GO:0004725(protein tyrosine phosphatase activity);GO:0004726(non-membrane spanning protein tyrosine phosphatase activity);GO:0005515(protein binding);GO:0005634(nucleus);GO:0005737(cytoplasm);GO:0006470…	NA
chr3	106482674	106486153	3480	+	0.599	0.01	0.284446	UTR5	ENSMUST00000183271	ENSMUSG00000027901	chr3	106482405	106503030	Dennd2d	DENN/MADD domain containing 2D [Source:MGI Symbol;Acc:MGI:2181193]	GO:0005085(guanyl-nucleotide exchange factor activity);GO:0005654(nucleoplasm);GO:0005737(cytoplasm);GO:0005829(cytosol);GO:0017112(Rab guanyl-nucleotide exchange factor activity)	NA
chr3	108387313	108388082	770	+	-0.507	0.00870964	0.268534	UTR3	ENSMUST00000090561	ENSMUSG00000068744	chr3	108383839	108388231	Psrc1	proline/serine-rich coiled-coil 1 [Source:MGI Symbol;Acc:MGI:1913099]	GO:0000922(spindle pole);GO:0001578(microtubule bundle formation);GO:0005515(protein binding);GO:0005654(nucleoplasm);GO:0005737(cytoplasm);GO:0005819(spindle);GO:0005829(cytosol);GO:0005856(cytoskeleton);GO:0005876(spindle microtubule);GO:0007049(cell cycle);GO:0007080(mitotic metaphase plate congression);GO:0008017(microtubule binding);GO:0009987(cellular process);GO:0015630(microtubule cytoske…	NA
chr3	124385666	124385997	332	+	1.91	1e-39	1.58489e-36	ncRNA_exonic	ENSMUST00000178993	ENSMUSG00000096544	chr3	124385667	124385997	Gm4617	predicted pseudogene 4617 [Source:MGI Symbol;Acc:MGI:3704225]	NA	NA
chr3	127617093	127617244	152	+	-1.56	0.0489779	0.500035	UTR3	ENSMUST00000043108	ENSMUSG00000051278	chr3	127553489	127618023	Zgrf1	zinc finger, GRF-type containing 1 [Source:MGI Symbol;Acc:MGI:1918893]	GO:0000784(nuclear chromosome, telomeric region);GO:0003723(RNA binding);GO:0005634(nucleus);GO:0005737(cytoplasm);GO:0008270(zinc ion binding);GO:0016020(membrane);GO:0016021(integral component of membrane);GO:0017108(5'-flap endonuclease activity);GO:0046872(metal ion binding);GO:0071932(replication fork reversal)	NA
chr3	137866418	137866656	239	+	1.13	2.51189e-09	1.04713e-06	UTR3	ENSMUST00000172696	ENSMUSG00000037894	chr3	137864487	137866922	H2az1	H2A.Z variant histone 1 [Source:MGI Symbol;Acc:MGI:1888388]	GO:0000786(nucleosome);GO:0000790(nuclear chromatin);GO:0000978(RNA polymerase II cis-regulatory region sequence-specific DNA binding);GO:0000979(RNA polymerase II core promoter sequence-specific DNA binding);GO:0003677(DNA binding);GO:0005634(nucleus);GO:0005694(chromosome);GO:0005719(nuclear euchromatin);GO:0005720(nuclear heterochromatin);GO:0006325(chromatin organization);GO:0006342(chromatin…	04217(Necroptosis);05034(Alcoholism);05322(Systemic lupus erythematosus)
chr3	152427300	152435924	8625	+	0.269	0.0128825	0.311889	UTR5	ENSMUST00000089982	ENSMUSG00000039068	chr3	152395473	152462826	Zzz3	zinc finger, ZZ domain containing 3 [Source:MGI Symbol;Acc:MGI:1920453]	GO:0003674(molecular_function);GO:0003677(DNA binding);GO:0005634(nucleus);GO:0005654(nucleoplasm);GO:0005671(Ada2/Gcn5/Ada3 transcription activator complex);GO:0005730(nucleolus);GO:0008150(biological_process);GO:0008270(zinc ion binding);GO:0046872(metal ion binding)	NA
chr3	8802174	8900007	97834	-	-0.813	0.0416869	0.47863	UTR3	ENSMUST00000042148	ENSMUSG00000040269	chr3	8802146	8923918	Mrps28	mitochondrial ribosomal protein S28 [Source:MGI Symbol;Acc:MGI:1913480]	GO:0005739(mitochondrion);GO:0005763(mitochondrial small ribosomal subunit);GO:0005840(ribosome);GO:0008150(biological_process)	NA
chr3	15495780	15503196	7417	-	1.42	0.0239883	0.394457	UTR3	ENSMUST00000091319	ENSMUSG00000095028	chr3	15495751	15575065	Sirpb1b	signal-regulatory protein beta 1B [Source:MGI Symbol;Acc:MGI:3779828]	GO:0003674(molecular_function);GO:0005886(plasma membrane);GO:0016020(membrane);GO:0016021(integral component of membrane);GO:0022409(positive regulation of cell-cell adhesion);GO:0050766(positive regulation of phagocytosis);GO:0050870(positive regulation of T cell activation)	04380(Osteoclast differentiation)
chr3	19226756	19229800	3045	-	-0.509	0.0112202	0.299916	UTR3	ENSMUST00000091314	ENSMUSG00000069094	chr3	19223108	19311322	Pde7a	phosphodiesterase 7A [Source:MGI Symbol;Acc:MGI:1202402]	GO:0004112(cyclic-nucleotide phosphodiesterase activity);GO:0004114(3',5'-cyclic-nucleotide phosphodiesterase activity);GO:0004115(3',5'-cyclic-AMP phosphodiesterase activity);GO:0006198(cAMP catabolic process);GO:0007165(signal transduction);GO:0008081(phosphoric diester hydrolase activity);GO:0016787(hydrolase activity);GO:0046872(metal ion binding)	00230(Purine metabolism);05032(Morphine addiction)
chr3	37052300	37059949	7650	-	-0.759	0.0436516	0.481948	ncRNA_exonic	ENSMUST00000126099	ENSMUSG00000086090	chr3	37052215	37060035	Gm12531	predicted gene 12531 [Source:MGI Symbol;Acc:MGI:3650531]	NA	NA
chr3	53448762	53449092	331	-	-0.706	0.042658	0.47863	UTR3	ENSMUST00000056749	ENSMUSG00000042997	chr3	53448583	53463332	Nhlrc3	NHL repeat containing 3 [Source:MGI Symbol;Acc:MGI:2444520]	GO:0000209(protein polyubiquitination);GO:0005515(protein binding);GO:0043161(proteasome-mediated ubiquitin-dependent protein catabolic process);GO:0061630(ubiquitin protein ligase activity)	NA
chr3	79813606	79813994	389	-	-0.791	0.0269153	0.410204	UTR3	ENSMUST00000029568	ENSMUSG00000027956	chr3	79812564	79852773	Tmem144	transmembrane protein 144 [Source:MGI Symbol;Acc:MGI:1917902]	GO:0003674(molecular_function);GO:0005575(cellular_component);GO:0008150(biological_process);GO:0015144(carbohydrate transmembrane transporter activity);GO:0016020(membrane);GO:0016021(integral component of membrane);GO:0034219(carbohydrate transmembrane transport)	NA
chr3	87858902	87862131	3230	-	-0.436	0.00380189	0.177011	UTR3	ENSMUST00000005015	ENSMUSG00000004895	chr3	87858903	87885608	Prcc	papillary renal cell carcinoma (translocation-associated) [Source:MGI Symbol;Acc:MGI:2137738]	GO:0003674(molecular_function);GO:0005634(nucleus);GO:0007093(mitotic cell cycle checkpoint);GO:0016607(nuclear speck)	05202(Transcriptional misregulation in cancer);05211(Renal cell carcinoma)
chr3	87869791	87872242	2452	-	-0.283	0.040738	0.476431	exonic	ENSMUST00000005015	ENSMUSG00000004895	chr3	87858903	87885608	Prcc	papillary renal cell carcinoma (translocation-associated) [Source:MGI Symbol;Acc:MGI:2137738]	GO:0003674(molecular_function);GO:0005634(nucleus);GO:0007093(mitotic cell cycle checkpoint);GO:0016607(nuclear speck)	05202(Transcriptional misregulation in cancer);05211(Renal cell carcinoma)
chr3	87930537	87930717	181	-	-1.54	0.00223872	0.13122	UTR5	ENSMUST00000160143	ENSMUSG00000004896	chr3	87922601	87930717	Rrnad1	ribosomal RNA adenine dimethylase domain containing 1 [Source:MGI Symbol;Acc:MGI:2387197]	NA	NA
chr3	88399722	88410331	10610	-	0.517	0.0239883	0.396278	UTR5	ENSMUST00000056370	ENSMUSG00000028066	chr3	88394143	88410331	Pmf1	polyamine-modulated factor 1 [Source:MGI Symbol;Acc:MGI:1914287]	GO:0000444(MIS12/MIND type complex);GO:0000775(chromosome, centromeric region);GO:0000776(kinetochore);GO:0000777(condensed chromosome kinetochore);GO:0000818(nuclear MIS12/MIND complex);GO:0003713(transcription coactivator activity);GO:0005515(protein binding);GO:0005634(nucleus);GO:0005654(nucleoplasm);GO:0005694(chromosome);GO:0005794(Golgi apparatus);GO:0007049(cell cycle);GO:0007059(chromoso…	NA
chr3	88821106	88821677	572	-	-0.835	0.0114815	0.300608	ncRNA_exonic	ENSMUST00000183707	ENSMUSG00000098912	chr3	88782943	88832547	1500004A13Rik	RIKEN cDNA 1500004A13 gene [Source:MGI Symbol;Acc:MGI:2442808]	NA	NA
chr3	89867586	89868514	929	-	0.522	0.0295121	0.422669	UTR3	ENSMUST00000197679	ENSMUSG00000027947	chr3	89864059	89913196	Il6ra	interleukin 6 receptor, alpha [Source:MGI Symbol;Acc:MGI:105304]	GO:0004896(cytokine receptor activity);GO:0004897(ciliary neurotrophic factor receptor activity);GO:0004915(interleukin-6 receptor activity);GO:0004921(interleukin-11 receptor activity);GO:0005138(interleukin-6 receptor binding);GO:0005515(protein binding);GO:0005576(extracellular region);GO:0005615(extracellular space);GO:0005886(plasma membrane);GO:0005896(interleukin-6 receptor complex);GO:000…	01521(EGFR tyrosine kinase inhibitor resistance);04060(Cytokine-cytokine receptor interaction);04066(HIF-1 signaling pathway);04151(PI3K-Akt signaling pathway);04630(Jak-STAT signaling pathway);04640(Hematopoietic cell lineage);04659(Th17 cell differentiation);04932(Non-alcoholic fatty liver disease (NAFLD));05163(Human cytomegalovirus infection);05200(Pathways in cancer)
chr3	90038390	90038541	152	-	0.465	0.018197	0.363915	exonic	ENSMUST00000029553	ENSMUSG00000042520	chr3	90000140	90052628	Ubap2l	ubiquitin-associated protein 2-like [Source:MGI Symbol;Acc:MGI:1921633]	GO:0003674(molecular_function);GO:0005515(protein binding);GO:0005634(nucleus);GO:0005671(Ada2/Gcn5/Ada3 transcription activator complex);GO:0005737(cytoplasm);GO:0007339(binding of sperm to zona pellucida);GO:0031519(PcG protein complex);GO:0034063(stress granule assembly);GO:0061484(hematopoietic stem cell homeostasis)	NA
chr3	95188298	95189286	989	-	0.499	0.000128825	0.0199526	UTR3	ENSMUST00000098873	ENSMUSG00000038766	chr3	95181766	95217916	Gabpb2	GA repeat binding protein, beta 2 [Source:MGI Symbol;Acc:MGI:95612]	GO:0000976(transcription regulatory region sequence-specific DNA binding);GO:0005515(protein binding);GO:0005634(nucleus);GO:0045944(positive regulation of transcription by RNA polymerase II)	NA
chr3	95988755	95989529	775	-	-0.144	0.0074131	0.250611	UTR3	ENSMUST00000015889	ENSMUSG00000015745	chr3	95988429	95996001	Plekho1	pleckstrin homology domain containing, family O member 1 [Source:MGI Symbol;Acc:MGI:1914470]	GO:0005515(protein binding);GO:0005634(nucleus);GO:0005737(cytoplasm);GO:0005886(plasma membrane);GO:0007520(myoblast fusion);GO:0008360(regulation of cell shape);GO:0016020(membrane);GO:0032587(ruffle membrane);GO:0036195(muscle cell projection membrane);GO:0051451(myoblast migration);GO:0072673(lamellipodium morphogenesis)	NA
chr3	96196587	96196968	382	-	-0.595	0.0331131	0.443609	UTR3	ENSMUST00000016087	ENSMUSG00000015943	chr3	96196588	96219709	Bola1	bolA-like 1 (E. coli) [Source:MGI Symbol;Acc:MGI:1916418]	GO:0003674(molecular_function);GO:0005739(mitochondrion)	NA
chr3	96282908	96283236	329	-	-1.05	0.0151356	0.333426	UTR3	ENSMUST00000029748	ENSMUSG00000015947	chr3	96282909	96293969	Fcgr1	Fc receptor, IgG, high affinity I [Source:MGI Symbol;Acc:MGI:95498]	GO:0001788(antibody-dependent cellular cytotoxicity);GO:0001798(positive regulation of type IIa hypersensitivity);GO:0001805(positive regulation of type III hypersensitivity);GO:0002376(immune system process);GO:0004888(transmembrane signaling receptor activity);GO:0005886(plasma membrane);GO:0005887(integral component of plasma membrane);GO:0006898(receptor-mediated endocytosis);GO:0006910(phago…	04145(Phagosome);04380(Osteoclast differentiation);04640(Hematopoietic cell lineage);04666(Fc gamma R-mediated phagocytosis);05140(Leishmaniasis);05150(Staphylococcus aureus infection);05152(Tuberculosis);05202(Transcriptional misregulation in cancer);05221(Acute myeloid leukemia);05322(Systemic lupus erythematosus)
chr3	96283890	96284515	626	-	0.447	0.00724436	0.248313	UTR3	ENSMUST00000029748	ENSMUSG00000015947	chr3	96282909	96293969	Fcgr1	Fc receptor, IgG, high affinity I [Source:MGI Symbol;Acc:MGI:95498]	GO:0001788(antibody-dependent cellular cytotoxicity);GO:0001798(positive regulation of type IIa hypersensitivity);GO:0001805(positive regulation of type III hypersensitivity);GO:0002376(immune system process);GO:0004888(transmembrane signaling receptor activity);GO:0005886(plasma membrane);GO:0005887(integral component of plasma membrane);GO:0006898(receptor-mediated endocytosis);GO:0006910(phago…	04145(Phagosome);04380(Osteoclast differentiation);04640(Hematopoietic cell lineage);04666(Fc gamma R-mediated phagocytosis);05140(Leishmaniasis);05150(Staphylococcus aureus infection);05152(Tuberculosis);05202(Transcriptional misregulation in cancer);05221(Acute myeloid leukemia);05322(Systemic lupus erythematosus)
chr3	96578314	96580027	1714	-	0.318	0.0042658	0.185353	UTR3	ENSMUST00000091924	ENSMUSG00000028104	chr3	96577872	96594181	Polr3gl	polymerase (RNA) III (DNA directed) polypeptide G like [Source:MGI Symbol;Acc:MGI:1917120]	GO:0000790(nuclear chromatin);GO:0005634(nucleus);GO:0005666(RNA polymerase III complex);GO:0006383(transcription by RNA polymerase III)	03020(RNA polymerase);04623(Cytosolic DNA-sensing pathway)
chr3	97758833	97767396	8564	-	0.265	0.0295121	0.42658	exonic	ENSMUST00000045243	ENSMUSG00000038170	chr3	97689824	97888707	Pde4dip	phosphodiesterase 4D interacting protein (myomegalin) [Source:MGI Symbol;Acc:MGI:1891434]	GO:0005515(protein binding);GO:0005634(nucleus);GO:0005737(cytoplasm);GO:0005794(Golgi apparatus);GO:0005813(centrosome);GO:0005815(microtubule organizing center);GO:0005856(cytoskeleton);GO:0019899(enzyme binding);GO:0030016(myofibril);GO:0030953(astral microtubule organization);GO:0034622(cellular protein-containing complex assembly);GO:0060090(molecular adaptor activity);GO:0090063(positive re…	NA
chr3	100138179	100138840	662	-	0.34	0.0380189	0.464515	UTR3	ENSMUST00000052120	ENSMUSG00000033285	chr3	100138180	100162407	Wdr3	WD repeat domain 3 [Source:MGI Symbol;Acc:MGI:2443143]	GO:0005515(protein binding);GO:0005634(nucleus);GO:0005654(nucleoplasm);GO:0005730(nucleolus);GO:0030490(maturation of SSU-rRNA);GO:0030515(snoRNA binding);GO:0031965(nuclear membrane);GO:0032040(small-subunit processome);GO:0034388(Pwp2p-containing subcomplex of 90S preribosome)	03008(Ribosome biogenesis in eukaryotes)
chr3	105003589	105005924	2336	-	0.137	0.0169824	0.352371	UTR3	ENSMUST00000077548	ENSMUSG00000062127	chr3	105001915	105053146	Cttnbp2nl	CTTNBP2 N-terminal like [Source:MGI Symbol;Acc:MGI:1933137]	GO:0005737(cytoplasm);GO:0005856(cytoskeleton);GO:0006470(protein dephosphorylation);GO:0015629(actin cytoskeleton);GO:0030027(lamellipodium);GO:0032410(negative regulation of transporter activity);GO:0034763(negative regulation of transmembrane transport);GO:0042995(cell projection);GO:0051721(protein phosphatase 2A binding)	NA
chr3	106481981	106482459	479	-	0.655	0.0269153	0.41115	ncRNA_exonic	ENSMUST00000164330	ENSMUSG00000091575	chr3	106481982	106485913	2010016I18Rik	RIKEN cDNA 2010016I18 gene [Source:MGI Symbol;Acc:MGI:1916456]	NA	NA
chr3	106482845	106483502	658	-	0.419	0.0380189	0.464515	ncRNA_exonic	ENSMUST00000164330	ENSMUSG00000091575	chr3	106481982	106485913	2010016I18Rik	RIKEN cDNA 2010016I18 gene [Source:MGI Symbol;Acc:MGI:1916456]	NA	NA
chr3	108426478	108426868	391	-	-0.204	0.0128825	0.311889	UTR3	ENSMUST00000090553	ENSMUSG00000068739	chr3	108424865	108445209	Sars	seryl-aminoacyl-tRNA synthetase [Source:MGI Symbol;Acc:MGI:102809]	GO:0000049(tRNA binding);GO:0000122(negative regulation of transcription by RNA polymerase II);GO:0000166(nucleotide binding);GO:0000978(RNA polymerase II cis-regulatory region sequence-specific DNA binding);GO:0003677(DNA binding);GO:0004812(aminoacyl-tRNA ligase activity);GO:0004828(serine-tRNA ligase activity);GO:0005524(ATP binding);GO:0005634(nucleus);GO:0005737(cytoplasm);GO:0005739(mitocho…	00970(Aminoacyl-tRNA biosynthesis)
chr3	108557883	108558866	984	-	-0.292	0.00676083	0.238232	UTR3	ENSMUST00000090546	ENSMUSG00000068732	chr3	108556425	108562466	Tmem167b	transmembrane protein 167B [Source:MGI Symbol;Acc:MGI:1914745]	GO:0000139(Golgi membrane);GO:0003674(molecular_function);GO:0005794(Golgi apparatus);GO:0016020(membrane);GO:0016021(integral component of membrane);GO:0045054(constitutive secretory pathway)	NA
chr3	116488962	116489112	151	-	-0.755	0.0288403	0.418794	UTR3	ENSMUST00000000348	ENSMUSG00000000339	chr3	116488963	116508208	Rtca	RNA 3'-terminal phosphate cyclase [Source:MGI Symbol;Acc:MGI:1913618]	GO:0000166(nucleotide binding);GO:0003824(catalytic activity);GO:0003963(RNA-3'-phosphate cyclase activity);GO:0005524(ATP binding);GO:0005634(nucleus);GO:0005654(nucleoplasm);GO:0006396(RNA processing);GO:0016874(ligase activity)	NA
chr3	122949154	122949784	631	-	-0.901	0.0107152	0.293089	exonic	ENSMUST00000090379	ENSMUSG00000039701	chr3	122931493	122984510	Usp53	ubiquitin specific peptidase 53 [Source:MGI Symbol;Acc:MGI:2139607]	GO:0001508(action potential);GO:0005515(protein binding);GO:0005911(cell-cell junction);GO:0005923(bicellular tight junction);GO:0006508(proteolysis);GO:0006915(apoptotic process);GO:0007605(sensory perception of sound);GO:0010996(response to auditory stimulus);GO:0016579(protein deubiquitination);GO:0030054(cell junction);GO:0036459(thiol-dependent ubiquitinyl hydrolase activity);GO:0051402(neur…	NA
chr3	127546096	127546426	331	-	-0.888	0.0275423	0.414954	exonic	ENSMUST00000029588	ENSMUSG00000027968	chr3	127536714	127553349	Larp7	La ribonucleoprotein domain family, member 7 [Source:MGI Symbol;Acc:MGI:107634]	GO:0000122(negative regulation of transcription by RNA polymerase II);GO:0000494(box C/D snoRNA 3'-end processing);GO:0003676(nucleic acid binding);GO:0003723(RNA binding);GO:0005634(nucleus);GO:0005654(nucleoplasm);GO:0005829(cytosol);GO:0006396(RNA processing);GO:0006397(mRNA processing);GO:0007283(spermatogenesis);GO:0008380(RNA splicing);GO:0017070(U6 snRNA binding);GO:0030154(cell differenti…	NA
chr3	127680403	127681034	632	-	-0.304	0.0190546	0.366438	exonic	ENSMUST00000029662	ENSMUSG00000028028	chr3	127670310	127780527	Alpk1	alpha-kinase 1 [Source:MGI Symbol;Acc:MGI:1918731]	GO:0002753(cytoplasmic pattern recognition receptor signaling pathway);GO:0004674(protein serine/threonine kinase activity);GO:0005524(ATP binding);GO:0005829(cytosol);GO:0006468(protein phosphorylation);GO:0016301(kinase activity);GO:0016310(phosphorylation);GO:0016740(transferase activity);GO:0043123(positive regulation of I-kappaB kinase/NF-kappaB signaling);GO:0045087(innate immune response);…	NA
chr3	133084621	133084921	301	-	-1	0.0251189	0.398107	exonic	ENSMUST00000029651	ENSMUSG00000028018	chr3	132981752	133092033	Gstcd	glutathione S-transferase, C-terminal domain containing [Source:MGI Symbol;Acc:MGI:1914803]	GO:0005515(protein binding);GO:0005737(cytoplasm);GO:0008150(biological_process)	NA
chr3	137932560	137935610	3051	-	-0.587	0.030903	0.430527	UTR3	ENSMUST00000029806	ENSMUSG00000028159	chr3	137931007	137981545	Dapp1	dual adaptor for phosphotyrosine and 3-phosphoinositides 1 [Source:MGI Symbol;Acc:MGI:1347063]	GO:0005547(phosphatidylinositol-3,4,5-trisphosphate binding);GO:0005737(cytoplasm);GO:0005886(plasma membrane);GO:0016020(membrane);GO:0043325(phosphatidylinositol-3,4-bisphosphate binding)	04662(B cell receptor signaling pathway)
chr3	142853403	142853704	302	-	-1.12	0.025704	0.403645	exonic	ENSMUST00000043812	ENSMUSG00000004591	chr3	142790902	142882004	Pkn2	protein kinase N2 [Source:MGI Symbol;Acc:MGI:109211]	GO:0000166(nucleotide binding);GO:0004672(protein kinase activity);GO:0004674(protein serine/threonine kinase activity);GO:0004697(protein kinase C activity);GO:0004698(calcium-dependent protein kinase C activity);GO:0005515(protein binding);GO:0005524(ATP binding);GO:0005634(nucleus);GO:0005654(nucleoplasm);GO:0005737(cytoplasm);GO:0005813(centrosome);GO:0005829(cytosol);GO:0005856(cytoskeleton)…	04151(PI3K-Akt signaling pathway);05132(Salmonella infection)
chr3	151749499	151749900	402	-	-0.907	0.011749	0.302691	UTR5	ENSMUST00000029671	ENSMUSG00000028037	chr3	151730922	151749960	Ifi44	interferon-induced protein 44 [Source:MGI Symbol;Acc:MGI:2443016]	GO:0003674(molecular_function);GO:0005737(cytoplasm);GO:0006955(immune response);GO:0009617(response to bacterium)	NA
chr3	152184968	152193709	8742	-	-0.434	0.0229087	0.391742	UTR3	ENSMUST00000029669	ENSMUSG00000028035	chr3	152178511	152210302	Dnajb4	DnaJ heat shock protein family (Hsp40) member B4 [Source:MGI Symbol;Acc:MGI:1914285]	GO:0001671(ATPase activator activity);GO:0005654(nucleoplasm);GO:0005737(cytoplasm);GO:0005829(cytosol);GO:0005886(plasma membrane);GO:0006457(protein folding);GO:0016020(membrane);GO:0032781(positive regulation of ATPase activity);GO:0051082(unfolded protein binding);GO:0051085(chaperone cofactor-dependent protein refolding);GO:0051087(chaperone binding)	NA
chr3	153922356	153922805	450	-	-0.613	0.0239883	0.396278	UTR3	ENSMUST00000072697	ENSMUSG00000062908	chr3	153922357	153944632	Acadm	acyl-Coenzyme A dehydrogenase, medium chain [Source:MGI Symbol;Acc:MGI:87867]	GO:0000062(fatty-acyl-CoA binding);GO:0001889(liver development);GO:0003995(acyl-CoA dehydrogenase activity);GO:0005739(mitochondrion);GO:0005759(mitochondrial matrix);GO:0005978(glycogen biosynthetic process);GO:0006082(organic acid metabolic process);GO:0006111(regulation of gluconeogenesis);GO:0006629(lipid metabolic process);GO:0006631(fatty acid metabolic process);GO:0006635(fatty acid beta-…	00071(Fatty acid degradation);00280(Valine, leucine and isoleucine degradation);00410(beta-Alanine metabolism);00640(Propanoate metabolism);03320(PPAR signaling pathway)
chr3	158011879	158012785	907	-	0.184	0.0398107	0.475335	UTR3	ENSMUST00000069025	ENSMUSG00000055436	chr3	158010473	158036639	Srsf11	serine and arginine-rich splicing factor 11 [Source:MGI Symbol;Acc:MGI:1916457]	GO:0003676(nucleic acid binding);GO:0003723(RNA binding);GO:0005654(nucleoplasm);GO:0008150(biological_process);GO:0008380(RNA splicing);GO:0016607(nuclear speck);GO:0042802(identical protein binding)	NA
chr4	3605870	3615067	9198	+	-0.782	0.0177828	0.358922	UTR3	ENSMUST00000052712	ENSMUSG00000028233	chr4	3574875	3616619	Tgs1	trimethylguanosine synthase 1 [Source:MGI Symbol;Acc:MGI:2151797]	GO:0001510(RNA methylation);GO:0005634(nucleus);GO:0005730(nucleolus);GO:0005737(cytoplasm);GO:0005829(cytosol);GO:0008168(methyltransferase activity);GO:0009452(7-methylguanosine RNA capping);GO:0015030(Cajal body);GO:0016740(transferase activity);GO:0032259(methylation);GO:0036261(7-methylguanosine cap hypermethylation);GO:0071164(RNA trimethylguanosine synthase activity)	03013(RNA transport)
chr4	3789751	3791040	1290	+	-0.12	0.0380189	0.464515	UTR3	ENSMUST00000041377	ENSMUSG00000042228	chr4	3678115	3813122	Lyn	LYN proto-oncogene, Src family tyrosine kinase [Source:MGI Symbol;Acc:MGI:96892]	GO:0000166(nucleotide binding);GO:0001782(B cell homeostasis);GO:0001817(regulation of cytokine production);GO:0001933(negative regulation of protein phosphorylation);GO:0001934(positive regulation of protein phosphorylation);GO:0002250(adaptive immune response);GO:0002376(immune system process);GO:0002431(Fc receptor mediated stimulatory signaling pathway);GO:0002513(tolerance induction to self …	04062(Chemokine signaling pathway);04064(NF-kappa B signaling pathway);04611(Platelet activation);04662(B cell receptor signaling pathway);04664(Fc epsilon RI signaling pathway);04666(Fc gamma R-mediated phagocytosis);04730(Long-term depression);05167(Kaposi sarcoma-associated herpesvirus infection);05169(Epstein-Barr virus infection);05203(Viral carcinogenesis)
chr4	11583711	11584221	511	+	-0.916	0.0114815	0.300608	UTR3	ENSMUST00000095145	ENSMUSG00000078773	chr4	11558922	11615805	Rad54b	RAD54 homolog B (S. cerevisiae) [Source:MGI Symbol;Acc:MGI:3605986]	GO:0000166(nucleotide binding);GO:0000724(double-strand break repair via homologous recombination);GO:0003677(DNA binding);GO:0004386(helicase activity);GO:0005524(ATP binding);GO:0005634(nucleus);GO:0006281(DNA repair);GO:0006974(cellular response to DNA damage stimulus);GO:0007131(reciprocal meiotic recombination);GO:0008340(determination of adult lifespan);GO:0010212(response to ionizing radia…	03440(Homologous recombination)
chr4	11583681	11584219	539	+	-0.91	0.0131826	0.313329	UTR3	ENSMUST00000095145	ENSMUSG00000078773	chr4	11558922	11615805	Rad54b	RAD54 homolog B (S. cerevisiae) [Source:MGI Symbol;Acc:MGI:3605986]	GO:0000166(nucleotide binding);GO:0000724(double-strand break repair via homologous recombination);GO:0003677(DNA binding);GO:0004386(helicase activity);GO:0005524(ATP binding);GO:0005634(nucleus);GO:0006281(DNA repair);GO:0006974(cellular response to DNA damage stimulus);GO:0007131(reciprocal meiotic recombination);GO:0008340(determination of adult lifespan);GO:0010212(response to ionizing radia…	03440(Homologous recombination)
chr4	12233509	12233716	208	+	-4.44	3.16228e-07	0.000112202	ncRNA_exonic	ENSMUST00000125165	ENSMUSG00000060989	chr4	12232833	12233951	Gm11847	predicted gene 11847 [Source:MGI Symbol;Acc:MGI:3651787]	NA	NA
chr4	15979237	15981667	2431	+	-0.46	0.0371535	0.462381	exonic	ENSMUST00000029879	ENSMUSG00000028224	chr4	15957925	15992589	Nbn	nibrin [Source:MGI Symbol;Acc:MGI:1351625]	GO:0000077(DNA damage checkpoint);GO:0000723(telomere maintenance);GO:0000724(double-strand break repair via homologous recombination);GO:0000781(chromosome, telomeric region);GO:0000784(nuclear chromosome, telomeric region);GO:0001701(in utero embryonic development);GO:0001832(blastocyst growth);GO:0003678(DNA helicase activity);GO:0003684(damaged DNA binding);GO:0005515(protein binding);GO:0005…	03440(Homologous recombination);04218(Cellular senescence)
chr4	21871471	21874468	2998	+	0.253	0.0074131	0.250611	UTR3	ENSMUST00000185001	ENSMUSG00000028248	chr4	21847583	21876475	Pnisr	PNN interacting serine/arginine-rich [Source:MGI Symbol;Acc:MGI:1913875]	GO:0005634(nucleus);GO:0005654(nucleoplasm);GO:0005829(cytosol);GO:0005886(plasma membrane);GO:0008150(biological_process);GO:0016607(nuclear speck);GO:0048786(presynaptic active zone)	NA
chr4	24898529	24902083	3555	+	0.435	0.0223872	0.385478	UTR3	ENSMUST00000029925	ENSMUSG00000028261	chr4	24898083	24905001	Ndufaf4	NADH:ubiquinone oxidoreductase complex assembly factor 4 [Source:MGI Symbol;Acc:MGI:1915743]	GO:0003674(molecular_function);GO:0005516(calmodulin binding);GO:0005739(mitochondrion);GO:0008284(positive regulation of cell population proliferation);GO:0010257(NADH dehydrogenase complex assembly);GO:0016020(membrane);GO:0031966(mitochondrial membrane);GO:0032981(mitochondrial respiratory chain complex I assembly);GO:0043066(negative regulation of apoptotic process)	04714(Thermogenesis)
chr4	32645939	32646569	631	+	-0.477	0.0371535	0.461318	exonic	ENSMUST00000029950	ENSMUSG00000028282	chr4	32615451	32653265	Casp8ap2	caspase 8 associated protein 2 [Source:MGI Symbol;Acc:MGI:1349399]	GO:0002020(protease binding);GO:0003714(transcription corepressor activity);GO:0005515(protein binding);GO:0005634(nucleus);GO:0005737(cytoplasm);GO:0005739(mitochondrion);GO:0006915(apoptotic process);GO:0006919(activation of cysteine-type endopeptidase activity involved in apoptotic process);GO:0007049(cell cycle);GO:0008625(extrinsic apoptotic signaling pathway via death domain receptors);GO:0…	NA
chr4	40976617	40977067	451	+	-0.211	0.0371535	0.461318	exonic	ENSMUST00000030133	ENSMUSG00000028423	chr4	40970906	41025993	Nfx1	nuclear transcription factor, X-box binding 1 [Source:MGI Symbol;Acc:MGI:1921414]	GO:0000122(negative regulation of transcription by RNA polymerase II);GO:0000977(RNA polymerase II regulatory region sequence-specific DNA binding);GO:0000981(DNA-binding transcription factor activity, RNA polymerase II-specific);GO:0001227(DNA-binding transcription repressor activity, RNA polymerase II-specific);GO:0003676(nucleic acid binding);GO:0003677(DNA binding);GO:0003700(DNA-binding tran…	05165(Human papillomavirus infection)
chr4	41388131	41388883	753	+	-0.585	0.0147911	0.331131	UTR3	ENSMUST00000072866	ENSMUSG00000028437	chr4	41348996	41390525	Ubap1	ubiquitin-associated protein 1 [Source:MGI Symbol;Acc:MGI:2149543]	GO:0000813(ESCRT I complex);GO:0005515(protein binding);GO:0005737(cytoplasm);GO:0005768(endosome);GO:0005829(cytosol);GO:0005886(plasma membrane);GO:0015031(protein transport);GO:0043130(ubiquitin binding);GO:0043162(ubiquitin-dependent protein catabolic process via the multivesicular body sorting pathway);GO:0043231(intracellular membrane-bounded organelle)	NA
chr4	45373022	45374341	1320	+	-0.543	0.047863	0.496592	UTR3	ENSMUST00000153803	ENSMUSG00000035572	chr4	45342101	45379759	Dcaf10	DDB1 and CUL4 associated factor 10 [Source:MGI Symbol;Acc:MGI:2140179]	GO:0003674(molecular_function);GO:0005515(protein binding);GO:0008150(biological_process);GO:0016567(protein ubiquitination);GO:0080008(Cul4-RING E3 ubiquitin ligase complex)	NA
chr4	46468635	46472509	3875	+	0.0858	0.00691831	0.242103	UTR3	ENSMUST00000102926	ENSMUSG00000028333	chr4	46450902	46472657	Anp32b	acidic (leucine-rich) nuclear phosphoprotein 32 family, member B [Source:MGI Symbol;Acc:MGI:1914878]	GO:0000082(G1/S transition of mitotic cell cycle);GO:0001944(vasculature development);GO:0005515(protein binding);GO:0005634(nucleus);GO:0005654(nucleoplasm);GO:0005730(nucleolus);GO:0005737(cytoplasm);GO:0006334(nucleosome assembly);GO:0006919(activation of cysteine-type endopeptidase activity involved in apoptotic process);GO:0008284(positive regulation of cell population proliferation);GO:0021…	NA
chr4	48184978	48185218	241	+	-0.793	0.0416869	0.47863	UTR3	ENSMUST00000107720	ENSMUSG00000061455	chr4	48124915	48186507	Stx17	syntaxin 17 [Source:MGI Symbol;Acc:MGI:1914977]	GO:0000149(SNARE binding);GO:0000421(autophagosome membrane);GO:0005484(SNAP receptor activity);GO:0005737(cytoplasm);GO:0005739(mitochondrion);GO:0005776(autophagosome);GO:0005783(endoplasmic reticulum);GO:0005789(endoplasmic reticulum membrane);GO:0005793(endoplasmic reticulum-Golgi intermediate compartment);GO:0005829(cytosol);GO:0005886(plasma membrane);GO:0006886(intracellular protein transp…	04130(SNARE interactions in vesicular transport);04140(Autophagy - animal)
chr4	55383602	55390177	6576	+	0.254	0.000707946	0.0676083	UTR3	ENSMUST00000030134	ENSMUSG00000028426	chr4	55350043	55392237	Rad23b	RAD23 homolog B, nucleotide excision repair protein [Source:MGI Symbol;Acc:MGI:105128]	GO:0000502(proteasome complex);GO:0000715(nucleotide-excision repair, DNA damage recognition);GO:0003684(damaged DNA binding);GO:0005515(protein binding);GO:0005634(nucleus);GO:0005654(nucleoplasm);GO:0005737(cytoplasm);GO:0005829(cytosol);GO:0006281(DNA repair);GO:0006289(nucleotide-excision repair);GO:0006974(cellular response to DNA damage stimulus);GO:0007283(spermatogenesis);GO:0031593(polyu…	03420(Nucleotide excision repair);04141(Protein processing in endoplasmic reticulum)
chr4	62423229	62424424	1196	+	-0.412	0.00630957	0.228034	UTR3	ENSMUST00000084524	ENSMUSG00000066148	chr4	62408797	62426990	Prpf4	pre-mRNA processing factor 4 [Source:MGI Symbol;Acc:MGI:1917302]	GO:0000398(mRNA splicing, via spliceosome);GO:0005515(protein binding);GO:0005634(nucleus);GO:0005681(spliceosomal complex);GO:0006397(mRNA processing);GO:0008380(RNA splicing);GO:0015030(Cajal body);GO:0016607(nuclear speck);GO:0017070(U6 snRNA binding);GO:0030621(U4 snRNA binding);GO:0046540(U4/U6 x U5 tri-snRNP complex);GO:0071001(U4/U6 snRNP);GO:0071005(U2-type precatalytic spliceosome);GO:00…	03040(Spliceosome)
chr4	65613936	65614235	300	+	-0.954	0.0102329	0.290402	exonic	ENSMUST00000050850	ENSMUSG00000051675	chr4	65604986	65616238	Trim32	tripartite motif-containing 32 [Source:MGI Symbol;Acc:MGI:1917057]	GO:0000209(protein polyubiquitination);GO:0001894(tissue homeostasis);GO:0003723(RNA binding);GO:0004842(ubiquitin-protein transferase activity);GO:0005515(protein binding);GO:0005634(nucleus);GO:0005737(cytoplasm);GO:0005863(striated muscle myosin thick filament);GO:0006511(ubiquitin-dependent protein catabolic process);GO:0007014(actin ubiquitination);GO:0008270(zinc ion binding);GO:0009411(res…	04120(Ubiquitin mediated proteolysis)
chr4	85046327	85049956	3630	+	-0.784	0.0165959	0.34914	exonic	ENSMUST00000047023	ENSMUSG00000038070	chr4	84884309	85131921	Cntln	centlein, centrosomal protein [Source:MGI Symbol;Acc:MGI:2443104]	GO:0005654(nucleoplasm);GO:0005737(cytoplasm);GO:0005813(centrosome);GO:0005814(centriole);GO:0005829(cytosol);GO:0005856(cytoskeleton);GO:0010457(centriole-centriole cohesion);GO:0019901(protein kinase binding);GO:0019904(protein domain specific binding);GO:0030674(protein-macromolecule adaptor activity);GO:0033365(protein localization to organelle)	NA
chr4	86576775	86577225	451	+	0.647	0.00186209	0.116145	UTR3	ENSMUST00000091064	ENSMUSG00000070934	chr4	86575668	86577285	Rraga	Ras-related GTP binding A [Source:MGI Symbol;Acc:MGI:1915691]	GO:0000166(nucleotide binding);GO:0003924(GTPase activity);GO:0005515(protein binding);GO:0005525(GTP binding);GO:0005634(nucleus);GO:0005737(cytoplasm);GO:0005764(lysosome);GO:0006915(apoptotic process);GO:0008219(cell death);GO:0009267(cellular response to starvation);GO:0010506(regulation of autophagy);GO:0010507(negative regulation of autophagy);GO:0016787(hydrolase activity);GO:0019048(modul…	04140(Autophagy - animal);04150(mTOR signaling pathway)
chr4	98929851	98934856	5006	+	0.11	0.0338844	0.447713	UTR3	ENSMUST00000030289	ENSMUSG00000028560	chr4	98923810	98935543	Usp1	ubiquitin specific peptidase 1 [Source:MGI Symbol;Acc:MGI:2385198]	GO:0001501(skeletal system development);GO:0004197(cysteine-type endopeptidase activity);GO:0004843(thiol-dependent ubiquitin-specific protease activity);GO:0005634(nucleus);GO:0005654(nucleoplasm);GO:0005829(cytosol);GO:0006281(DNA repair);GO:0006282(regulation of DNA repair);GO:0006508(proteolysis);GO:0006511(ubiquitin-dependent protein catabolic process);GO:0006974(cellular response to DNA dam…	03460(Fanconi anemia pathway)
chr4	102602606	102602907	302	+	0.976	0.011749	0.302691	exonic	ENSMUST00000030251	ENSMUSG00000028525	chr4	102087543	102607259	Pde4b	phosphodiesterase 4B, cAMP specific [Source:MGI Symbol;Acc:MGI:99557]	GO:0000930(gamma-tubulin complex);GO:0001780(neutrophil homeostasis);GO:0004114(3',5'-cyclic-nucleotide phosphodiesterase activity);GO:0004115(3',5'-cyclic-AMP phosphodiesterase activity);GO:0005515(protein binding);GO:0005634(nucleus);GO:0005737(cytoplasm);GO:0005813(centrosome);GO:0005829(cytosol);GO:0005891(voltage-gated calcium channel complex);GO:0006198(cAMP catabolic process);GO:0007165(si…	00230(Purine metabolism);04024(cAMP signaling pathway);04928(Parathyroid hormone synthesis, secretion and action);05032(Morphine addiction)
chr4	103159680	103162791	3112	+	-0.441	0.0338844	0.448745	UTR3	ENSMUST00000030247	ENSMUSG00000028522	chr4	103114390	103165754	Mier1	MEIR1 treanscription regulator [Source:MGI Symbol;Acc:MGI:1918398]	GO:0000122(negative regulation of transcription by RNA polymerase II);GO:0001103(RNA polymerase II repressing transcription factor binding);GO:0003677(DNA binding);GO:0003714(transcription corepressor activity);GO:0004407(histone deacetylase activity);GO:0005634(nucleus);GO:0005654(nucleoplasm);GO:0006355(regulation of transcription, DNA-templated);GO:0016575(histone deacetylation);GO:0017053(tra…	NA
chr4	106586666	106587204	539	+	-0.463	0.040738	0.47863	UTR3	ENSMUST00000047973	ENSMUSG00000034926	chr4	106561038	106589113	Dhcr24	24-dehydrocholesterol reductase [Source:MGI Symbol;Acc:MGI:1922004]	GO:0000139(Golgi membrane);GO:0000246(delta24(24-1) sterol reductase activity);GO:0005634(nucleus);GO:0005737(cytoplasm);GO:0005783(endoplasmic reticulum);GO:0005789(endoplasmic reticulum membrane);GO:0005794(Golgi apparatus);GO:0005829(cytosol);GO:0005856(cytoskeleton);GO:0006629(lipid metabolic process);GO:0006694(steroid biosynthetic process);GO:0006695(cholesterol biosynthetic process);GO:000…	00100(Steroid biosynthesis)
chr4	107048317	107048916	600	+	1.15	0.00263027	0.141906	UTR3	ENSMUST00000030367	ENSMUSG00000061887	chr4	106910701	107049694	Ssbp3	single-stranded DNA binding protein 3 [Source:MGI Symbol;Acc:MGI:1919725]	GO:0002244(hematopoietic progenitor cell differentiation);GO:0003677(DNA binding);GO:0003697(single-stranded DNA binding);GO:0005515(protein binding);GO:0005634(nucleus);GO:0008284(positive regulation of cell population proliferation);GO:0021501(prechordal plate formation);GO:0021547(midbrain-hindbrain boundary initiation);GO:0032991(protein-containing complex);GO:0045893(positive regulation of t…	NA
chr4	107087368	107087938	571	+	1.7	0.0371535	0.461318	UTR3	ENSMUST00000106760	ENSMUSG00000028621	chr4	107066988	107088268	Cyb5rl	cytochrome b5 reductase-like [Source:MGI Symbol;Acc:MGI:1919657]	GO:0004128(cytochrome-b5 reductase activity, acting on NAD(P)H);GO:0005654(nucleoplasm);GO:0016491(oxidoreductase activity);GO:0055114(oxidation-reduction process)	00520(Amino sugar and nucleotide sugar metabolism)
chr4	115023936	115024415	480	+	-0.702	0.0074131	0.250611	UTR3	ENSMUST00000141933	ENSMUSG00000028718	chr4	115000159	115043196	Stil	Scl/Tal1 interrupting locus [Source:MGI Symbol;Acc:MGI:107477]	GO:0005737(cytoplasm);GO:0005813(centrosome);GO:0005814(centriole);GO:0007052(mitotic spindle organization);GO:0042802(identical protein binding);GO:0046599(regulation of centriole replication);GO:0051298(centrosome duplication);GO:0071539(protein localization to centrosome)	NA
chr4	115064703	115068996	4294	+	-0.598	0.0138038	0.323594	UTR3	ENSMUST00000030489	ENSMUSG00000028717	chr4	115056426	115071755	Tal1	T cell acute lymphocytic leukemia 1 [Source:MGI Symbol;Acc:MGI:98480]	GO:0000118(histone deacetylase complex);GO:0000122(negative regulation of transcription by RNA polymerase II);GO:0000790(nuclear chromatin);GO:0000976(transcription regulatory region sequence-specific DNA binding);GO:0000977(RNA polymerase II regulatory region sequence-specific DNA binding);GO:0000978(RNA polymerase II cis-regulatory region sequence-specific DNA binding);GO:0000981(DNA-binding tr…	NA
chr4	115877967	115878237	271	+	-0.788	0.00812831	0.261216	UTR3	ENSMUST00000019677	ENSMUSG00000028708	chr4	115839198	115879250	Mknk1	MAP kinase-interacting serine/threonine kinase 1 [Source:MGI Symbol;Acc:MGI:894316]	GO:0000166(nucleotide binding);GO:0004672(protein kinase activity);GO:0004674(protein serine/threonine kinase activity);GO:0005524(ATP binding);GO:0005654(nucleoplasm);GO:0006468(protein phosphorylation);GO:0018105(peptidyl-serine phosphorylation);GO:0035556(intracellular signal transduction)	04010(MAPK signaling pathway);04066(HIF-1 signaling pathway);04910(Insulin signaling pathway)
chr4	116088675	116089425	751	+	-0.343	0.0186209	0.364754	exonic	ENSMUST00000030471	ENSMUSG00000028703	chr4	116075269	116097043	Lrrc41	leucine rich repeat containing 41 [Source:MGI Symbol;Acc:MGI:2441984]	GO:0005515(protein binding);GO:0005634(nucleus);GO:0005737(cytoplasm);GO:0008150(biological_process);GO:0016567(protein ubiquitination)	NA
chr4	116096593	116097043	451	+	-0.586	0.00758578	0.252348	UTR3	ENSMUST00000030471	ENSMUSG00000028703	chr4	116075269	116097043	Lrrc41	leucine rich repeat containing 41 [Source:MGI Symbol;Acc:MGI:2441984]	GO:0005515(protein binding);GO:0005634(nucleus);GO:0005737(cytoplasm);GO:0008150(biological_process);GO:0016567(protein ubiquitination)	NA
chr4	116598540	116598750	211	+	2.23	0.047863	0.497737	exonic	ENSMUST00000051869	ENSMUSG00000034035	chr4	116596654	116600266	Ccdc17	coiled-coil domain containing 17 [Source:MGI Symbol;Acc:MGI:1915667]	GO:0003674(molecular_function);GO:0005575(cellular_component);GO:0008150(biological_process)	NA
chr4	119136304	119137354	1051	+	-0.238	0.0301995	0.42658	UTR3	ENSMUST00000174372	ENSMUSG00000028645	chr4	119108711	119137983	Slc2a1	solute carrier family 2 (facilitated glucose transporter), member 1 [Source:MGI Symbol;Acc:MGI:95755]	GO:0001666(response to hypoxia);GO:0001917(photoreceptor inner segment);GO:0001939(female pronucleus);GO:0005324(long-chain fatty acid transporter activity);GO:0005355(glucose transmembrane transporter activity);GO:0005515(protein binding);GO:0005737(cytoplasm);GO:0005829(cytosol);GO:0005886(plasma membrane);GO:0005887(integral component of plasma membrane);GO:0005901(caveola);GO:0005911(cell-cel…	04066(HIF-1 signaling pathway);04911(Insulin secretion);04919(Thyroid hormone signaling pathway);04920(Adipocytokine signaling pathway);04922(Glucagon signaling pathway);04931(Insulin resistance);04976(Bile secretion);05166(Human T-cell leukemia virus 1 infection);05200(Pathways in cancer);05211(Renal cell carcinoma);05230(Central carbon metabolism in cancer)
chr4	125053427	125055380	1954	+	0.454	0.0141254	0.325837	UTR3	ENSMUST00000030684	ENSMUSG00000028869	chr4	125016585	125055380	Gnl2	guanine nucleotide binding protein-like 2 (nucleolar) [Source:MGI Symbol;Acc:MGI:2385207]	GO:0000166(nucleotide binding);GO:0005525(GTP binding);GO:0005634(nucleus);GO:0005730(nucleolus);GO:0042254(ribosome biogenesis)	03008(Ribosome biogenesis in eukaryotes)
chr4	125068085	125073413	5329	+	-0.358	0.01	0.284446	UTR3	ENSMUST00000052183	ENSMUSG00000050213	chr4	125066672	125074042	Snip1	Smad nuclear interacting protein 1 [Source:MGI Symbol;Acc:MGI:2156003]	GO:0000398(mRNA splicing, via spliceosome);GO:0003729(mRNA binding);GO:0005515(protein binding);GO:0005634(nucleus);GO:0005654(nucleoplasm);GO:0005681(spliceosomal complex);GO:0005829(cytosol);GO:0006357(regulation of transcription by RNA polymerase II);GO:0006397(mRNA processing);GO:0007249(I-kappaB kinase/NF-kappaB signaling);GO:0008380(RNA splicing);GO:0031047(gene silencing by RNA);GO:0035196…	NA
chr4	126559995	126561940	1946	+	0.457	0.0316228	0.439542	exonic	ENSMUST00000048391	ENSMUSG00000042489	chr4	126556935	126593903	Clspn	claspin [Source:MGI Symbol;Acc:MGI:2445153]	GO:0000076(DNA replication checkpoint);GO:0000077(DNA damage checkpoint);GO:0000217(DNA secondary structure binding);GO:0003677(DNA binding);GO:0005634(nucleus);GO:0005654(nucleoplasm);GO:0005694(chromosome);GO:0005794(Golgi apparatus);GO:0006281(DNA repair);GO:0006974(cellular response to DNA damage stimulus);GO:0007049(cell cycle);GO:0007095(mitotic G2 DNA damage checkpoint);GO:0010997(anaphase…	NA
chr4	127026046	127026347	302	+	0.22	0.0199526	0.371535	exonic	ENSMUST00000030623	ENSMUSG00000028820	chr4	127021324	127037013	Sfpq	splicing factor proline/glutamine rich (polypyrimidine tract binding protein associated) [Source:MGI Symbol;Acc:MGI:1918764]	GO:0000122(negative regulation of transcription by RNA polymerase II);GO:0000380(alternative mRNA splicing, via spliceosome);GO:0000398(mRNA splicing, via spliceosome);GO:0000724(double-strand break repair via homologous recombination);GO:0000785(chromatin);GO:0000976(transcription regulatory region sequence-specific DNA binding);GO:0000978(RNA polymerase II cis-regulatory region sequence-specifi…	NA
chr4	127035813	127037013	1201	+	0.634	0.042658	0.47863	ncRNA_exonic	ENSMUST00000130659	ENSMUSG00000085334	chr4	127033731	127049398	Gm12940	predicted gene 12940 [Source:MGI Symbol;Acc:MGI:3702626]	NA	NA
chr4	129008268	129011470	3203	+	0.335	6.76083e-05	0.0123027	UTR3	ENSMUST00000030583	ENSMUSG00000028792	chr4	128991958	129011529	Ak2	adenylate kinase 2 [Source:MGI Symbol;Acc:MGI:87978]	GO:0000166(nucleotide binding);GO:0004017(adenylate kinase activity);GO:0004550(nucleoside diphosphate kinase activity);GO:0005524(ATP binding);GO:0005634(nucleus);GO:0005737(cytoplasm);GO:0005739(mitochondrion);GO:0005743(mitochondrial inner membrane);GO:0005758(mitochondrial intermembrane space);GO:0005829(cytosol);GO:0006139(nucleobase-containing compound metabolic process);GO:0006163(purine n…	00230(Purine metabolism);00730(Thiamine metabolism)
chr4	130127805	130128135	331	+	-0.484	0.0467735	0.493174	UTR3	ENSMUST00000030563	ENSMUSG00000028779	chr4	130102558	130128135	Pef1	penta-EF hand domain containing 1 [Source:MGI Symbol;Acc:MGI:1915148]	GO:0000139(Golgi membrane);GO:0005509(calcium ion binding);GO:0005737(cytoplasm);GO:0005783(endoplasmic reticulum);GO:0006888(endoplasmic reticulum to Golgi vesicle-mediated transport);GO:0012507(ER to Golgi transport vesicle membrane);GO:0014029(neural crest formation);GO:0014032(neural crest cell development);GO:0016020(membrane);GO:0016567(protein ubiquitination);GO:0030127(COPII vesicle coat)…	NA
chr4	130663350	130668987	5638	+	-0.747	0.0104713	0.293089	UTR5	ENSMUST00000030315	ENSMUSG00000028580	chr4	130663321	130781564	Pum1	pumilio RNA-binding family member 1 [Source:MGI Symbol;Acc:MGI:1931749]	GO:0000932(P-body);GO:0003723(RNA binding);GO:0003729(mRNA binding);GO:0003730(mRNA 3'-UTR binding);GO:0005654(nucleoplasm);GO:0005737(cytoplasm);GO:0005829(cytosol);GO:0006417(regulation of translation);GO:0007283(spermatogenesis);GO:0008344(adult locomotory behavior);GO:0010494(cytoplasmic stress granule);GO:0010608(posttranscriptional regulation of gene expression);GO:0016441(posttranscription…	NA
chr4	133422116	133422476	361	+	-0.648	0.030903	0.433511	UTR3	ENSMUST00000030669	ENSMUSG00000028854	chr4	133369706	133423702	Slc9a1	solute carrier family 9 (sodium/hydrogen exchanger), member 1 [Source:MGI Symbol;Acc:MGI:102462]	GO:0002026(regulation of the force of heart contraction);GO:0005516(calmodulin binding);GO:0005654(nucleoplasm);GO:0005737(cytoplasm);GO:0005739(mitochondrion);GO:0005783(endoplasmic reticulum);GO:0005789(endoplasmic reticulum membrane);GO:0005886(plasma membrane);GO:0005887(integral component of plasma membrane);GO:0006811(ion transport);GO:0006812(cation transport);GO:0006814(sodium ion transpo…	04024(cAMP signaling pathway);04260(Cardiac muscle contraction);04261(Adrenergic signaling in cardiomyocytes);04371(Apelin signaling pathway);04810(Regulation of actin cytoskeleton);04919(Thyroid hormone signaling pathway);04970(Salivary secretion);04971(Gastric acid secretion);04972(Pancreatic secretion);04976(Bile secretion);05205(Proteoglycans in cancer)
chr4	134127383	134127593	211	+	0.184	0.0346737	0.44978	UTR3	ENSMUST00000070246	ENSMUSG00000012126	chr4	134102570	134127593	Ubxn11	UBX domain protein 11 [Source:MGI Symbol;Acc:MGI:1914836]	GO:0005515(protein binding);GO:0005575(cellular_component);GO:0005737(cytoplasm);GO:0005856(cytoskeleton);GO:0043130(ubiquitin binding);GO:0043161(proteasome-mediated ubiquitin-dependent protein catabolic process)	NA
chr4	134468378	134469868	1491	+	-0.641	0.00933254	0.277971	UTR5	ENSMUST00000030636	ENSMUSG00000028832	chr4	134468320	134473843	Stmn1	stathmin 1 [Source:MGI Symbol;Acc:MGI:96739]	GO:0000281(mitotic cytokinesis);GO:0005515(protein binding);GO:0005737(cytoplasm);GO:0005829(cytosol);GO:0005856(cytoskeleton);GO:0005874(microtubule);GO:0007019(microtubule depolymerization);GO:0007052(mitotic spindle organization);GO:0007275(multicellular organism development);GO:0007399(nervous system development);GO:0007409(axonogenesis);GO:0007420(brain development);GO:0009615(response to vi…	04010(MAPK signaling pathway);05206(MicroRNAs in cancer)
chr4	134506846	134508106	1261	+	-0.42	0.0223872	0.385478	UTR3	ENSMUST00000081525	ENSMUSG00000037348	chr4	134496697	134510235	Paqr7	progestin and adipoQ receptor family member VII [Source:MGI Symbol;Acc:MGI:1919154]	GO:0003707(steroid hormone receptor activity);GO:0005496(steroid binding);GO:0005886(plasma membrane);GO:0007275(multicellular organism development);GO:0008289(lipid binding);GO:0016020(membrane);GO:0016021(integral component of membrane);GO:0030154(cell differentiation);GO:0038023(signaling receptor activity);GO:0043401(steroid hormone mediated signaling pathway);GO:0048477(oogenesis);GO:0048545…	NA
chr4	134510998	134523927	12930	+	-0.359	0.047863	0.497737	UTR3	ENSMUST00000105866	ENSMUSG00000078521	chr4	134510999	134523927	Aunip	aurora kinase A and ninein interacting protein [Source:MGI Symbol;Acc:MGI:1917135]	GO:0000724(double-strand break repair via homologous recombination);GO:0000922(spindle pole);GO:0003677(DNA binding);GO:0003684(damaged DNA binding);GO:0005634(nucleus);GO:0005694(chromosome);GO:0005737(cytoplasm);GO:0005813(centrosome);GO:0005815(microtubule organizing center);GO:0005856(cytoskeleton);GO:0006281(DNA repair);GO:0006974(cellular response to DNA damage stimulus);GO:0007051(spindle …	NA
chr4	135858846	135859027	182	+	-0.977	0.0234423	0.39355	intronic	ENSMUST00000097844	ENSMUSG00000028676	chr4	135855747	135869908	Srsf10	serine and arginine-rich splicing factor 10 [Source:MGI Symbol;Acc:MGI:1333805]	GO:0000375(RNA splicing, via transesterification reactions);GO:0000381(regulation of alternative mRNA splicing, via spliceosome);GO:0000398(mRNA splicing, via spliceosome);GO:0003676(nucleic acid binding);GO:0003723(RNA binding);GO:0005634(nucleus);GO:0005654(nucleoplasm);GO:0005737(cytoplasm);GO:0005829(cytosol);GO:0006355(regulation of transcription, DNA-templated);GO:0006376(mRNA splice site s…	03040(Spliceosome)
chr4	135917003	135917363	361	+	-1.07	0.020893	0.380189	exonic	ENSMUST00000068830	ENSMUSG00000062585	chr4	135895394	135920207	Cnr2	cannabinoid receptor 2 (macrophage) [Source:MGI Symbol;Acc:MGI:104650]	GO:0004930(G protein-coupled receptor activity);GO:0004949(cannabinoid receptor activity);GO:0005515(protein binding);GO:0005737(cytoplasm);GO:0005783(endoplasmic reticulum);GO:0005886(plasma membrane);GO:0006954(inflammatory response);GO:0007165(signal transduction);GO:0007186(G protein-coupled receptor signaling pathway);GO:0007189(adenylate cyclase-activating G protein-coupled receptor signali…	04080(Neuroactive ligand-receptor interaction)
chr4	136290976	136292235	1260	+	-0.855	0.00190546	0.116681	UTR3	ENSMUST00000069195	ENSMUSG00000051351	chr4	136284683	136293942	Zfp46	zinc finger protein 46 [Source:MGI Symbol;Acc:MGI:99192]	GO:0003676(nucleic acid binding);GO:0003677(DNA binding);GO:0003700(DNA-binding transcription factor activity);GO:0005634(nucleus);GO:0005654(nucleoplasm);GO:0005829(cytosol);GO:0006355(regulation of transcription, DNA-templated);GO:0043565(sequence-specific DNA binding);GO:0046872(metal ion binding)	05168(Herpes simplex virus 1 infection)
chr4	136336327	136340159	3833	+	0.24	0.00301995	0.153462	UTR3	ENSMUST00000084219	ENSMUSG00000066037	chr4	136310942	136359447	Hnrnpr	heterogeneous nuclear ribonucleoprotein R [Source:MGI Symbol;Acc:MGI:1891692]	GO:0003676(nucleic acid binding);GO:0003723(RNA binding);GO:0003729(mRNA binding);GO:0003730(mRNA 3'-UTR binding);GO:0005634(nucleus);GO:0005654(nucleoplasm);GO:0005737(cytoplasm);GO:0007623(circadian rhythm);GO:0019013(viral nucleocapsid);GO:0030425(dendrite);GO:0030426(growth cone);GO:0043086(negative regulation of catalytic activity);GO:0043679(axon terminus);GO:0061014(positive regulation of …	NA
chr4	136543416	136545705	2290	+	-0.587	0.0223872	0.385478	UTR3	ENSMUST00000001116	ENSMUSG00000001089	chr4	136469761	136554780	Luzp1	leucine zipper protein 1 [Source:MGI Symbol;Acc:MGI:107629]	GO:0003281(ventricular septum development);GO:0003674(molecular_function);GO:0005634(nucleus);GO:0021503(neural fold bending);GO:0060840(artery development)	NA
chr4	147941102	147941993	892	+	-0.423	0.0295121	0.422669	exonic	ENSMUST00000103232	ENSMUSG00000044496	chr4	147940895	147947314	2510039O18Rik	RIKEN cDNA 2510039O18 gene [Source:MGI Symbol;Acc:MGI:1924284]	GO:0003674(molecular_function);GO:0008150(biological_process);GO:0016020(membrane);GO:0016021(integral component of membrane)	NA
chr4	150248699	150248879	181	+	2.13	1.25893e-76	3.16228e-73	UTR3	ENSMUST00000080149	ENSMUSG00000063524	chr4	150236721	150248879	Eno1	enolase 1, alpha non-neuron [Source:MGI Symbol;Acc:MGI:95393]	GO:0000015(phosphopyruvate hydratase complex);GO:0000122(negative regulation of transcription by RNA polymerase II);GO:0000287(magnesium ion binding);GO:0000977(RNA polymerase II regulatory region sequence-specific DNA binding);GO:0001227(DNA-binding transcription repressor activity, RNA polymerase II-specific);GO:0001701(in utero embryonic development);GO:0003723(RNA binding);GO:0004634(phosphop…	00010(Glycolysis / Gluconeogenesis);03018(RNA degradation);04066(HIF-1 signaling pathway)
chr4	155819648	155819979	332	+	-0.483	0.0199526	0.37325	intronic	ENSMUST00000030944	ENSMUSG00000029068	chr4	155812489	155824543	Ccnl2	cyclin L2 [Source:MGI Symbol;Acc:MGI:1927119]	GO:0000079(regulation of cyclin-dependent protein serine/threonine kinase activity);GO:0005515(protein binding);GO:0005634(nucleus);GO:0005654(nucleoplasm);GO:0006357(regulation of transcription by RNA polymerase II);GO:0016538(cyclin-dependent protein serine/threonine kinase regulator activity);GO:0016607(nuclear speck);GO:0042025(host cell nucleus);GO:0043231(intracellular membrane-bounded orga…	NA
chr4	155956422	155957595	1174	+	-0.835	0.00158489	0.10617	UTR3	ENSMUST00000024056	ENSMUSG00000023286	chr4	155943831	155959604	Ube2j2	ubiquitin-conjugating enzyme E2J 2 [Source:MGI Symbol;Acc:MGI:2153608]	GO:0000151(ubiquitin ligase complex);GO:0000166(nucleotide binding);GO:0000209(protein polyubiquitination);GO:0005524(ATP binding);GO:0005634(nucleus);GO:0005783(endoplasmic reticulum);GO:0005789(endoplasmic reticulum membrane);GO:0006986(response to unfolded protein);GO:0016020(membrane);GO:0016021(integral component of membrane);GO:0016567(protein ubiquitination);GO:0016740(transferase activity…	04120(Ubiquitin mediated proteolysis);04141(Protein processing in endoplasmic reticulum);05012(Parkinson disease)
chr4	3569476	3569922	447	-	-0.718	0.0338844	0.447713	UTR5	ENSMUST00000029891	ENSMUSG00000028232	chr4	3549041	3574853	Tmem68	transmembrane protein 68 [Source:MGI Symbol;Acc:MGI:1919348]	GO:0003674(molecular_function);GO:0005575(cellular_component);GO:0008150(biological_process);GO:0016020(membrane);GO:0016021(integral component of membrane);GO:0016746(transferase activity, transferring acyl groups)	NA
chr4	41115025	41115710	686	-	-0.353	0.0331131	0.443609	UTR3	ENSMUST00000030138	ENSMUSG00000028430	chr4	41114427	41124455	Nol6	nucleolar protein family 6 (RNA-associated) [Source:MGI Symbol;Acc:MGI:2140151]	GO:0000794(condensed nuclear chromosome);GO:0003723(RNA binding);GO:0005634(nucleus);GO:0005654(nucleoplasm);GO:0005694(chromosome);GO:0005730(nucleolus);GO:0005739(mitochondrion);GO:0006364(rRNA processing);GO:0006409(tRNA export from nucleus);GO:0032040(small-subunit processome);GO:0032545(CURI complex);GO:0034456(UTP-C complex)	03008(Ribosome biogenesis in eukaryotes)
chr4	41227225	41229793	2569	-	0.494	0.0354813	0.453942	exonic	ENSMUST00000030143	ENSMUSG00000028433	chr4	41194313	41275144	Ubap2	ubiquitin-associated protein 2 [Source:MGI Symbol;Acc:MGI:1916176]	GO:0005515(protein binding);GO:0005634(nucleus);GO:0005737(cytoplasm)	NA
chr4	41712032	41712593	562	-	-0.445	0.0363078	0.460257	UTR3	ENSMUST00000038434	ENSMUSG00000036114	chr4	41712033	41713534	Rpp25l	ribonuclease P/MRP 25 subunit-like [Source:MGI Symbol;Acc:MGI:1917211]	GO:0000172(ribonuclease MRP complex);GO:0001682(tRNA 5'-leader removal);GO:0003676(nucleic acid binding);GO:0003723(RNA binding);GO:0005634(nucleus)	03008(Ribosome biogenesis in eukaryotes);03013(RNA transport)
chr4	44036413	44036714	302	-	-3	0.0074131	0.250611	UTR3	ENSMUST00000030201	ENSMUSG00000028479	chr4	44034075	44084177	Gne	glucosamine (UDP-N-acetyl)-2-epimerase/N-acetylmannosamine kinase [Source:MGI Symbol;Acc:MGI:1354951]	GO:0000166(nucleotide binding);GO:0003824(catalytic activity);GO:0004553(hydrolase activity, hydrolyzing O-glycosyl compounds);GO:0005524(ATP binding);GO:0005737(cytoplasm);GO:0005829(cytosol);GO:0006045(N-acetylglucosamine biosynthetic process);GO:0006047(UDP-N-acetylglucosamine metabolic process);GO:0006054(N-acetylneuraminate metabolic process);GO:0008152(metabolic process);GO:0008761(UDP-N-ac…	00520(Amino sugar and nucleotide sugar metabolism)
chr4	46649699	46649999	301	-	1.43	0.00933254	0.276694	exonic	ENSMUST00000084621	ENSMUSG00000039813	chr4	46604390	46650209	Tbc1d2	TBC1 domain family, member 2 [Source:MGI Symbol;Acc:MGI:2652885]	GO:0005096(GTPase activator activity);GO:0005654(nucleoplasm);GO:0005737(cytoplasm);GO:0005829(cytosol);GO:0006886(intracellular protein transport);GO:0017137(Rab GTPase binding);GO:0030054(cell junction);GO:0031410(cytoplasmic vesicle);GO:0043547(positive regulation of GTPase activity);GO:0045296(cadherin binding);GO:0090630(activation of GTPase activity)	NA
chr4	59771674	59774111	2438	-	0.377	0.00354813	0.169824	UTR3	ENSMUST00000095063	ENSMUSG00000038544	chr4	59769637	59801589	Inip	INTS3 and NABP interacting protein [Source:MGI Symbol;Acc:MGI:1913459]	GO:0003674(molecular_function);GO:0005634(nucleus);GO:0005654(nucleoplasm);GO:0006281(DNA repair);GO:0006974(cellular response to DNA damage stimulus);GO:0010212(response to ionizing radiation);GO:0070876(SOSS complex)	NA
chr4	62393767	62394456	690	-	-0.684	0.0467735	0.493174	UTR3	ENSMUST00000134727	ENSMUSG00000066149	chr4	62383654	62408642	Cdc26	cell division cycle 26 [Source:MGI Symbol;Acc:MGI:1913690]	GO:0003674(molecular_function);GO:0005634(nucleus);GO:0005680(anaphase-promoting complex);GO:0007049(cell cycle);GO:0007346(regulation of mitotic cell cycle);GO:0016567(protein ubiquitination);GO:0030071(regulation of mitotic metaphase/anaphase transition);GO:0031145(anaphase-promoting complex-dependent catabolic process);GO:0051301(cell division);GO:0070979(protein K11-linked ubiquitination)	04110(Cell cycle);04114(Oocyte meiosis);04120(Ubiquitin mediated proteolysis);04914(Progesterone-mediated oocyte maturation);05166(Human T-cell leukemia virus 1 infection)
chr4	70266540	70266991	452	-	-0.826	0.00141254	0.1	UTR3	ENSMUST00000076541	ENSMUSG00000039298	chr4	70216856	70410443	Cdk5rap2	CDK5 regulatory subunit associated protein 2 [Source:MGI Symbol;Acc:MGI:2384875]	GO:0000132(establishment of mitotic spindle orientation);GO:0000226(microtubule cytoskeleton organization);GO:0000242(pericentriolar material);GO:0000922(spindle pole);GO:0000976(transcription regulatory region sequence-specific DNA binding);GO:0001578(microtubule bundle formation);GO:0005515(protein binding);GO:0005516(calmodulin binding);GO:0005737(cytoplasm);GO:0005794(Golgi apparatus);GO:0005…	NA
chr4	83463585	83466772	3188	-	0.285	0.0398107	0.474242	exonic	ENSMUST00000030207	ENSMUSG00000028484	chr4	83455680	83486459	Psip1	PC4 and SFRS1 interacting protein 1 [Source:MGI Symbol;Acc:MGI:2142116]	GO:0000395(mRNA 5'-splice site recognition);GO:0000790(nuclear chromatin);GO:0003677(DNA binding);GO:0003682(chromatin binding);GO:0003713(transcription coactivator activity);GO:0005634(nucleus);GO:0005654(nucleoplasm);GO:0005720(nuclear heterochromatin);GO:0006979(response to oxidative stress);GO:0009408(response to heat);GO:0033613(activating transcription factor binding);GO:0034399(nuclear per…	NA
chr4	86854659	86854810	152	-	-0.766	2.51189e-25	3.16228e-22	UTR3	ENSMUST00000102814	ENSMUSG00000028495	chr4	86854660	86857412	Rps6	ribosomal protein S6 [Source:MGI Symbol;Acc:MGI:98159]	GO:0000082(G1/S transition of mitotic cell cycle);GO:0000278(mitotic cell cycle);GO:0001890(placenta development);GO:0002309(T cell proliferation involved in immune response);GO:0003729(mRNA binding);GO:0003735(structural constituent of ribosome);GO:0005515(protein binding);GO:0005634(nucleus);GO:0005730(nucleolus);GO:0005737(cytoplasm);GO:0005783(endoplasmic reticulum);GO:0005829(cytosol);GO:000…	01521(EGFR tyrosine kinase inhibitor resistance);03010(Ribosome);04066(HIF-1 signaling pathway);04150(mTOR signaling pathway);04151(PI3K-Akt signaling pathway);04371(Apelin signaling pathway);04714(Thermogenesis);04910(Insulin signaling pathway);05205(Proteoglycans in cancer)
chr4	107907412	107908101	690	-	-0.725	0.00316228	0.157036	exonic	ENSMUST00000030345	ENSMUSG00000028607	chr4	107903981	107923610	Cpt2	carnitine palmitoyltransferase 2 [Source:MGI Symbol;Acc:MGI:109176]	GO:0004095(carnitine O-palmitoyltransferase activity);GO:0005654(nucleoplasm);GO:0005730(nucleolus);GO:0005739(mitochondrion);GO:0005743(mitochondrial inner membrane);GO:0006629(lipid metabolic process);GO:0006631(fatty acid metabolic process);GO:0006635(fatty acid beta-oxidation);GO:0016020(membrane);GO:0016740(transferase activity);GO:0016746(transferase activity, transferring acyl groups);GO:0…	00071(Fatty acid degradation);03320(PPAR signaling pathway);04714(Thermogenesis)
chr4	108259988	108266525	6538	-	-0.518	0.017378	0.357273	exonic	ENSMUST00000043616	ENSMUSG00000034636	chr4	108229724	108301096	Zyg11b	zyg-ll family member B, cell cycle regulator [Source:MGI Symbol;Acc:MGI:2685277]	GO:0005515(protein binding);GO:0006515(protein quality control for misfolded or incompletely synthesized proteins);GO:0031462(Cul2-RING ubiquitin ligase complex);GO:0032436(positive regulation of proteasomal ubiquitin-dependent protein catabolic process)	NA
chr4	109061743	109062103	361	-	-0.451	0.0489779	0.500035	UTR3	ENSMUST00000030288	ENSMUSG00000028559	chr4	109061145	109202272	Osbpl9	oxysterol binding protein-like 9 [Source:MGI Symbol;Acc:MGI:1923784]	GO:0005768(endosome);GO:0005794(Golgi apparatus);GO:0005829(cytosol);GO:0006869(lipid transport);GO:0008289(lipid binding);GO:0015248(sterol transporter activity);GO:0015918(sterol transport);GO:0016020(membrane);GO:0031902(late endosome membrane);GO:0032934(sterol binding);GO:0043231(intracellular membrane-bounded organelle)	NA
chr4	111807387	111807979	593	-	-0.546	2.69153e-06	0.000794328	ncRNA_exonic	ENSMUST00000120017	ENSMUSG00000100514	chr4	111807358	111808423	Gm12960	predicted gene 12960 [Source:MGI Symbol;Acc:MGI:3651525]	NA	NA
chr4	116096601	116097082	482	-	-0.486	0.0204174	0.376704	UTR3	ENSMUST00000102704	ENSMUSG00000028702	chr4	116094264	116123690	Rad54l	RAD54 like (S. cerevisiae) [Source:MGI Symbol;Acc:MGI:894697]	GO:0000166(nucleotide binding);GO:0000724(double-strand break repair via homologous recombination);GO:0000733(DNA strand renaturation);GO:0003677(DNA binding);GO:0004386(helicase activity);GO:0005524(ATP binding);GO:0005634(nucleus);GO:0005654(nucleoplasm);GO:0006281(DNA repair);GO:0006302(double-strand break repair);GO:0006974(cellular response to DNA damage stimulus);GO:0007131(reciprocal meiot…	03440(Homologous recombination)
chr4	116804064	116805018	955	-	-0.394	0.0331131	0.443609	UTR3	ENSMUST00000145468	ENSMUSG00000028688	chr4	116794310	116807640	Toe1	target of EGR1, member 1 (nuclear) [Source:MGI Symbol;Acc:MGI:1915526]	GO:0000175(3'-5'-exoribonuclease activity);GO:0003676(nucleic acid binding);GO:0003723(RNA binding);GO:0004535(poly(A)-specific ribonuclease activity);GO:0005634(nucleus);GO:0005654(nucleoplasm);GO:0005730(nucleolus);GO:0005737(cytoplasm);GO:0015030(Cajal body);GO:0016604(nuclear body);GO:0016607(nuclear speck);GO:0017069(snRNA binding);GO:0034472(snRNA 3'-end processing);GO:0046872(metal ion bin…	NA
chr4	117153826	117153976	151	-	0.156	0.0165959	0.349945	UTR3	ENSMUST00000102696	ENSMUSG00000047675	chr4	117153827	117156243	Rps8	ribosomal protein S8 [Source:MGI Symbol;Acc:MGI:98166]	GO:0000462(maturation of SSU-rRNA from tricistronic rRNA transcript (SSU-rRNA, 5.8S rRNA, LSU-rRNA));GO:0003735(structural constituent of ribosome);GO:0005737(cytoplasm);GO:0005783(endoplasmic reticulum);GO:0005829(cytosol);GO:0005840(ribosome);GO:0006412(translation);GO:0016020(membrane);GO:0022627(cytosolic small ribosomal subunit);GO:1990904(ribonucleoprotein complex)	03010(Ribosome)
chr4	117911848	117912386	539	-	-0.507	0.0446684	0.486407	exonic	ENSMUST00000036156	ENSMUSG00000033365	chr4	117894486	117914999	Ipo13	importin 13 [Source:MGI Symbol;Acc:MGI:2385205]	GO:0005634(nucleus);GO:0005737(cytoplasm);GO:0006606(protein import into nucleus);GO:0006886(intracellular protein transport);GO:0008536(Ran GTPase binding);GO:0015031(protein transport);GO:0035259(glucocorticoid receptor binding)	NA
chr4	117914401	117914671	271	-	0.62	0.0489779	0.500035	UTR5	ENSMUST00000036156	ENSMUSG00000033365	chr4	117894486	117914999	Ipo13	importin 13 [Source:MGI Symbol;Acc:MGI:2385205]	GO:0005634(nucleus);GO:0005737(cytoplasm);GO:0006606(protein import into nucleus);GO:0006886(intracellular protein transport);GO:0008536(Ran GTPase binding);GO:0015031(protein transport);GO:0035259(glucocorticoid receptor binding)	NA
chr4	121146091	121148607	2517	-	-0.29	0.0288403	0.419759	UTR3	ENSMUST00000056635	ENSMUSG00000049878	chr4	121145373	121215084	Rlf	rearranged L-myc fusion sequence [Source:MGI Symbol;Acc:MGI:1924705]	GO:0001228(DNA-binding transcription activator activity, RNA polymerase II-specific);GO:0003676(nucleic acid binding);GO:0003677(DNA binding);GO:0005575(cellular_component);GO:0005634(nucleus);GO:0006357(regulation of transcription by RNA polymerase II);GO:0015074(DNA integration);GO:0044030(regulation of DNA methylation);GO:0045944(positive regulation of transcription by RNA polymerase II);GO:00…	NA
chr4	123474514	123475025	512	-	0.343	0.0457088	0.489779	exonic	ENSMUST00000084301	ENSMUSG00000028649	chr4	123349633	123684360	Macf1	microtubule-actin crosslinking factor 1 [Source:MGI Symbol;Acc:MGI:108559]	GO:0003779(actin binding);GO:0005509(calcium ion binding);GO:0005515(protein binding);GO:0005737(cytoplasm);GO:0005794(Golgi apparatus);GO:0005856(cytoskeleton);GO:0005874(microtubule);GO:0005886(plasma membrane);GO:0007010(cytoskeleton organization);GO:0008017(microtubule binding);GO:0008092(cytoskeletal protein binding);GO:0016020(membrane);GO:0030334(regulation of cell migration);GO:0032587(ru…	NA
chr4	123475654	123476194	541	-	0.33	0.0436516	0.481948	exonic	ENSMUST00000084301	ENSMUSG00000028649	chr4	123349633	123684360	Macf1	microtubule-actin crosslinking factor 1 [Source:MGI Symbol;Acc:MGI:108559]	GO:0003779(actin binding);GO:0005509(calcium ion binding);GO:0005515(protein binding);GO:0005737(cytoplasm);GO:0005794(Golgi apparatus);GO:0005856(cytoskeleton);GO:0005874(microtubule);GO:0005886(plasma membrane);GO:0007010(cytoskeleton organization);GO:0008017(microtubule binding);GO:0008092(cytoskeletal protein binding);GO:0016020(membrane);GO:0030334(regulation of cell migration);GO:0032587(ru…	NA
chr4	126178054	126178810	757	-	1.85	2.51189e-42	3.98107e-39	exonic	ENSMUST00000080919	ENSMUSG00000043962	chr4	126164082	126202760	Thrap3	thyroid hormone receptor associated protein 3 [Source:MGI Symbol;Acc:MGI:2442637]	GO:0000166(nucleotide binding);GO:0000184(nuclear-transcribed mRNA catabolic process, nonsense-mediated decay);GO:0000381(regulation of alternative mRNA splicing, via spliceosome);GO:0000956(nuclear-transcribed mRNA catabolic process);GO:0000978(RNA polymerase II cis-regulatory region sequence-specific DNA binding);GO:0003677(DNA binding);GO:0003712(transcription coregulator activity);GO:0003713(…	NA
chr4	127048860	127049819	960	-	-0.69	0.0114815	0.300608	exonic	ENSMUST00000055013	ENSMUSG00000043872	chr4	127047094	127061152	Zmym1	zinc finger, MYM domain containing 1 [Source:MGI Symbol;Acc:MGI:1915560]	GO:0008150(biological_process);GO:0008270(zinc ion binding);GO:0046983(protein dimerization activity)	NA
chr4	128773416	128774404	989	-	-0.771	0.000151356	0.0218776	UTR3	ENSMUST00000071108	ENSMUSG00000028799	chr4	128773088	128806045	Zfp362	zinc finger protein 362 [Source:MGI Symbol;Acc:MGI:2652839]	GO:0003674(molecular_function);GO:0003676(nucleic acid binding);GO:0005575(cellular_component);GO:0008150(biological_process)	NA
chr4	129220563	129220923	361	-	-0.601	0.0060256	0.222331	UTR3	ENSMUST00000052602	ENSMUSG00000050390	chr4	129219578	129261404	C77080	expressed sequence C77080 [Source:MGI Symbol;Acc:MGI:2140651]	GO:0003674(molecular_function);GO:0005575(cellular_component);GO:0030154(cell differentiation)	NA
chr4	129360129	129360546	418	-	-0.691	0.047863	0.497737	exonic	ENSMUST00000030610	ENSMUSG00000028807	chr4	129353628	129378116	Zbtb8a	zinc finger and BTB domain containing 8a [Source:MGI Symbol;Acc:MGI:1920930]	GO:0003674(molecular_function);GO:0003676(nucleic acid binding);GO:0003677(DNA binding);GO:0005515(protein binding);GO:0005575(cellular_component);GO:0005634(nucleus);GO:0006357(regulation of transcription by RNA polymerase II);GO:0008150(biological_process);GO:0046872(metal ion binding)	NA
chr4	132003612	132048936	45325	-	-0.383	0.00371535	0.174582	UTR5	ENSMUST00000030739	ENSMUSG00000028906	chr4	131923413	132075321	Epb41	erythrocyte membrane protein band 4.1 [Source:MGI Symbol;Acc:MGI:95401]	GO:0003779(actin binding);GO:0005198(structural molecule activity);GO:0005515(protein binding);GO:0005516(calmodulin binding);GO:0005545(1-phosphatidylinositol binding);GO:0005634(nucleus);GO:0005737(cytoplasm);GO:0005829(cytosol);GO:0005856(cytoskeleton);GO:0005886(plasma membrane);GO:0005938(cell cortex);GO:0007049(cell cycle);GO:0008022(protein C-terminus binding);GO:0008092(cytoskeletal prote…	NA
chr4	132224862	132227891	3030	-	-0.434	0.00724436	0.248313	UTR3	ENSMUST00000030733	ENSMUSG00000028901	chr4	132221025	132261602	Gmeb1	glucocorticoid modulatory element binding protein 1 [Source:MGI Symbol;Acc:MGI:2135604]	GO:0000978(RNA polymerase II cis-regulatory region sequence-specific DNA binding);GO:0001228(DNA-binding transcription activator activity, RNA polymerase II-specific);GO:0003677(DNA binding);GO:0003700(DNA-binding transcription factor activity);GO:0003713(transcription coactivator activity);GO:0005515(protein binding);GO:0005634(nucleus);GO:0005654(nucleoplasm);GO:0005737(cytoplasm);GO:0006357(re…	NA
chr4	132370575	132377381	6807	-	-0.392	0.0436516	0.481948	exonic	ENSMUST00000084170	ENSMUSG00000066043	chr4	132355923	132422489	Phactr4	phosphatase and actin regulator 4 [Source:MGI Symbol;Acc:MGI:2140327]	GO:0001755(neural crest cell migration);GO:0001843(neural tube closure);GO:0003779(actin binding);GO:0004864(protein phosphatase inhibitor activity);GO:0005737(cytoplasm);GO:0007266(Rho protein signal transduction);GO:0007275(multicellular organism development);GO:0007399(nervous system development);GO:0008157(protein phosphatase 1 binding);GO:0019888(protein phosphatase regulator activity);GO:00…	NA
chr4	132493169	132493679	511	-	-0.577	0.00954993	0.279254	UTR3	ENSMUST00000030724	ENSMUSG00000028893	chr4	132492032	132510501	Sesn2	sestrin 2 [Source:MGI Symbol;Acc:MGI:2651874]	GO:0001932(regulation of protein phosphorylation);GO:0005092(GDP-dissociation inhibitor activity);GO:0005515(protein binding);GO:0005634(nucleus);GO:0005737(cytoplasm);GO:0005739(mitochondrion);GO:0006111(regulation of gluconeogenesis);GO:0006635(fatty acid beta-oxidation);GO:0007005(mitochondrion organization);GO:0009749(response to glucose);GO:0016239(positive regulation of macroautophagy);GO:0…	04115(p53 signaling pathway);04150(mTOR signaling pathway);04211(Longevity regulating pathway)
chr4	132530554	132532572	2019	-	0.154	0.00467735	0.193642	UTR3	ENSMUST00000067496	ENSMUSG00000054428	chr4	132530555	132533659	Atpif1	ATPase inhibitory factor 1 [Source:MGI Symbol;Acc:MGI:1196457]	GO:0001937(negative regulation of endothelial cell proliferation);GO:0005515(protein binding);GO:0005516(calmodulin binding);GO:0005739(mitochondrion);GO:0006783(heme biosynthetic process);GO:0009986(cell surface);GO:0019899(enzyme binding);GO:0030218(erythrocyte differentiation);GO:0032780(negative regulation of ATPase activity);GO:0032991(protein-containing complex);GO:0042030(ATPase inhibitor …	NA
chr4	134127405	134127582	178	-	0.151	0.0398107	0.475335	UTR3	ENSMUST00000030651	ENSMUSG00000028843	chr4	134127406	134128789	Sh3bgrl3	SH3 domain binding glutamic acid-rich protein-like 3 [Source:MGI Symbol;Acc:MGI:1920973]	GO:0005634(nucleus);GO:0005737(cytoplasm);GO:0009055(electron transfer activity);GO:0015035(protein disulfide oxidoreductase activity);GO:0016604(nuclear body);GO:0022900(electron transport chain);GO:0045454(cell redox homeostasis);GO:0055114(oxidation-reduction process)	NA
chr4	134131084	134132266	1183	-	-0.643	0.0380189	0.464515	UTR3	ENSMUST00000040271	ENSMUSG00000037443	chr4	134129858	134187112	Cep85	centrosomal protein 85 [Source:MGI Symbol;Acc:MGI:1917262]	GO:0000242(pericentriolar material);GO:0000922(spindle pole);GO:0003674(molecular_function);GO:0005634(nucleus);GO:0005730(nucleolus);GO:0005737(cytoplasm);GO:0005794(Golgi apparatus);GO:0005813(centrosome);GO:0005815(microtubule organizing center);GO:0005829(cytosol);GO:0005856(cytoskeleton);GO:0006469(negative regulation of protein kinase activity);GO:0007059(chromosome segregation);GO:0046602(…	NA
chr4	134526239	134526420	182	-	-0.856	0.00416869	0.183231	UTR3	ENSMUST00000131613	ENSMUSG00000046671	chr4	134525550	134535387	Mtfr1l	mitochondrial fission regulator 1-like [Source:MGI Symbol;Acc:MGI:1924074]	GO:0000266(mitochondrial fission);GO:0003674(molecular_function);GO:0005739(mitochondrion);GO:0009060(aerobic respiration)	NA
chr4	134703031	134703871	841	-	-0.458	0.0436516	0.481948	UTR5	ENSMUST00000038628	ENSMUSG00000037306	chr4	134561690	134704290	Man1c1	mannosidase, alpha, class 1C, member 1 [Source:MGI Symbol;Acc:MGI:2446214]	GO:0000139(Golgi membrane);GO:0003824(catalytic activity);GO:0004571(mannosyl-oligosaccharide 1,2-alpha-mannosidase activity);GO:0005509(calcium ion binding);GO:0005783(endoplasmic reticulum);GO:0005794(Golgi apparatus);GO:0006013(mannose metabolic process);GO:0006491(N-glycan processing);GO:0008152(metabolic process);GO:0016020(membrane);GO:0016021(integral component of membrane);GO:0016787(hydr…	00510(N-Glycan biosynthesis);04141(Protein processing in endoplasmic reticulum)
chr4	134703930	134704230	301	-	-1.5	0.0398107	0.475335	UTR5	ENSMUST00000038628	ENSMUSG00000037306	chr4	134561690	134704290	Man1c1	mannosidase, alpha, class 1C, member 1 [Source:MGI Symbol;Acc:MGI:2446214]	GO:0000139(Golgi membrane);GO:0003824(catalytic activity);GO:0004571(mannosyl-oligosaccharide 1,2-alpha-mannosidase activity);GO:0005509(calcium ion binding);GO:0005783(endoplasmic reticulum);GO:0005794(Golgi apparatus);GO:0006013(mannose metabolic process);GO:0006491(N-glycan processing);GO:0008152(metabolic process);GO:0016020(membrane);GO:0016021(integral component of membrane);GO:0016787(hydr…	00510(N-Glycan biosynthesis);04141(Protein processing in endoplasmic reticulum)
chr4	135451614	135452335	722	-	0.628	0.018197	0.364754	UTR3	ENSMUST00000102549	ENSMUSG00000028803	chr4	135445420	135495038	Nipal3	NIPA-like domain containing 3 [Source:MGI Symbol;Acc:MGI:1921802]	GO:0002377(immunoglobulin production);GO:0015095(magnesium ion transmembrane transporter activity);GO:0015693(magnesium ion transport);GO:0016020(membrane);GO:0016021(integral component of membrane);GO:1903830(magnesium ion transmembrane transport)	NA
chr4	141118674	141139775	21102	-	-0.264	0.0489779	0.500035	UTR5	ENSMUST00000102487	ENSMUSG00000040842	chr4	141113001	141139775	Szrd1	SUZ RNA binding domain containing 1 [Source:MGI Symbol;Acc:MGI:1098672]	GO:0003674(molecular_function);GO:0005575(cellular_component);GO:0008150(biological_process)	NA
chr4	141472693	141475722	3030	-	-0.381	0.000123027	0.0190546	exonic	ENSMUST00000078886	ENSMUSG00000040761	chr4	141467890	141538597	Spen	spen family transcription repressor [Source:MGI Symbol;Acc:MGI:1891706]	GO:0000122(negative regulation of transcription by RNA polymerase II);GO:0001085(RNA polymerase II transcription factor binding);GO:0003676(nucleic acid binding);GO:0003714(transcription corepressor activity);GO:0003723(RNA binding);GO:0005654(nucleoplasm);GO:0017053(transcriptional repressor complex);GO:0045892(negative regulation of transcription, DNA-templated);GO:0050769(positive regulation o…	NA
chr4	141475870	141477580	1711	-	-0.261	0.0446684	0.486407	exonic	ENSMUST00000078886	ENSMUSG00000040761	chr4	141467890	141538597	Spen	spen family transcription repressor [Source:MGI Symbol;Acc:MGI:1891706]	GO:0000122(negative regulation of transcription by RNA polymerase II);GO:0001085(RNA polymerase II transcription factor binding);GO:0003676(nucleic acid binding);GO:0003714(transcription corepressor activity);GO:0003723(RNA binding);GO:0005654(nucleoplasm);GO:0017053(transcriptional repressor complex);GO:0045892(negative regulation of transcription, DNA-templated);GO:0050769(positive regulation o…	NA
chr4	141477699	141483764	6066	-	-0.262	0.0251189	0.399025	exonic	ENSMUST00000078886	ENSMUSG00000040761	chr4	141467890	141538597	Spen	spen family transcription repressor [Source:MGI Symbol;Acc:MGI:1891706]	GO:0000122(negative regulation of transcription by RNA polymerase II);GO:0001085(RNA polymerase II transcription factor binding);GO:0003676(nucleic acid binding);GO:0003714(transcription corepressor activity);GO:0003723(RNA binding);GO:0005654(nucleoplasm);GO:0017053(transcriptional repressor complex);GO:0045892(negative regulation of transcription, DNA-templated);GO:0050769(positive regulation o…	NA
chr4	141762108	141762649	542	-	-0.543	0.0489779	0.500035	UTR3	ENSMUST00000038014	ENSMUSG00000040697	chr4	141760189	141790931	Dnajc16	DnaJ heat shock protein family (Hsp40) member C16 [Source:MGI Symbol;Acc:MGI:2442146]	GO:0008150(biological_process);GO:0016020(membrane);GO:0016021(integral component of membrane);GO:0045454(cell redox homeostasis)	NA
chr4	142031080	142037849	6770	-	-0.319	0.040738	0.47863	UTR3	ENSMUST00000036572	ENSMUSG00000040616	chr4	142030992	142084304	Tmem51	transmembrane protein 51 [Source:MGI Symbol;Acc:MGI:2384874]	GO:0003674(molecular_function);GO:0005575(cellular_component);GO:0008150(biological_process);GO:0016020(membrane);GO:0016021(integral component of membrane)	NA
chr4	143134177	143135973	1797	-	-0.366	0.011749	0.302691	exonic	ENSMUST00000105778	ENSMUSG00000057637	chr4	143107391	143212995	Prdm2	PR domain containing 2, with ZNF domain [Source:MGI Symbol;Acc:MGI:107628]	GO:0000122(negative regulation of transcription by RNA polymerase II);GO:0000977(RNA polymerase II regulatory region sequence-specific DNA binding);GO:0000981(DNA-binding transcription factor activity, RNA polymerase II-specific);GO:0001227(DNA-binding transcription repressor activity, RNA polymerase II-specific);GO:0001228(DNA-binding transcription activator activity, RNA polymerase II-specific)…	00310(Lysine degradation)
chr4	145148868	145149169	302	-	-0.887	0.0331131	0.443609	exonic	ENSMUST00000020441	ENSMUSG00000020220	chr4	144972622	145195005	Vps13d	vacuolar protein sorting 13D [Source:MGI Symbol;Acc:MGI:2448530]	GO:0003674(molecular_function);GO:0005515(protein binding);GO:0006623(protein targeting to vacuole);GO:0007005(mitochondrion organization);GO:0019898(extrinsic component of membrane);GO:0045053(protein retention in Golgi apparatus);GO:1901526(positive regulation of mitophagy)	NA
chr4	145214208	145215938	1731	-	0.193	0.017378	0.357273	UTR3	ENSMUST00000030336	ENSMUSG00000028599	chr4	145213463	145246870	Tnfrsf1b	tumor necrosis factor receptor superfamily, member 1b [Source:MGI Symbol;Acc:MGI:1314883]	GO:0002718(regulation of cytokine production involved in immune response);GO:0002724(regulation of T cell cytokine production);GO:0003176(aortic valve development);GO:0003177(pulmonary valve development);GO:0003332(negative regulation of extracellular matrix constituent secretion);GO:0005031(tumor necrosis factor-activated receptor activity);GO:0005515(protein binding);GO:0005634(nucleus);GO:0006…	04060(Cytokine-cytokine receptor interaction);04668(TNF signaling pathway);04920(Adipocytokine signaling pathway);05014(Amyotrophic lateral sclerosis (ALS));05170(Human immunodeficiency virus 1 infection)
chr4	147874822	147875360	539	-	0.355	0.0398107	0.476431	UTR3	ENSMUST00000030884	ENSMUSG00000029020	chr4	147873599	147904704	Mfn2	mitofusin 2 [Source:MGI Symbol;Acc:MGI:2442230]	GO:0000166(nucleotide binding);GO:0001825(blastocyst formation);GO:0003924(GTPase activity);GO:0005515(protein binding);GO:0005525(GTP binding);GO:0005737(cytoplasm);GO:0005739(mitochondrion);GO:0005741(mitochondrial outer membrane);GO:0005829(cytosol);GO:0006626(protein targeting to mitochondrion);GO:0006914(autophagy);GO:0006915(apoptotic process);GO:0006986(response to unfolded protein);GO:000…	04137(Mitophagy - animal);04621(NOD-like receptor signaling pathway)
chr4	147909752	147910621	870	-	-0.262	0.0446684	0.486407	UTR3	ENSMUST00000019199	ENSMUSG00000019055	chr4	147909753	147936767	Plod1	procollagen-lysine, 2-oxoglutarate 5-dioxygenase 1 [Source:MGI Symbol;Acc:MGI:99907]	GO:0001666(response to hypoxia);GO:0005506(iron ion binding);GO:0005515(protein binding);GO:0005783(endoplasmic reticulum);GO:0008198(ferrous iron binding);GO:0008475(procollagen-lysine 5-dioxygenase activity);GO:0008544(epidermis development);GO:0016020(membrane);GO:0016491(oxidoreductase activity);GO:0016705(oxidoreductase activity, acting on paired donors, with incorporation or reduction of mo…	00310(Lysine degradation)
chr4	148616908	148617569	662	-	0.147	0.040738	0.47863	UTR3	ENSMUST00000045180	ENSMUSG00000041459	chr4	148612382	148627019	Tardbp	TAR DNA binding protein [Source:MGI Symbol;Acc:MGI:2387629]	GO:0000978(RNA polymerase II cis-regulatory region sequence-specific DNA binding);GO:0001933(negative regulation of protein phosphorylation);GO:0003676(nucleic acid binding);GO:0003677(DNA binding);GO:0003690(double-stranded DNA binding);GO:0003723(RNA binding);GO:0003730(mRNA 3'-UTR binding);GO:0005515(protein binding);GO:0005634(nucleus);GO:0005654(nucleoplasm);GO:0005737(cytoplasm);GO:0006397(…	NA
chr4	148618497	148618708	212	-	-0.378	0.00954993	0.279254	UTR3	ENSMUST00000190696	ENSMUSG00000041459	chr4	148612382	148627019	Tardbp	TAR DNA binding protein [Source:MGI Symbol;Acc:MGI:2387629]	GO:0000978(RNA polymerase II cis-regulatory region sequence-specific DNA binding);GO:0001933(negative regulation of protein phosphorylation);GO:0003676(nucleic acid binding);GO:0003677(DNA binding);GO:0003690(double-stranded DNA binding);GO:0003723(RNA binding);GO:0003730(mRNA 3'-UTR binding);GO:0005515(protein binding);GO:0005634(nucleus);GO:0005654(nucleoplasm);GO:0005737(cytoplasm);GO:0006397(…	NA
chr4	149649377	149650635	1259	-	0.246	0.00724436	0.248313	UTR3	ENSMUST00000038859	ENSMUSG00000039936	chr4	149649168	149702571	Pik3cd	phosphatidylinositol-4,5-bisphosphate 3-kinase catalytic subunit delta [Source:MGI Symbol;Acc:MGI:1098211]	GO:0000166(nucleotide binding);GO:0001782(B cell homeostasis);GO:0002250(adaptive immune response);GO:0002376(immune system process);GO:0005524(ATP binding);GO:0005737(cytoplasm);GO:0005829(cytosol);GO:0005886(plasma membrane);GO:0005942(phosphatidylinositol 3-kinase complex);GO:0006935(chemotaxis);GO:0006954(inflammatory response);GO:0007166(cell surface receptor signaling pathway);GO:0010628(po…	00562(Inositol phosphate metabolism);01521(EGFR tyrosine kinase inhibitor resistance);01522(Endocrine resistance);01524(Platinum drug resistance);04012(ErbB signaling pathway);04014(Ras signaling pathway);04015(Rap1 signaling pathway);04024(cAMP signaling pathway);04062(Chemokine signaling pathway);04066(HIF-1 signaling pathway);04068(FoxO signaling pathway);04070(Phosphatidylinositol signaling s…
chr4	150897132	150897342	211	-	-0.318	0.0177828	0.362243	UTR3	ENSMUST00000030805	ENSMUSG00000028964	chr4	150897133	150914437	Park7	Parkinson disease (autosomal recessive, early onset) 7 [Source:MGI Symbol;Acc:MGI:2135637]	GO:0000785(chromatin);GO:0001933(negative regulation of protein phosphorylation);GO:0001963(synaptic transmission, dopaminergic);GO:0002866(positive regulation of acute inflammatory response to antigenic stimulus);GO:0003713(transcription coactivator activity);GO:0003723(RNA binding);GO:0003729(mRNA binding);GO:0005102(signaling receptor binding);GO:0005507(copper ion binding);GO:0005515(protein …	05012(Parkinson disease)
chr4	152026290	152026979	690	-	-0.82	0.0218776	0.385478	exonic	ENSMUST00000066715	ENSMUSG00000028952	chr4	152019774	152027671	Zbtb48	zinc finger and BTB domain containing 48 [Source:MGI Symbol;Acc:MGI:2140248]	GO:0000781(chromosome, telomeric region);GO:0000976(transcription regulatory region sequence-specific DNA binding);GO:0003676(nucleic acid binding);GO:0003677(DNA binding);GO:0003691(double-stranded telomeric DNA binding);GO:0005515(protein binding);GO:0005634(nucleus);GO:0005654(nucleoplasm);GO:0005694(chromosome);GO:0005829(cytosol);GO:0010833(telomere maintenance via telomere lengthening);GO:0…	NA
chr5	8865925	8866165	241	+	0.71	0.0194984	0.368129	UTR3	ENSMUST00000009058	ENSMUSG00000028970	chr5	8798147	8866315	Abcb1b	ATP-binding cassette, sub-family B (MDR/TAP), member 1B [Source:MGI Symbol;Acc:MGI:97568]	GO:0000139(Golgi membrane);GO:0000166(nucleotide binding);GO:0005524(ATP binding);GO:0005739(mitochondrion);GO:0005886(plasma membrane);GO:0008559(ATPase-coupled xenobiotic transmembrane transporter activity);GO:0014045(establishment of endothelial blood-brain barrier);GO:0016020(membrane);GO:0016021(integral component of membrane);GO:0016324(apical plasma membrane);GO:0016887(ATPase activity);GO…	02010(ABC transporters);04976(Bile secretion);05206(MicroRNAs in cancer);05226(Gastric cancer)
chr5	9118483	9118814	332	+	0.649	0.00204174	0.122462	UTR3	ENSMUST00000115365	ENSMUSG00000079659	chr5	9100668	9160986	Tmem243	transmembrane protein 243, mitochondrial [Source:MGI Symbol;Acc:MGI:3606159]	GO:0003674(molecular_function);GO:0005575(cellular_component);GO:0008150(biological_process);GO:0016020(membrane);GO:0016021(integral component of membrane)	NA
chr5	21290683	21290894	212	+	-0.637	0.0199526	0.371535	UTR3	ENSMUST00000036031	ENSMUSG00000039934	chr5	21186255	21315132	Gsap	gamma-secretase activating protein [Source:MGI Symbol;Acc:MGI:2442259]	GO:0001540(amyloid-beta binding);GO:0005794(Golgi apparatus);GO:0005802(trans-Golgi network);GO:0030162(regulation of proteolysis);GO:1902004(positive regulation of amyloid-beta formation)	NA
chr5	21459228	21480477	21250	+	1.52	0.042658	0.479733	UTR3	ENSMUST00000056045	ENSMUSG00000047221	chr5	21424958	21482124	Fam185a	family with sequence similarity 185, member A [Source:MGI Symbol;Acc:MGI:2140983]	GO:0003674(molecular_function);GO:0005829(cytosol);GO:0008150(biological_process)	NA
chr5	24409573	24409964	392	+	-0.924	0.0151356	0.334965	UTR3	ENSMUST00000073076	ENSMUSG00000028973	chr5	24393663	24410054	Abcb8	ATP-binding cassette, sub-family B (MDR/TAP), member 8 [Source:MGI Symbol;Acc:MGI:1351667]	GO:0000166(nucleotide binding);GO:0005524(ATP binding);GO:0005654(nucleoplasm);GO:0005730(nucleolus);GO:0005739(mitochondrion);GO:0005743(mitochondrial inner membrane);GO:0006811(ion transport);GO:0006813(potassium ion transport);GO:0016020(membrane);GO:0016021(integral component of membrane);GO:0016887(ATPase activity);GO:0031966(mitochondrial membrane);GO:0042626(ATPase-coupled transmembrane tr…	02010(ABC transporters)
chr5	24501257	24502047	791	+	-0.565	0.000616595	0.0630957	UTR3	ENSMUST00000024123	ENSMUSG00000023353	chr5	24452177	24502047	Agap3	ArfGAP with GTPase domain, ankyrin repeat and PH domain 3 [Source:MGI Symbol;Acc:MGI:2183446]	GO:0000166(nucleotide binding);GO:0003924(GTPase activity);GO:0005096(GTPase activator activity);GO:0005515(protein binding);GO:0005525(GTP binding);GO:0007165(signal transduction);GO:0016020(membrane);GO:0043547(positive regulation of GTPase activity);GO:0046872(metal ion binding)	04144(Endocytosis)
chr5	24587786	24589569	1784	+	-0.534	0.00371535	0.174582	UTR5	ENSMUST00000088295	ENSMUSG00000038181	chr5	24586741	24594556	Chpf2	chondroitin polymerizing factor 2 [Source:MGI Symbol;Acc:MGI:1917522]	GO:0003674(molecular_function);GO:0005794(Golgi apparatus);GO:0008150(biological_process);GO:0008376(acetylgalactosaminyltransferase activity);GO:0016020(membrane);GO:0016021(integral component of membrane);GO:0016740(transferase activity);GO:0032580(Golgi cisterna membrane)	00532(Glycosaminoglycan biosynthesis - chondroitin sulfate / dermatan sulfate)
chr5	28337035	28342456	5422	+	-0.391	0.0245471	0.396278	exonic	ENSMUST00000030920	ENSMUSG00000048271	chr5	28317121	28419239	Rbm33	RNA binding motif protein 33 [Source:MGI Symbol;Acc:MGI:1919670]	GO:0003676(nucleic acid binding);GO:0005575(cellular_component);GO:0008150(biological_process)	NA
chr5	29765590	29766626	1037	+	-0.291	0.0218776	0.385478	exonic	ENSMUST00000008733	ENSMUSG00000029131	chr5	29735688	29818134	Dnajb6	DnaJ heat shock protein family (Hsp40) member B6 [Source:MGI Symbol;Acc:MGI:1344381]	GO:0001671(ATPase activator activity);GO:0003677(DNA binding);GO:0005515(protein binding);GO:0005634(nucleus);GO:0005654(nucleoplasm);GO:0005737(cytoplasm);GO:0005829(cytosol);GO:0006457(protein folding);GO:0030018(Z disc);GO:0030036(actin cytoskeleton organization);GO:0030198(extracellular matrix organization);GO:0031072(heat shock protein binding);GO:0032781(positive regulation of ATPase activi…	NA
chr5	30876478	30877472	995	+	-0.276	0.0467735	0.493174	UTR3	ENSMUST00000114716	ENSMUSG00000038828	chr5	30868012	30879180	Tmem214	transmembrane protein 214 [Source:MGI Symbol;Acc:MGI:1916046]	GO:0003674(molecular_function);GO:0005783(endoplasmic reticulum);GO:0005789(endoplasmic reticulum membrane);GO:0005794(Golgi apparatus);GO:0005829(cytosol);GO:0005881(cytoplasmic microtubule);GO:0006915(apoptotic process);GO:0008150(biological_process);GO:0016020(membrane);GO:0016021(integral component of membrane)	NA
chr5	30893140	30893440	301	+	-1.16	0.0281838	0.41783	exonic	ENSMUST00000069705	ENSMUSG00000029165	chr5	30888694	30906965	Agbl5	ATP/GTP binding protein-like 5 [Source:MGI Symbol;Acc:MGI:2441745]	GO:0004180(carboxypeptidase activity);GO:0004181(metallocarboxypeptidase activity);GO:0005634(nucleus);GO:0005737(cytoplasm);GO:0005819(spindle);GO:0005829(cytosol);GO:0005856(cytoskeleton);GO:0006508(proteolysis);GO:0008233(peptidase activity);GO:0008237(metallopeptidase activity);GO:0008270(zinc ion binding);GO:0015630(microtubule cytoskeleton);GO:0015631(tubulin binding);GO:0016787(hydrolase a…	NA
chr5	31608335	31614133	5799	+	-2.61	2.0893e-05	0.00457088	UTR5	ENSMUST00000031024	ENSMUSG00000106918	chr5	31596935	31664384	Mrpl33	mitochondrial ribosomal protein L33 [Source:MGI Symbol;Acc:MGI:2137225]	GO:0003735(structural constituent of ribosome);GO:0005739(mitochondrion);GO:0005762(mitochondrial large ribosomal subunit);GO:0005840(ribosome);GO:0006412(translation)	03010(Ribosome)
chr5	31596995	31616401	19407	+	-1.22	0.00467735	0.193642	UTR5	ENSMUST00000031024	ENSMUSG00000106918	chr5	31596935	31664384	Mrpl33	mitochondrial ribosomal protein L33 [Source:MGI Symbol;Acc:MGI:2137225]	GO:0003735(structural constituent of ribosome);GO:0005739(mitochondrion);GO:0005762(mitochondrial large ribosomal subunit);GO:0005840(ribosome);GO:0006412(translation)	03010(Ribosome)
chr5	33372489	33373206	718	+	-0.283	0.025704	0.402717	UTR3	ENSMUST00000114449	ENSMUSG00000079562	chr5	33335509	33373296	Maea	macrophage erythroblast attacher [Source:MGI Symbol;Acc:MGI:1891748]	GO:0000151(ubiquitin ligase complex);GO:0003779(actin binding);GO:0005515(protein binding);GO:0005634(nucleus);GO:0005654(nucleoplasm);GO:0005737(cytoplasm);GO:0005819(spindle);GO:0005826(actomyosin contractile ring);GO:0005856(cytoskeleton);GO:0005886(plasma membrane);GO:0005887(integral component of plasma membrane);GO:0006511(ubiquitin-dependent protein catabolic process);GO:0007010(cytoskelet…	NA
chr5	33854645	33855632	988	+	0.279	0.0251189	0.399025	exonic	ENSMUST00000058096	ENSMUSG00000057406	chr5	33820725	33897975	Nsd2	nuclear receptor binding SET domain protein 2 [Source:MGI Symbol;Acc:MGI:1276574]	GO:0000122(negative regulation of transcription by RNA polymerase II);GO:0000785(chromatin);GO:0003149(membranous septum morphogenesis);GO:0003289(atrial septum primum morphogenesis);GO:0003290(atrial septum secundum morphogenesis);GO:0003677(DNA binding);GO:0003682(chromatin binding);GO:0005515(protein binding);GO:0005634(nucleus);GO:0005654(nucleoplasm);GO:0005694(chromosome);GO:0006325(chromat…	00310(Lysine degradation);05202(Transcriptional misregulation in cancer)
chr5	33893563	33895309	1747	+	-0.718	0.00812831	0.258821	UTR3	ENSMUST00000137191	ENSMUSG00000057406	chr5	33820725	33897975	Nsd2	nuclear receptor binding SET domain protein 2 [Source:MGI Symbol;Acc:MGI:1276574]	GO:0000122(negative regulation of transcription by RNA polymerase II);GO:0000785(chromatin);GO:0003149(membranous septum morphogenesis);GO:0003289(atrial septum primum morphogenesis);GO:0003290(atrial septum secundum morphogenesis);GO:0003677(DNA binding);GO:0003682(chromatin binding);GO:0005515(protein binding);GO:0005634(nucleus);GO:0005654(nucleoplasm);GO:0005694(chromosome);GO:0006325(chromat…	00310(Lysine degradation);05202(Transcriptional misregulation in cancer)
chr5	34573723	34574061	339	+	-1.47	0.0158489	0.342768	UTR5	ENSMUST00000001108	ENSMUSG00000029106	chr5	34573664	34632308	Add1	adducin 1 (alpha) [Source:MGI Symbol;Acc:MGI:87918]	GO:0000902(cell morphogenesis);GO:0001701(in utero embryonic development);GO:0003779(actin binding);GO:0005198(structural molecule activity);GO:0005200(structural constituent of cytoskeleton);GO:0005516(calmodulin binding);GO:0005634(nucleus);GO:0005654(nucleoplasm);GO:0005737(cytoplasm);GO:0005856(cytoskeleton);GO:0005886(plasma membrane);GO:0005912(adherens junction);GO:0006884(cell volume home…	NA
chr5	35611882	35612908	1027	+	0.465	0.000676083	0.0676083	UTR3	ENSMUST00000068947	ENSMUSG00000029098	chr5	35583040	35615352	Acox3	acyl-Coenzyme A oxidase 3, pristanoyl [Source:MGI Symbol;Acc:MGI:1933156]	GO:0003997(acyl-CoA oxidase activity);GO:0005504(fatty acid binding);GO:0005739(mitochondrion);GO:0005777(peroxisome);GO:0005782(peroxisomal matrix);GO:0006629(lipid metabolic process);GO:0006631(fatty acid metabolic process);GO:0006635(fatty acid beta-oxidation);GO:0016402(pristanoyl-CoA oxidase activity);GO:0016491(oxidoreductase activity);GO:0016627(oxidoreductase activity, acting on the CH-CH…	00071(Fatty acid degradation);00592(alpha-Linolenic acid metabolism);01040(Biosynthesis of unsaturated fatty acids);03320(PPAR signaling pathway);04024(cAMP signaling pathway);04146(Peroxisome)
chr5	36471269	36471599	331	+	-0.519	0.00144544	0.100462	UTR3	ENSMUST00000031099	ENSMUSG00000029198	chr5	36464998	36474080	Grpel1	GrpE-like 1, mitochondrial [Source:MGI Symbol;Acc:MGI:1334417]	GO:0000774(adenyl-nucleotide exchange factor activity);GO:0001405(PAM complex, Tim23 associated import motor);GO:0001671(ATPase activator activity);GO:0005654(nucleoplasm);GO:0005739(mitochondrion);GO:0005759(mitochondrial matrix);GO:0006457(protein folding);GO:0030150(protein import into mitochondrial matrix);GO:0032781(positive regulation of ATPase activity);GO:0042802(identical protein binding…	NA
chr5	38136303	38136662	360	+	-0.606	0.0275423	0.414954	UTR3	ENSMUST00000031008	ENSMUSG00000029125	chr5	38038742	38137765	Stx18	syntaxin 18 [Source:MGI Symbol;Acc:MGI:1918366]	GO:0000139(Golgi membrane);GO:0005484(SNAP receptor activity);GO:0005783(endoplasmic reticulum);GO:0005789(endoplasmic reticulum membrane);GO:0005794(Golgi apparatus);GO:0006886(intracellular protein transport);GO:0006890(retrograde vesicle-mediated transport, Golgi to endoplasmic reticulum);GO:0015031(protein transport);GO:0016020(membrane);GO:0016021(integral component of membrane);GO:0016192(v…	04130(SNARE interactions in vesicular transport);04145(Phagosome)
chr5	52768056	52768236	181	+	-1.1	0.0436516	0.481948	UTR3	ENSMUST00000031081	ENSMUSG00000029186	chr5	52741574	52769340	Pi4k2b	phosphatidylinositol 4-kinase type 2 beta [Source:MGI Symbol;Acc:MGI:1914323]	GO:0000166(nucleotide binding);GO:0004430(1-phosphatidylinositol 4-kinase activity);GO:0005524(ATP binding);GO:0005737(cytoplasm);GO:0005768(endosome);GO:0005802(trans-Golgi network);GO:0005886(plasma membrane);GO:0007030(Golgi organization);GO:0007032(endosome organization);GO:0016020(membrane);GO:0016301(kinase activity);GO:0016310(phosphorylation);GO:0016740(transferase activity);GO:0046854(ph…	00562(Inositol phosphate metabolism);04070(Phosphatidylinositol signaling system)
chr5	53653132	53654062	931	+	-0.407	3.16228e-20	2.51189e-17	UTR3	ENSMUST00000037618	ENSMUSG00000039191	chr5	53466152	53657362	Rbpj	recombination signal binding protein for immunoglobulin kappa J region [Source:MGI Symbol;Acc:MGI:96522]	GO:0000122(negative regulation of transcription by RNA polymerase II);GO:0000978(RNA polymerase II cis-regulatory region sequence-specific DNA binding);GO:0001103(RNA polymerase II repressing transcription factor binding);GO:0001228(DNA-binding transcription activator activity, RNA polymerase II-specific);GO:0001525(angiogenesis);GO:0001756(somitogenesis);GO:0001837(epithelial to mesenchymal tran…	04330(Notch signaling pathway);04658(Th1 and Th2 cell differentiation);05165(Human papillomavirus infection);05169(Epstein-Barr virus infection);05203(Viral carcinogenesis)
chr5	54116113	54119744	3632	+	0.35	0.00380189	0.177011	UTR3	ENSMUST00000117661	ENSMUSG00000039156	chr5	53998499	54121057	Stim2	stromal interaction molecule 2 [Source:MGI Symbol;Acc:MGI:2151156]	GO:0002115(store-operated calcium entry);GO:0005246(calcium channel regulator activity);GO:0005509(calcium ion binding);GO:0005515(protein binding);GO:0005783(endoplasmic reticulum);GO:0005789(endoplasmic reticulum membrane);GO:0005886(plasma membrane);GO:0006811(ion transport);GO:0006816(calcium ion transport);GO:0006874(cellular calcium ion homeostasis);GO:0015279(store-operated calcium channel…	04020(Calcium signaling pathway)
chr5	65164603	65167530	2928	+	-0.311	0.017378	0.357273	UTR3	ENSMUST00000203538	ENSMUSG00000054920	chr5	65107539	65168188	Klhl5	kelch-like 5 [Source:MGI Symbol;Acc:MGI:1919028]	GO:0003674(molecular_function);GO:0005515(protein binding);GO:0005575(cellular_component);GO:0008150(biological_process)	NA
chr5	65537262	65566004	28743	+	0.38	0.0239883	0.394457	UTR5	ENSMUST00000200946	ENSMUSG00000029203	chr5	65537233	65598988	Ube2k	ubiquitin-conjugating enzyme E2K [Source:MGI Symbol;Acc:MGI:1858216]	GO:0000166(nucleotide binding);GO:0000209(protein polyubiquitination);GO:0004842(ubiquitin-protein transferase activity);GO:0005515(protein binding);GO:0005524(ATP binding);GO:0005634(nucleus);GO:0005737(cytoplasm);GO:0010800(positive regulation of peptidyl-threonine phosphorylation);GO:0010994(free ubiquitin chain polymerization);GO:0016567(protein ubiquitination);GO:0016740(transferase activity…	04120(Ubiquitin mediated proteolysis)
chr5	65790051	65790441	391	+	-0.887	0.0295121	0.42658	exonic	ENSMUST00000087264	ENSMUSG00000037795	chr5	65763521	65830108	N4bp2	NEDD4 binding protein 2 [Source:MGI Symbol;Acc:MGI:2684414]	GO:0004519(endonuclease activity);GO:0005515(protein binding);GO:0005524(ATP binding);GO:0005829(cytosol);GO:0016310(phosphorylation);GO:0046404(ATP-dependent polydeoxyribonucleotide 5'-hydroxyl-kinase activity);GO:0090305(nucleic acid phosphodiester bond hydrolysis)	NA
chr5	65806525	65807036	512	+	-0.713	0.0457088	0.49204	exonic	ENSMUST00000087264	ENSMUSG00000037795	chr5	65763521	65830108	N4bp2	NEDD4 binding protein 2 [Source:MGI Symbol;Acc:MGI:2684414]	GO:0004519(endonuclease activity);GO:0005515(protein binding);GO:0005524(ATP binding);GO:0005829(cytosol);GO:0016310(phosphorylation);GO:0046404(ATP-dependent polydeoxyribonucleotide 5'-hydroxyl-kinase activity);GO:0090305(nucleic acid phosphodiester bond hydrolysis)	NA
chr5	73313529	73313919	391	+	0.288	0.0154882	0.340408	UTR3	ENSMUST00000031038	ENSMUSG00000029152	chr5	73292784	73314069	Ociad1	OCIA domain containing 1 [Source:MGI Symbol;Acc:MGI:1915345]	GO:0005515(protein binding);GO:0005739(mitochondrion);GO:0005768(endosome);GO:2000736(regulation of stem cell differentiation)	NA
chr5	76995875	76997076	1202	+	0.432	0.0467735	0.49204	exonic	ENSMUST00000101087	ENSMUSG00000036323	chr5	76974683	76999937	Srp72	signal recognition particle 72 [Source:MGI Symbol;Acc:MGI:1333795]	GO:0005047(signal recognition particle binding);GO:0005515(protein binding);GO:0005730(nucleolus);GO:0005737(cytoplasm);GO:0005783(endoplasmic reticulum);GO:0005786(signal recognition particle, endoplasmic reticulum targeting);GO:0006614(SRP-dependent cotranslational protein targeting to membrane);GO:0008312(7S RNA binding);GO:0030911(TPR domain binding);GO:0042493(response to drug);GO:0043022(ri…	03060(Protein export)
chr5	86816576	86817230	655	+	0.298	0.0288403	0.419759	exonic	ENSMUST00000038384	ENSMUSG00000035851	chr5	86804221	86836659	Ythdc1	YTH domain containing 1 [Source:MGI Symbol;Acc:MGI:2443713]	GO:0000381(regulation of alternative mRNA splicing, via spliceosome);GO:0000398(mRNA splicing, via spliceosome);GO:0003723(RNA binding);GO:0003729(mRNA binding);GO:0005634(nucleus);GO:0005654(nucleoplasm);GO:0005886(plasma membrane);GO:0006376(mRNA splice site selection);GO:0006397(mRNA processing);GO:0006406(mRNA export from nucleus);GO:0008380(RNA splicing);GO:0009048(dosage compensation by ina…	NA
chr5	105480759	105481149	391	+	-0.631	0.0251189	0.400867	exonic	ENSMUST00000112707	ENSMUSG00000070639	chr5	105415775	105490074	Lrrc8b	leucine rich repeat containing 8 family, member B [Source:MGI Symbol;Acc:MGI:2141353]	GO:0005225(volume-sensitive anion channel activity);GO:0005515(protein binding);GO:0005737(cytoplasm);GO:0005783(endoplasmic reticulum);GO:0005789(endoplasmic reticulum membrane);GO:0005886(plasma membrane);GO:0005887(integral component of plasma membrane);GO:0006811(ion transport);GO:0015698(inorganic anion transport);GO:0016020(membrane);GO:0016021(integral component of membrane);GO:0034702(ion…	NA
chr5	105814782	105815082	301	+	-0.715	0.042658	0.479733	UTR3	ENSMUST00000060531	ENSMUSG00000046079	chr5	105699969	105832436	Lrrc8d	leucine rich repeat containing 8D [Source:MGI Symbol;Acc:MGI:1922368]	GO:0005225(volume-sensitive anion channel activity);GO:0005515(protein binding);GO:0005737(cytoplasm);GO:0005783(endoplasmic reticulum);GO:0005789(endoplasmic reticulum membrane);GO:0005886(plasma membrane);GO:0005887(integral component of plasma membrane);GO:0006811(ion transport);GO:0015698(inorganic anion transport);GO:0015734(taurine transport);GO:0015810(aspartate transmembrane transport);GO…	NA
chr5	107507740	107508249	510	+	-0.903	0.0389045	0.469894	exonic	ENSMUST00000100951	ENSMUSG00000111375	chr5	107437997	107511207	Btbd8	BTB (POZ) domain containing 8 [Source:MGI Symbol;Acc:MGI:3646208]	GO:0005515(protein binding);GO:0005634(nucleus);GO:0005654(nucleoplasm);GO:0006897(endocytosis);GO:0008021(synaptic vesicle);GO:0016182(synaptic vesicle budding from endosome);GO:0030054(cell junction);GO:0030122(AP-2 adaptor complex);GO:0030136(clathrin-coated vesicle);GO:0030424(axon);GO:0031175(neuron projection development);GO:0031410(cytoplasmic vesicle);GO:0036466(synaptic vesicle recycling…	NA
chr5	107907158	107908078	921	+	0.45	1.31826e-08	5.24807e-06	UTR3	ENSMUST00000082223	ENSMUSG00000058558	chr5	107900502	107909005	Rpl5	ribosomal protein L5 [Source:MGI Symbol;Acc:MGI:102854]	GO:0000027(ribosomal large subunit assembly);GO:0003723(RNA binding);GO:0003729(mRNA binding);GO:0003730(mRNA 3'-UTR binding);GO:0003735(structural constituent of ribosome);GO:0005515(protein binding);GO:0005634(nucleus);GO:0005654(nucleoplasm);GO:0005730(nucleolus);GO:0005737(cytoplasm);GO:0005783(endoplasmic reticulum);GO:0005829(cytosol);GO:0005840(ribosome);GO:0006364(rRNA processing);GO:0006…	03010(Ribosome)
chr5	108268926	108269796	871	+	-0.37	0.00660693	0.234963	UTR5	ENSMUST00000031190	ENSMUSG00000029265	chr5	108268897	108280526	Dr1	down-regulator of transcription 1 [Source:MGI Symbol;Acc:MGI:1100515]	GO:0000122(negative regulation of transcription by RNA polymerase II);GO:0001046(core promoter sequence-specific DNA binding);GO:0003677(DNA binding);GO:0003712(transcription coregulator activity);GO:0003713(transcription coactivator activity);GO:0003714(transcription corepressor activity);GO:0005515(protein binding);GO:0005634(nucleus);GO:0005654(nucleoplasm);GO:0005671(Ada2/Gcn5/Ada3 transcript…	NA
chr5	108278697	108278877	181	+	-0.85	0.0363078	0.460257	UTR3	ENSMUST00000031190	ENSMUSG00000029265	chr5	108268897	108280526	Dr1	down-regulator of transcription 1 [Source:MGI Symbol;Acc:MGI:1100515]	GO:0000122(negative regulation of transcription by RNA polymerase II);GO:0001046(core promoter sequence-specific DNA binding);GO:0003677(DNA binding);GO:0003712(transcription coregulator activity);GO:0003713(transcription coactivator activity);GO:0003714(transcription corepressor activity);GO:0005515(protein binding);GO:0005634(nucleus);GO:0005654(nucleoplasm);GO:0005671(Ada2/Gcn5/Ada3 transcript…	NA
chr5	108496289	108500604	4316	+	0.717	0.030903	0.43451	UTR3	ENSMUST00000046975	ENSMUSG00000033623	chr5	108461232	108506976	Pcgf3	polycomb group ring finger 3 [Source:MGI Symbol;Acc:MGI:1916837]	GO:0000805(X chromosome);GO:0000977(RNA polymerase II regulatory region sequence-specific DNA binding);GO:0003700(DNA-binding transcription factor activity);GO:0005515(protein binding);GO:0005634(nucleus);GO:0005654(nucleoplasm);GO:0006355(regulation of transcription, DNA-templated);GO:0031519(PcG protein complex);GO:0035102(PRC1 complex);GO:0036353(histone H2A-K119 monoubiquitination);GO:0046872…	04550(Signaling pathways regulating pluripotency of stem cells)
chr5	109942765	109943096	332	+	1.14	0.0346737	0.450817	exonic	ENSMUST00000112544	ENSMUSG00000090015	chr5	109923400	109943936	Gm15446	predicted gene 15446 [Source:MGI Symbol;Acc:MGI:3709333]	GO:0003674(molecular_function);GO:0003676(nucleic acid binding);GO:0005575(cellular_component);GO:0006355(regulation of transcription, DNA-templated);GO:0008150(biological_process);GO:0046872(metal ion binding)	NA
chr5	110009786	110010411	626	+	0.835	0.0363078	0.461318	UTR3	ENSMUST00000112536	ENSMUSG00000066613	chr5	109996521	110010411	Zfp932	zinc finger protein 932 [Source:MGI Symbol;Acc:MGI:1916754]	GO:0000122(negative regulation of transcription by RNA polymerase II);GO:0000978(RNA polymerase II cis-regulatory region sequence-specific DNA binding);GO:0003676(nucleic acid binding);GO:0003682(chromatin binding);GO:0005515(protein binding);GO:0005634(nucleus);GO:0006355(regulation of transcription, DNA-templated);GO:0030154(cell differentiation);GO:0042826(histone deacetylase binding);GO:00434…	NA
chr5	110202763	110205007	2245	+	0.441	0.0194984	0.367282	exonic	ENSMUST00000031477	ENSMUSG00000029502	chr5	110176701	110226470	Golga3	golgi autoantigen, golgin subfamily a, 3 [Source:MGI Symbol;Acc:MGI:96958]	GO:0005654(nucleoplasm);GO:0005730(nucleolus);GO:0005794(Golgi apparatus);GO:0005829(cytosol);GO:0007283(spermatogenesis);GO:0017119(Golgi transport complex);GO:0090498(extrinsic component of Golgi membrane)	NA
chr5	113778019	113778288	270	+	-0.445	0.0125893	0.310456	UTR3	ENSMUST00000026937	ENSMUSG00000025825	chr5	113772748	113778288	Iscu	iron-sulfur cluster assembly enzyme [Source:MGI Symbol;Acc:MGI:1913633]	GO:0005506(iron ion binding);GO:0005737(cytoplasm);GO:0005739(mitochondrion);GO:0005759(mitochondrial matrix);GO:0005829(cytosol);GO:0006879(cellular iron ion homeostasis);GO:0008198(ferrous iron binding);GO:0016226(iron-sulfur cluster assembly);GO:0046872(metal ion binding);GO:0051536(iron-sulfur cluster binding);GO:0051537(2 iron, 2 sulfur cluster binding);GO:0051539(4 iron, 4 sulfur cluster bi…	NA
chr5	115341224	115343481	2258	+	-0.405	0.00218776	0.128825	UTR3	ENSMUST00000031508	ENSMUSG00000029535	chr5	115341225	115343569	Triap1	TP53 regulated inhibitor of apoptosis 1 [Source:MGI Symbol;Acc:MGI:1916326]	GO:0002039(p53 binding);GO:0005654(nucleoplasm);GO:0005737(cytoplasm);GO:0005739(mitochondrion);GO:0005758(mitochondrial intermembrane space);GO:0006869(lipid transport);GO:0006915(apoptotic process);GO:0015914(phospholipid transport);GO:0030330(DNA damage response, signal transduction by p53 class mediator);GO:0032991(protein-containing complex);GO:0034644(cellular response to UV);GO:0043066(neg…	NA
chr5	115622383	115622624	242	+	-1.38	0.000275423	0.0346737	UTR3	ENSMUST00000064454	ENSMUSG00000041638	chr5	115565254	115622654	Gcn1	GCN1 activator of EIF2AK4 [Source:MGI Symbol;Acc:MGI:2444248]	GO:0005515(protein binding);GO:0005737(cytoplasm);GO:0005829(cytosol);GO:0005844(polysome);GO:0006417(regulation of translation);GO:0019887(protein kinase regulator activity);GO:0019901(protein kinase binding);GO:0033674(positive regulation of kinase activity);GO:0034198(cellular response to amino acid starvation);GO:0036003(positive regulation of transcription from RNA polymerase II promoter in …	NA
chr5	115643471	115646027	2557	+	0.252	0.0275423	0.414954	UTR3	ENSMUST00000138885	ENSMUSG00000029518	chr5	115631908	115647736	Rab35	RAB35, member RAS oncogene family [Source:MGI Symbol;Acc:MGI:1924657]	GO:0000166(nucleotide binding);GO:0000281(mitotic cytokinesis);GO:0003924(GTPase activity);GO:0005515(protein binding);GO:0005525(GTP binding);GO:0005546(phosphatidylinositol-4,5-bisphosphate binding);GO:0005739(mitochondrion);GO:0005768(endosome);GO:0005886(plasma membrane);GO:0005905(clathrin-coated pit);GO:0008104(protein localization);GO:0010008(endosome membrane);GO:0015031(protein transport…	04144(Endocytosis)
chr5	118726355	118728767	2413	+	-0.435	0.0436516	0.481948	exonic	ENSMUST00000100816	ENSMUSG00000018076	chr5	118560679	118765438	Med13l	mediator complex subunit 13-like [Source:MGI Symbol;Acc:MGI:2670178]	GO:0003712(transcription coregulator activity);GO:0005634(nucleus);GO:0006357(regulation of transcription by RNA polymerase II);GO:0016592(mediator complex)	04919(Thyroid hormone signaling pathway)
chr5	121685128	121685668	541	+	-0.469	0.0457088	0.489779	UTR3	ENSMUST00000140996	ENSMUSG00000029458	chr5	121660563	121687256	Brap	BRCA1 associated protein [Source:MGI Symbol;Acc:MGI:1919649]	GO:0000151(ubiquitin ligase complex);GO:0000165(MAPK cascade);GO:0003676(nucleic acid binding);GO:0004842(ubiquitin-protein transferase activity);GO:0005515(protein binding);GO:0005737(cytoplasm);GO:0005829(cytosol);GO:0007265(Ras protein signal transduction);GO:0008139(nuclear localization sequence binding);GO:0008270(zinc ion binding);GO:0009968(negative regulation of signal transduction);GO:00…	04014(Ras signaling pathway)
chr5	122173278	122174261	984	+	0.764	1.90546e-06	0.00057544	UTR3	ENSMUST00000128309	ENSMUSG00000004455	chr5	122158278	122175273	Ppp1cc	protein phosphatase 1 catalytic subunit gamma [Source:MGI Symbol;Acc:MGI:104872]	GO:0000164(protein phosphatase type 1 complex);GO:0000775(chromosome, centromeric region);GO:0000776(kinetochore);GO:0000777(condensed chromosome kinetochore);GO:0000784(nuclear chromosome, telomeric region);GO:0004721(phosphoprotein phosphatase activity);GO:0004722(protein serine/threonine phosphatase activity);GO:0005515(protein binding);GO:0005521(lamin binding);GO:0005634(nucleus);GO:0005654(…	03015(mRNA surveillance pathway);04022(cGMP-PKG signaling pathway);04024(cAMP signaling pathway);04114(Oocyte meiosis);04218(Cellular senescence);04261(Adrenergic signaling in cardiomyocytes);04270(Vascular smooth muscle contraction);04390(Hippo signaling pathway);04510(Focal adhesion);04611(Platelet activation);04720(Long-term potentiation);04728(Dopaminergic synapse);04750(Inflammatory mediator…
chr5	122175064	122175273	210	+	5.85	3.16228e-17	2.51189e-14	UTR3	ENSMUST00000086294	ENSMUSG00000004455	chr5	122158278	122175273	Ppp1cc	protein phosphatase 1 catalytic subunit gamma [Source:MGI Symbol;Acc:MGI:104872]	GO:0000164(protein phosphatase type 1 complex);GO:0000775(chromosome, centromeric region);GO:0000776(kinetochore);GO:0000777(condensed chromosome kinetochore);GO:0000784(nuclear chromosome, telomeric region);GO:0004721(phosphoprotein phosphatase activity);GO:0004722(protein serine/threonine phosphatase activity);GO:0005515(protein binding);GO:0005521(lamin binding);GO:0005634(nucleus);GO:0005654(…	03015(mRNA surveillance pathway);04022(cGMP-PKG signaling pathway);04024(cAMP signaling pathway);04114(Oocyte meiosis);04218(Cellular senescence);04261(Adrenergic signaling in cardiomyocytes);04270(Vascular smooth muscle contraction);04390(Hippo signaling pathway);04510(Focal adhesion);04611(Platelet activation);04720(Long-term potentiation);04728(Dopaminergic synapse);04750(Inflammatory mediator…
chr5	122405943	122406152	210	+	0.299	0.0389045	0.472063	UTR3	ENSMUST00000031421	ENSMUSG00000029465	chr5	122391878	122414184	Arpc3	actin related protein 2/3 complex, subunit 3 [Source:MGI Symbol;Acc:MGI:1928375]	GO:0003779(actin binding);GO:0005200(structural constituent of cytoskeleton);GO:0005634(nucleus);GO:0005737(cytoplasm);GO:0005856(cytoskeleton);GO:0005885(Arp2/3 protein complex);GO:0030027(lamellipodium);GO:0030833(regulation of actin filament polymerization);GO:0031252(cell leading edge);GO:0031941(filamentous actin);GO:0034314(Arp2/3 complex-mediated actin nucleation);GO:0035861(site of double…	04144(Endocytosis);04666(Fc gamma R-mediated phagocytosis);04810(Regulation of actin cytoskeleton);05100(Bacterial invasion of epithelial cells);05132(Salmonella infection)
chr5	122443405	122444433	1029	+	-0.448	0.0275423	0.414954	UTR3	ENSMUST00000119792	ENSMUSG00000029466	chr5	122421693	122444912	Anapc7	anaphase promoting complex subunit 7 [Source:MGI Symbol;Acc:MGI:1929711]	GO:0005515(protein binding);GO:0005634(nucleus);GO:0005680(anaphase-promoting complex);GO:0005737(cytoplasm);GO:0007049(cell cycle);GO:0007091(metaphase/anaphase transition of mitotic cell cycle);GO:0016567(protein ubiquitination);GO:0019903(protein phosphatase binding);GO:0031145(anaphase-promoting complex-dependent catabolic process);GO:0045842(positive regulation of mitotic metaphase/anaphase …	04110(Cell cycle);04114(Oocyte meiosis);04120(Ubiquitin mediated proteolysis);04914(Progesterone-mediated oocyte maturation);05166(Human T-cell leukemia virus 1 infection)
chr5	123369357	123371370	2014	+	-0.699	0.0162181	0.347536	UTR3	ENSMUST00000031391	ENSMUSG00000029438	chr5	123343834	123374992	Bcl7a	B cell CLL/lymphoma 7A [Source:MGI Symbol;Acc:MGI:1924295]	GO:0003674(molecular_function);GO:0005575(cellular_component);GO:0008150(biological_process)	NA
chr5	123452625	123455117	2493	+	0.303	0.00776247	0.253513	UTR3	ENSMUST00000135961	ENSMUSG00000038342	chr5	123394798	123457932	Mlxip	MLX interacting protein [Source:MGI Symbol;Acc:MGI:2141183]	GO:0000977(RNA polymerase II regulatory region sequence-specific DNA binding);GO:0000981(DNA-binding transcription factor activity, RNA polymerase II-specific);GO:0001228(DNA-binding transcription activator activity, RNA polymerase II-specific);GO:0006355(regulation of transcription, DNA-templated);GO:0006357(regulation of transcription by RNA polymerase II);GO:0045944(positive regulation of tran…	04931(Insulin resistance);04932(Non-alcoholic fatty liver disease (NAFLD))
chr5	123907264	123907414	151	+	0.839	0.0281838	0.416869	UTR5	ENSMUST00000023869	ENSMUSG00000023106	chr5	123907175	123928835	Denr	density-regulated protein [Source:MGI Symbol;Acc:MGI:1915434]	GO:0001731(formation of translation preinitiation complex);GO:0002188(translation reinitiation);GO:0003729(mRNA binding);GO:0003743(translation initiation factor activity);GO:0006412(translation);GO:0006413(translational initiation);GO:0032790(ribosome disassembly);GO:0075522(IRES-dependent viral translational initiation)	NA
chr5	124461228	124461439	212	+	-0.728	0.0186209	0.364754	UTR3	ENSMUST00000059580	ENSMUSG00000049327	chr5	124439930	124462308	Kmt5a	lysine methyltransferase 5A [Source:MGI Symbol;Acc:MGI:1915206]	GO:0000122(negative regulation of transcription by RNA polymerase II);GO:0002039(p53 binding);GO:0003714(transcription corepressor activity);GO:0005515(protein binding);GO:0005634(nucleus);GO:0005654(nucleoplasm);GO:0005694(chromosome);GO:0005829(cytosol);GO:0008168(methyltransferase activity);GO:0016279(protein-lysine N-methyltransferase activity);GO:0016740(transferase activity);GO:0018024(hist…	00310(Lysine degradation)
chr5	124887371	124887611	241	+	1.09	0.0331131	0.443609	UTR3	ENSMUST00000111417	ENSMUSG00000079215	chr5	124862691	124902693	Zfp664	zinc finger protein 664 [Source:MGI Symbol;Acc:MGI:2442505]	GO:0003676(nucleic acid binding);GO:0005634(nucleus)	NA
chr5	130093697	130101840	8144	+	-0.959	0.00074131	0.0691831	UTR5	ENSMUST00000040721	ENSMUSG00000034118	chr5	130073326	130135729	Tpst1	protein-tyrosine sulfotransferase 1 [Source:MGI Symbol;Acc:MGI:1298231]	GO:0000139(Golgi membrane);GO:0005794(Golgi apparatus);GO:0006478(peptidyl-tyrosine sulfation);GO:0008146(sulfotransferase activity);GO:0008476(protein-tyrosine sulfotransferase activity);GO:0016020(membrane);GO:0016021(integral component of membrane);GO:0016740(transferase activity);GO:0030173(integral component of Golgi membrane);GO:0042803(protein homodimerization activity)	NA
chr5	130240444	130241708	1265	+	-0.429	0.0281838	0.416869	UTR3	ENSMUST00000065329	ENSMUSG00000053094	chr5	130217081	130243765	Tmem248	transmembrane protein 248 [Source:MGI Symbol;Acc:MGI:1918917]	GO:0003674(molecular_function);GO:0005575(cellular_component);GO:0008150(biological_process);GO:0016020(membrane);GO:0016021(integral component of membrane)	NA
chr5	134600579	134600969	391	+	-0.337	0.000933254	0.0776247	UTR3	ENSMUST00000023867	ENSMUSG00000023104	chr5	134581366	134601805	Rfc2	replication factor C (activator 1) 2 [Source:MGI Symbol;Acc:MGI:1341868]	GO:0000166(nucleotide binding);GO:0003677(DNA binding);GO:0003689(DNA clamp loader activity);GO:0005524(ATP binding);GO:0005634(nucleus);GO:0005663(DNA replication factor C complex);GO:0006260(DNA replication);GO:0006261(DNA-dependent DNA replication);GO:0006281(DNA repair);GO:0017116(single-stranded DNA helicase activity);GO:0019899(enzyme binding);GO:0031390(Ctf18 RFC-like complex);GO:0032508(D…	03030(DNA replication);03420(Nucleotide excision repair);03430(Mismatch repair)
chr5	135162042	135162343	302	+	-1.18	0.00154882	0.103753	UTR3	ENSMUST00000153183	ENSMUSG00000005374	chr5	135149657	135165760	Tbl2	transducin (beta)-like 2 [Source:MGI Symbol;Acc:MGI:1351652]	GO:0005515(protein binding);GO:0005783(endoplasmic reticulum);GO:0019901(protein kinase binding);GO:0030968(endoplasmic reticulum unfolded protein response);GO:0031369(translation initiation factor binding);GO:0042149(cellular response to glucose starvation);GO:0051219(phosphoprotein binding);GO:0071456(cellular response to hypoxia)	NA
chr5	135689203	135715971	26769	+	0.614	0.0467735	0.494311	UTR5	ENSMUST00000005651	ENSMUSG00000005514	chr5	135670033	135735326	Por	P450 (cytochrome) oxidoreductase [Source:MGI Symbol;Acc:MGI:97744]	GO:0003420(regulation of growth plate cartilage chondrocyte proliferation);GO:0003958(NADPH-hemoprotein reductase activity);GO:0004128(cytochrome-b5 reductase activity, acting on NAD(P)H);GO:0005737(cytoplasm);GO:0005739(mitochondrion);GO:0005783(endoplasmic reticulum);GO:0005789(endoplasmic reticulum membrane);GO:0005829(cytosol);GO:0007584(response to nutrient);GO:0008941(nitric oxide dioxygena…	NA
chr5	136274995	136275321	327	+	-0.997	0.0275423	0.414954	ncRNA_exonic	ENSMUST00000148082	ENSMUSG00000086220	chr5	136274996	136417894	Gm16599	predicted gene, 16599 [Source:MGI Symbol;Acc:MGI:4439523]	NA	NA
chr5	138100599	138101020	422	+	-0.893	0.0017378	0.109648	exonic	ENSMUST00000019660	ENSMUSG00000029729	chr5	138085084	138107822	Zkscan1	zinc finger with KRAB and SCAN domains 1 [Source:MGI Symbol;Acc:MGI:1921820]	GO:0003676(nucleic acid binding);GO:0003677(DNA binding);GO:0003700(DNA-binding transcription factor activity);GO:0005634(nucleus);GO:0006355(regulation of transcription, DNA-templated);GO:0046872(metal ion binding)	NA
chr5	138456078	138457697	1620	+	-0.526	0.0169824	0.353183	UTR3	ENSMUST00000100524	ENSMUSG00000036898	chr5	138441468	138460694	Zfp157	zinc finger protein 157 [Source:MGI Symbol;Acc:MGI:1919404]	GO:0003676(nucleic acid binding);GO:0003700(DNA-binding transcription factor activity);GO:0005634(nucleus);GO:0006355(regulation of transcription, DNA-templated);GO:0010453(regulation of cell fate commitment);GO:0043565(sequence-specific DNA binding);GO:0046872(metal ion binding);GO:0048286(lung alveolus development);GO:0060443(mammary gland morphogenesis)	05168(Herpes simplex virus 1 infection)
chr5	138754543	138754963	421	+	-1.33	0.0060256	0.222844	UTR5	ENSMUST00000026972	ENSMUSG00000025854	chr5	138754514	138810077	Fam20c	family with sequence similarity 20, member C [Source:MGI Symbol;Acc:MGI:2136853]	GO:0000166(nucleotide binding);GO:0001501(skeletal system development);GO:0004674(protein serine/threonine kinase activity);GO:0005509(calcium ion binding);GO:0005524(ATP binding);GO:0005576(extracellular region);GO:0005615(extracellular space);GO:0005737(cytoplasm);GO:0005794(Golgi apparatus);GO:0006468(protein phosphorylation);GO:0016301(kinase activity);GO:0016310(phosphorylation);GO:0016740(t…	NA
chr5	140443030	140443360	331	+	-0.355	0.0301995	0.428549	UTR3	ENSMUST00000100507	ENSMUSG00000056076	chr5	140419328	140443360	Eif3b	eukaryotic translation initiation factor 3, subunit B [Source:MGI Symbol;Acc:MGI:106478]	GO:0001732(formation of cytoplasmic translation initiation complex);GO:0002183(cytoplasmic translational initiation);GO:0003676(nucleic acid binding);GO:0003723(RNA binding);GO:0003743(translation initiation factor activity);GO:0005515(protein binding);GO:0005737(cytoplasm);GO:0005852(eukaryotic translation initiation factor 3 complex);GO:0006412(translation);GO:0006413(translational initiation);…	03013(RNA transport)
chr5	142477215	142477783	569	+	-0.559	0.0245471	0.396278	UTR3	ENSMUST00000038699	ENSMUSG00000039623	chr5	142463944	142478710	Ap5z1	adaptor-related protein complex 5, zeta 1 subunit [Source:MGI Symbol;Acc:MGI:1924908]	GO:0000724(double-strand break repair via homologous recombination);GO:0003674(molecular_function);GO:0005634(nucleus);GO:0005654(nucleoplasm);GO:0005737(cytoplasm);GO:0006281(DNA repair);GO:0006974(cellular response to DNA damage stimulus);GO:0015031(protein transport);GO:0016197(endosomal transport);GO:0016607(nuclear speck);GO:0044599(AP-5 adaptor complex)	NA
chr5	143551900	143563937	12038	+	-0.437	0.0131826	0.314775	UTR3	ENSMUST00000101434	ENSMUSG00000118332	chr5	143548706	143564531	Fam220a	family with sequence similarity 220, member A [Source:MGI Symbol;Acc:MGI:1914488]	GO:0000122(negative regulation of transcription by RNA polymerase II);GO:0005515(protein binding);GO:0005634(nucleus);GO:0006470(protein dephosphorylation);GO:0032092(positive regulation of protein binding);GO:0097677(STAT family protein binding)	NA
chr5	143551758	143563931	12174	+	-0.414	0.0186209	0.364754	UTR3	ENSMUST00000101434	ENSMUSG00000118332	chr5	143548706	143564531	Fam220a	family with sequence similarity 220, member A [Source:MGI Symbol;Acc:MGI:1914488]	GO:0000122(negative regulation of transcription by RNA polymerase II);GO:0005515(protein binding);GO:0005634(nucleus);GO:0006470(protein dephosphorylation);GO:0032092(positive regulation of protein binding);GO:0097677(STAT family protein binding)	NA
chr5	143929337	143931452	2116	+	-0.94	0.00501187	0.200447	exonic	ENSMUST00000110709	ENSMUSG00000079109	chr5	143909964	143933968	Pms2	PMS1 homolog2, mismatch repair system component [Source:MGI Symbol;Acc:MGI:104288]	GO:0005524(ATP binding);GO:0006298(mismatch repair);GO:0006974(cellular response to DNA damage stimulus);GO:0016887(ATPase activity);GO:0030983(mismatched DNA binding);GO:0032300(mismatch repair complex);GO:0042493(response to drug)	03430(Mismatch repair);03460(Fanconi anemia pathway)
chr5	145127620	145128223	604	+	0.267	0.00275423	0.14388	UTR3	ENSMUST00000085679	ENSMUSG00000029622	chr5	145114215	145130705	Arpc1b	actin related protein 2/3 complex, subunit 1B [Source:MGI Symbol;Acc:MGI:1343142]	GO:0003779(actin binding);GO:0005200(structural constituent of cytoskeleton);GO:0005515(protein binding);GO:0005634(nucleus);GO:0005737(cytoplasm);GO:0005856(cytoskeleton);GO:0005885(Arp2/3 protein complex);GO:0015629(actin cytoskeleton);GO:0030833(regulation of actin filament polymerization);GO:0032355(response to estradiol);GO:0034314(Arp2/3 complex-mediated actin nucleation);GO:0036284(tubulob…	04144(Endocytosis);04666(Fc gamma R-mediated phagocytosis);04810(Regulation of actin cytoskeleton);05100(Bacterial invasion of epithelial cells);05132(Salmonella infection)
chr5	145178754	145181621	2868	+	-0.391	0.0194984	0.367282	UTR3	ENSMUST00000160574	ENSMUSG00000029625	chr5	145167213	145182041	Cpsf4	cleavage and polyadenylation specific factor 4 [Source:MGI Symbol;Acc:MGI:1861602]	GO:0003676(nucleic acid binding);GO:0003723(RNA binding);GO:0005634(nucleus);GO:0005654(nucleoplasm);GO:0005847(mRNA cleavage and polyadenylation specificity factor complex);GO:0006397(mRNA processing);GO:0008270(zinc ion binding);GO:0043231(intracellular membrane-bounded organelle);GO:0046872(metal ion binding);GO:0098789(pre-mRNA cleavage required for polyadenylation);GO:1990837(sequence-specif…	03015(mRNA surveillance pathway);05164(Influenza A)
chr5	145221302	145221631	330	+	1.57	0.0194984	0.367282	UTR3	ENSMUST00000031601	ENSMUSG00000055991	chr5	145204562	145221750	Zkscan5	zinc finger with KRAB and SCAN domains 5 [Source:MGI Symbol;Acc:MGI:107533]	GO:0003676(nucleic acid binding);GO:0003677(DNA binding);GO:0003700(DNA-binding transcription factor activity);GO:0005634(nucleus);GO:0006355(regulation of transcription, DNA-templated);GO:0046872(metal ion binding)	NA
chr5	149193847	149194387	541	+	-0.847	0.00724436	0.248313	exonic	ENSMUST00000050472	ENSMUSG00000041264	chr5	149184350	149215434	Uspl1	ubiquitin specific peptidase like 1 [Source:MGI Symbol;Acc:MGI:2442342]	GO:0001825(blastocyst formation);GO:0005634(nucleus);GO:0006508(proteolysis);GO:0008233(peptidase activity);GO:0008234(cysteine-type peptidase activity);GO:0008283(cell population proliferation);GO:0009301(snRNA transcription);GO:0015030(Cajal body);GO:0016787(hydrolase activity);GO:0016926(protein desumoylation);GO:0030576(Cajal body organization);GO:0032183(SUMO binding);GO:0070140(SUMO-specifi…	NA
chr5	149209787	149214297	4511	+	-0.518	0.00758578	0.252348	UTR3	ENSMUST00000126168	ENSMUSG00000041264	chr5	149184350	149215434	Uspl1	ubiquitin specific peptidase like 1 [Source:MGI Symbol;Acc:MGI:2442342]	GO:0001825(blastocyst formation);GO:0005634(nucleus);GO:0006508(proteolysis);GO:0008233(peptidase activity);GO:0008234(cysteine-type peptidase activity);GO:0008283(cell population proliferation);GO:0009301(snRNA transcription);GO:0015030(Cajal body);GO:0016787(hydrolase activity);GO:0016926(protein desumoylation);GO:0030576(Cajal body organization);GO:0032183(SUMO binding);GO:0070140(SUMO-specifi…	NA
chr5	150569117	150569477	361	+	-0.758	0.0416869	0.47863	exonic	ENSMUST00000044620	ENSMUSG00000041147	chr5	150522630	150570329	Brca2	breast cancer 2, early onset [Source:MGI Symbol;Acc:MGI:109337]	GO:0000722(telomere maintenance via recombination);GO:0000724(double-strand break repair via homologous recombination);GO:0000784(nuclear chromosome, telomeric region);GO:0000800(lateral element);GO:0001556(oocyte maturation);GO:0001833(inner cell mass cell proliferation);GO:0002020(protease binding);GO:0003677(DNA binding);GO:0003697(single-stranded DNA binding);GO:0005515(protein binding);GO:00…	03440(Homologous recombination);03460(Fanconi anemia pathway);05200(Pathways in cancer);05212(Pancreatic cancer);05224(Breast cancer)
chr5	20896023	20896684	662	-	0.63	0.000194984	0.0281838	UTR3	ENSMUST00000196780	ENSMUSG00000039968	chr5	20893028	20956398	Rsbn1l	round spermatid basic protein 1-like [Source:MGI Symbol;Acc:MGI:3036237]	GO:0003674(molecular_function);GO:0005634(nucleus);GO:0008150(biological_process);GO:0016491(oxidoreductase activity);GO:0046872(metal ion binding);GO:0051213(dioxygenase activity);GO:0055114(oxidation-reduction process)	NA
chr5	21665057	21675455	10399	-	-1.25	0.0301995	0.42658	UTR3	ENSMUST00000060899	ENSMUSG00000044968	chr5	21662901	21701396	Napepld	N-acyl phosphatidylethanolamine phospholipase D [Source:MGI Symbol;Acc:MGI:2140885]	GO:0000139(Golgi membrane);GO:0001659(temperature homeostasis);GO:0004620(phospholipase activity);GO:0005634(nucleus);GO:0005635(nuclear envelope);GO:0005654(nucleoplasm);GO:0005737(cytoplasm);GO:0005768(endosome);GO:0005769(early endosome);GO:0005794(Golgi apparatus);GO:0005829(cytosol);GO:0006629(lipid metabolic process);GO:0006644(phospholipid metabolic process);GO:0007568(aging);GO:0008270(zi…	04723(Retrograde endocannabinoid signaling)
chr5	21763491	21768692	5202	-	0.362	0.040738	0.476431	exonic	ENSMUST00000030771	ENSMUSG00000029014	chr5	21757267	21785251	Dnajc2	DnaJ heat shock protein family (Hsp40) member C2 [Source:MGI Symbol;Acc:MGI:99470]	GO:0003677(DNA binding);GO:0003682(chromatin binding);GO:0005515(protein binding);GO:0005634(nucleus);GO:0005730(nucleolus);GO:0005737(cytoplasm);GO:0005829(cytosol);GO:0006260(DNA replication);GO:0006325(chromatin organization);GO:0030308(negative regulation of cell growth);GO:0030544(Hsp70 protein binding);GO:0031965(nuclear membrane);GO:0042393(histone binding);GO:0045893(positive regulation o…	NA
chr5	23964679	23965338	660	-	-0.838	0.00323594	0.159956	UTR3	ENSMUST00000115109	ENSMUSG00000028995	chr5	23915276	24030690	Fam126a	family with sequence similarity 126, member A [Source:MGI Symbol;Acc:MGI:2149839]	GO:0003674(molecular_function);GO:0005737(cytoplasm);GO:0005829(cytosol);GO:0005886(plasma membrane);GO:0016020(membrane);GO:0042552(myelination);GO:0043005(neuron projection);GO:0046854(phosphatidylinositol phosphorylation);GO:0072659(protein localization to plasma membrane)	NA
chr5	31198980	31200261	1282	-	-0.488	0.00144544	0.100462	UTR3	ENSMUST00000031562	ENSMUSG00000043059	chr5	31198981	31202303	Zfp513	zinc finger protein 513 [Source:MGI Symbol;Acc:MGI:2141255]	GO:0000976(transcription regulatory region sequence-specific DNA binding);GO:0003676(nucleic acid binding);GO:0003677(DNA binding);GO:0003700(DNA-binding transcription factor activity);GO:0005634(nucleus);GO:0006355(regulation of transcription, DNA-templated);GO:0046872(metal ion binding);GO:0060041(retina development in camera-type eye)	NA
chr5	31200588	31201587	1000	-	-0.744	0.042658	0.479733	exonic	ENSMUST00000031562	ENSMUSG00000043059	chr5	31198981	31202303	Zfp513	zinc finger protein 513 [Source:MGI Symbol;Acc:MGI:2141255]	GO:0000976(transcription regulatory region sequence-specific DNA binding);GO:0003676(nucleic acid binding);GO:0003677(DNA binding);GO:0003700(DNA-binding transcription factor activity);GO:0005634(nucleus);GO:0006355(regulation of transcription, DNA-templated);GO:0046872(metal ion binding);GO:0060041(retina development in camera-type eye)	NA
chr5	31569624	31570364	741	-	0.553	0.0398107	0.473151	ncRNA_exonic	ENSMUST00000200738	ENSMUSG00000107355	chr5	31569595	31571397	AI839979	expressed sequence AI839979 [Source:MGI Symbol;Acc:MGI:2140975]	NA	NA
chr5	36608036	36613739	5704	-	-0.756	0.0234423	0.394457	exonic	ENSMUST00000031091	ENSMUSG00000029190	chr5	36600485	36696024	D5Ertd579e	DNA segment, Chr 5, ERATO Doi 579, expressed [Source:MGI Symbol;Acc:MGI:1261849]	GO:0000166(nucleotide binding);GO:0003674(molecular_function);GO:0005524(ATP binding);GO:0005575(cellular_component);GO:0008150(biological_process)	NA
chr5	36615279	36616090	812	-	-0.507	0.0218776	0.385478	exonic	ENSMUST00000031091	ENSMUSG00000029190	chr5	36600485	36696024	D5Ertd579e	DNA segment, Chr 5, ERATO Doi 579, expressed [Source:MGI Symbol;Acc:MGI:1261849]	GO:0000166(nucleotide binding);GO:0003674(molecular_function);GO:0005524(ATP binding);GO:0005575(cellular_component);GO:0008150(biological_process)	NA
chr5	36794926	36795466	541	-	-1.27	3.98107e-58	7.94328e-55	UTR3	ENSMUST00000068795	ENSMUSG00000055302	chr5	36794867	36796772	Mrfap1	Morf4 family associated protein 1 [Source:MGI Symbol;Acc:MGI:1914818]	GO:0005515(protein binding);GO:0005634(nucleus);GO:0005654(nucleoplasm);GO:0005737(cytoplasm);GO:0008150(biological_process);GO:0048471(perinuclear region of cytoplasm)	NA
chr5	36796352	36796682	331	-	-0.498	0.00165959	0.106905	UTR5	ENSMUST00000068795	ENSMUSG00000055302	chr5	36794867	36796772	Mrfap1	Morf4 family associated protein 1 [Source:MGI Symbol;Acc:MGI:1914818]	GO:0005515(protein binding);GO:0005634(nucleus);GO:0005654(nucleoplasm);GO:0005737(cytoplasm);GO:0008150(biological_process);GO:0048471(perinuclear region of cytoplasm)	NA
chr5	36806920	36807130	211	-	-0.463	0.0229087	0.38815	UTR3	ENSMUST00000031002	ENSMUSG00000029119	chr5	36806921	36830653	Man2b2	mannosidase 2, alpha B2 [Source:MGI Symbol;Acc:MGI:1195262]	GO:0003824(catalytic activity);GO:0004559(alpha-mannosidase activity);GO:0005576(extracellular region);GO:0005764(lysosome);GO:0005774(vacuolar membrane);GO:0005975(carbohydrate metabolic process);GO:0006013(mannose metabolic process);GO:0008152(metabolic process);GO:0016787(hydrolase activity);GO:0016798(hydrolase activity, acting on glycosyl bonds);GO:0030246(carbohydrate binding);GO:0046872(me…	00511(Other glycan degradation)
chr5	41817984	41819934	1951	-	-0.234	0.0338844	0.448745	exonic	ENSMUST00000050556	ENSMUSG00000061755	chr5	41787538	41844315	Bod1l	biorientation of chromosomes in cell division 1-like [Source:MGI Symbol;Acc:MGI:2444804]	GO:0000922(spindle pole);GO:0000940(condensed chromosome outer kinetochore);GO:0003677(DNA binding);GO:0004864(protein phosphatase inhibitor activity);GO:0005654(nucleoplasm);GO:0005694(chromosome);GO:0005813(centrosome);GO:0005876(spindle microtubule);GO:0006281(DNA repair);GO:0006974(cellular response to DNA damage stimulus);GO:0031297(replication fork processing);GO:0032515(negative regulation…	NA
chr5	41820113	41822597	2485	-	-0.251	0.0338844	0.445656	exonic	ENSMUST00000050556	ENSMUSG00000061755	chr5	41787538	41844315	Bod1l	biorientation of chromosomes in cell division 1-like [Source:MGI Symbol;Acc:MGI:2444804]	GO:0000922(spindle pole);GO:0000940(condensed chromosome outer kinetochore);GO:0003677(DNA binding);GO:0004864(protein phosphatase inhibitor activity);GO:0005654(nucleoplasm);GO:0005694(chromosome);GO:0005813(centrosome);GO:0005876(spindle microtubule);GO:0006281(DNA repair);GO:0006974(cellular response to DNA damage stimulus);GO:0031297(replication fork processing);GO:0032515(negative regulation…	NA
chr5	64926052	64930163	4112	-	-0.408	0.0147911	0.331131	UTR5	ENSMUST00000059349	ENSMUSG00000044827	chr5	64924679	64933563	Tlr1	toll-like receptor 1 [Source:MGI Symbol;Acc:MGI:1341295]	GO:0001774(microglial cell activation);GO:0001775(cell activation);GO:0002224(toll-like receptor signaling pathway);GO:0002376(immune system process);GO:0002755(MyD88-dependent toll-like receptor signaling pathway);GO:0004888(transmembrane signaling receptor activity);GO:0005515(protein binding);GO:0005794(Golgi apparatus);GO:0005886(plasma membrane);GO:0005887(integral component of plasma membra…	04620(Toll-like receptor signaling pathway);05152(Tuberculosis)
chr5	64952954	64955519	2566	-	-0.324	0.0295121	0.422669	UTR3	ENSMUST00000062315	ENSMUSG00000051498	chr5	64952031	64960097	Tlr6	toll-like receptor 6 [Source:MGI Symbol;Acc:MGI:1341296]	GO:0001774(microglial cell activation);GO:0001775(cell activation);GO:0002224(toll-like receptor signaling pathway);GO:0002376(immune system process);GO:0002755(MyD88-dependent toll-like receptor signaling pathway);GO:0004888(transmembrane signaling receptor activity);GO:0005102(signaling receptor binding);GO:0005515(protein binding);GO:0005794(Golgi apparatus);GO:0005886(plasma membrane);GO:0005…	04145(Phagosome);04620(Toll-like receptor signaling pathway);05142(Chagas disease (American trypanosomiasis));05152(Tuberculosis)
chr5	72823478	72844359	20882	-	-0.76	0.0489779	0.500035	UTR5	ENSMUST00000071944	ENSMUSG00000029217	chr5	72755716	72868483	Tec	tec protein tyrosine kinase [Source:MGI Symbol;Acc:MGI:98662]	GO:0000166(nucleotide binding);GO:0002250(adaptive immune response);GO:0002376(immune system process);GO:0004672(protein kinase activity);GO:0004713(protein tyrosine kinase activity);GO:0004715(non-membrane spanning protein tyrosine kinase activity);GO:0005515(protein binding);GO:0005524(ATP binding);GO:0005856(cytoskeleton);GO:0005886(plasma membrane);GO:0006468(protein phosphorylation);GO:00072…	04380(Osteoclast differentiation);04660(T cell receptor signaling pathway)
chr5	86112255	86112766	512	-	0.406	0.020893	0.380189	UTR3	ENSMUST00000039373	ENSMUSG00000035898	chr5	86109287	86172803	Uba6	ubiquitin-like modifier activating enzyme 6 [Source:MGI Symbol;Acc:MGI:1913894]	GO:0000166(nucleotide binding);GO:0004839(ubiquitin activating enzyme activity);GO:0005515(protein binding);GO:0005524(ATP binding);GO:0005634(nucleus);GO:0005737(cytoplasm);GO:0006464(cellular protein modification process);GO:0006511(ubiquitin-dependent protein catabolic process);GO:0006974(cellular response to DNA damage stimulus);GO:0007612(learning);GO:0007626(locomotory behavior);GO:0008641(…	04120(Ubiquitin mediated proteolysis)
chr5	93182765	93183123	359	-	-0.385	0.00245471	0.136773	UTR3	ENSMUST00000058550	ENSMUSG00000063015	chr5	93181933	93206495	Ccni	cyclin I [Source:MGI Symbol;Acc:MGI:1341077]	GO:0000079(regulation of cyclin-dependent protein serine/threonine kinase activity);GO:0000307(cyclin-dependent protein kinase holoenzyme complex);GO:0005634(nucleus);GO:0005737(cytoplasm);GO:0016538(cyclin-dependent protein serine/threonine kinase regulator activity);GO:0044772(mitotic cell cycle phase transition);GO:0051726(regulation of cell cycle)	NA
chr5	97884640	97886410	1771	-	-0.304	0.0042658	0.185353	UTR3	ENSMUST00000031281	ENSMUSG00000029338	chr5	97882783	98031043	Antxr2	anthrax toxin receptor 2 [Source:MGI Symbol;Acc:MGI:1919164]	GO:0004888(transmembrane signaling receptor activity);GO:0005886(plasma membrane);GO:0009897(external side of plasma membrane);GO:0009986(cell surface);GO:0016020(membrane);GO:0016021(integral component of membrane);GO:0022414(reproductive process);GO:0038023(signaling receptor activity);GO:0046872(metal ion binding);GO:1901998(toxin transport)	04621(NOD-like receptor signaling pathway)
chr5	100361648	100361859	212	-	-0.805	0.0467735	0.493174	UTR3	ENSMUST00000094578	ENSMUSG00000035325	chr5	100361649	100416234	Sec31a	Sec31 homolog A (S. cerevisiae) [Source:MGI Symbol;Acc:MGI:1916412]	GO:0000139(Golgi membrane);GO:0005198(structural molecule activity);GO:0005515(protein binding);GO:0005737(cytoplasm);GO:0005768(endosome);GO:0005783(endoplasmic reticulum);GO:0005789(endoplasmic reticulum membrane);GO:0005829(cytosol);GO:0006886(intracellular protein transport);GO:0006888(endoplasmic reticulum to Golgi vesicle-mediated transport);GO:0007029(endoplasmic reticulum organization);GO…	04141(Protein processing in endoplasmic reticulum)
chr5	100654811	100655289	479	-	-0.565	0.0218776	0.385478	UTR3	ENSMUST00000031262	ENSMUSG00000029319	chr5	100654723	100675140	Coq2	coenzyme Q2 4-hydroxybenzoate polyprenyltransferase [Source:MGI Symbol;Acc:MGI:1919133]	GO:0002083(4-hydroxybenzoate decaprenyltransferase activity);GO:0002094(polyprenyltransferase activity);GO:0004659(prenyltransferase activity);GO:0005739(mitochondrion);GO:0005743(mitochondrial inner membrane);GO:0006071(glycerol metabolic process);GO:0006744(ubiquinone biosynthetic process);GO:0008299(isoprenoid biosynthetic process);GO:0016020(membrane);GO:0016021(integral component of membrane…	00130(Ubiquinone and other terpenoid-quinone biosynthesis)
chr5	105814772	105818696	3925	-	-0.925	0.0194984	0.368129	ncRNA_exonic	ENSMUST00000135958	ENSMUSG00000084878	chr5	105814773	105818988	Lrrc8dos	leucine rich repeat containing 8D, opposite strand [Source:MGI Symbol;Acc:MGI:3802116]	NA	NA
chr5	106624360	106637282	12923	-	-0.362	0.0141254	0.325837	exonic	ENSMUST00000045466	ENSMUSG00000049606	chr5	106616739	106697287	Zfp644	zinc finger protein 644 [Source:MGI Symbol;Acc:MGI:1277212]	GO:0001226(RNA polymerase II transcription corepressor binding);GO:0003676(nucleic acid binding);GO:0003700(DNA-binding transcription factor activity);GO:0005634(nucleus);GO:0006355(regulation of transcription, DNA-templated)	NA
chr5	108569560	108569950	391	-	-0.382	0.0144544	0.32961	UTR3	ENSMUST00000135225	ENSMUSG00000062234	chr5	108569411	108629755	Gak	cyclin G associated kinase [Source:MGI Symbol;Acc:MGI:2442153]	GO:0004672(protein kinase activity);GO:0005524(ATP binding);GO:0005794(Golgi apparatus);GO:0005829(cytosol);GO:0006468(protein phosphorylation);GO:0006898(receptor-mediated endocytosis);GO:0007030(Golgi organization);GO:0010977(negative regulation of neuron projection development);GO:0031982(vesicle);GO:0034067(protein localization to Golgi apparatus);GO:0043231(intracellular membrane-bounded org…	NA
chr5	110773875	110775164	1290	-	-0.569	6.16595e-05	0.011749	UTR3	ENSMUST00000031481	ENSMUSG00000029507	chr5	110773667	110780659	Pus1	pseudouridine synthase 1 [Source:MGI Symbol;Acc:MGI:1929237]	GO:0000049(tRNA binding);GO:0000790(nuclear chromatin);GO:0001522(pseudouridine synthesis);GO:0002153(steroid receptor RNA activator RNA binding);GO:0003723(RNA binding);GO:0005515(protein binding);GO:0005634(nucleus);GO:0005654(nucleoplasm);GO:0005667(transcription factor complex);GO:0005730(nucleolus);GO:0005739(mitochondrion);GO:0008033(tRNA processing);GO:0009451(RNA modification);GO:0009982(…	NA
chr5	113089767	113090876	1110	-	-0.608	0.025704	0.401791	UTR3	ENSMUST00000050125	ENSMUSG00000051339	chr5	113086323	113221236	2900026A02Rik	RIKEN cDNA 2900026A02 gene [Source:MGI Symbol;Acc:MGI:1920194]	GO:0003674(molecular_function);GO:0005575(cellular_component);GO:0008150(biological_process)	NA
chr5	113818535	113819566	1032	-	0.374	0.0371535	0.461318	UTR3	ENSMUST00000100874	ENSMUSG00000048163	chr5	113818536	113832644	Selplg	selectin, platelet (p-selectin) ligand [Source:MGI Symbol;Acc:MGI:106689]	GO:0016020(membrane);GO:0016021(integral component of membrane)	04514(Cell adhesion molecules (CAMs));05150(Staphylococcus aureus infection)
chr5	115110298	115110985	688	-	-0.613	0.00549541	0.209411	UTR3	ENSMUST00000031524	ENSMUSG00000029545	chr5	115110299	115119346	Acads	acyl-Coenzyme A dehydrogenase, short chain [Source:MGI Symbol;Acc:MGI:87868]	GO:0000062(fatty-acyl-CoA binding);GO:0003995(acyl-CoA dehydrogenase activity);GO:0004085(butyryl-CoA dehydrogenase activity);GO:0005654(nucleoplasm);GO:0005739(mitochondrion);GO:0005759(mitochondrial matrix);GO:0005813(centrosome);GO:0006629(lipid metabolic process);GO:0006631(fatty acid metabolic process);GO:0016491(oxidoreductase activity);GO:0016627(oxidoreductase activity, acting on the CH-C…	00071(Fatty acid degradation);00280(Valine, leucine and isoleucine degradation);00650(Butanoate metabolism)
chr5	115298425	115298935	511	-	-0.224	0.00380189	0.177011	UTR3	ENSMUST00000009157	ENSMUSG00000009013	chr5	115297110	115300999	Dynll1	dynein light chain LC8-type 1 [Source:MGI Symbol;Acc:MGI:1861457]	GO:0000776(kinetochore);GO:0003774(motor activity);GO:0004857(enzyme inhibitor activity);GO:0005515(protein binding);GO:0005634(nucleus);GO:0005737(cytoplasm);GO:0005739(mitochondrion);GO:0005813(centrosome);GO:0005829(cytosol);GO:0005856(cytoskeleton);GO:0005868(cytoplasmic dynein complex);GO:0005874(microtubule);GO:0005875(microtubule associated complex);GO:0005929(cilium);GO:0006915(apoptotic …	04962(Vasopressin-regulated water reabsorption)
chr5	115334136	115334586	451	-	-0.815	0.00186209	0.115345	UTR3	ENSMUST00000139167	ENSMUSG00000029536	chr5	115333239	115341178	Gatc	glutamyl-tRNA(Gln) amidotransferase, subunit C [Source:MGI Symbol;Acc:MGI:1923776]	GO:0000166(nucleotide binding);GO:0005524(ATP binding);GO:0005739(mitochondrion);GO:0006412(translation);GO:0006450(regulation of translational fidelity);GO:0016874(ligase activity);GO:0016884(carbon-nitrogen ligase activity, with glutamine as amido-N-donor);GO:0030956(glutamyl-tRNA(Gln) amidotransferase complex);GO:0032543(mitochondrial translation);GO:0050567(glutaminyl-tRNA synthase (glutamine…	00970(Aminoacyl-tRNA biosynthesis)
chr5	116013615	116014687	1073	-	-0.242	0.042658	0.47863	UTR3	ENSMUST00000133098	ENSMUSG00000029513	chr5	116013586	116024508	Prkab1	protein kinase, AMP-activated, beta 1 non-catalytic subunit [Source:MGI Symbol;Acc:MGI:1336167]	GO:0004672(protein kinase activity);GO:0004679(AMP-activated protein kinase activity);GO:0005515(protein binding);GO:0005634(nucleus);GO:0005737(cytoplasm);GO:0005829(cytosol);GO:0006468(protein phosphorylation);GO:0006629(lipid metabolic process);GO:0006631(fatty acid metabolic process);GO:0006633(fatty acid biosynthetic process);GO:0010628(positive regulation of gene expression);GO:0019901(prot…	04068(FoxO signaling pathway);04152(AMPK signaling pathway);04211(Longevity regulating pathway);04213(Longevity regulating pathway - multiple species);04371(Apelin signaling pathway);04530(Tight junction);04710(Circadian rhythm);04714(Thermogenesis);04910(Insulin signaling pathway);04920(Adipocytokine signaling pathway);04921(Oxytocin signaling pathway);04922(Glucagon signaling pathway);04931(Ins…
chr5	121133528	121134778	1251	-	-0.322	0.0295121	0.422669	UTR3	ENSMUST00000054547	ENSMUSG00000043733	chr5	121130533	121191397	Ptpn11	protein tyrosine phosphatase, non-receptor type 11 [Source:MGI Symbol;Acc:MGI:99511]	GO:0000077(DNA damage checkpoint);GO:0000187(activation of MAPK activity);GO:0001784(phosphotyrosine residue binding);GO:0004721(phosphoprotein phosphatase activity);GO:0004725(protein tyrosine phosphatase activity);GO:0004726(non-membrane spanning protein tyrosine phosphatase activity);GO:0005158(insulin receptor binding);GO:0005515(protein binding);GO:0005634(nucleus);GO:0005737(cytoplasm);GO:0…	04014(Ras signaling pathway);04072(Phospholipase D signaling pathway);04360(Axon guidance);04625(C-type lectin receptor signaling pathway);04630(Jak-STAT signaling pathway);04650(Natural killer cell mediated cytotoxicity);04670(Leukocyte transendothelial migration);04722(Neurotrophin signaling pathway);04920(Adipocytokine signaling pathway);04931(Insulin resistance);05168(Herpes simplex virus 1 i…
chr5	123118143	123120309	2167	-	-0.296	0.0389045	0.467735	UTR3	ENSMUST00000031401	ENSMUSG00000029449	chr5	123103044	123132692	Rhof	ras homolog family member F (in filopodia) [Source:MGI Symbol;Acc:MGI:1345629]	GO:0000166(nucleotide binding);GO:0003924(GTPase activity);GO:0005525(GTP binding);GO:0005737(cytoplasm);GO:0005856(cytoskeleton);GO:0005886(plasma membrane);GO:0005938(cell cortex);GO:0007015(actin filament organization);GO:0007264(small GTPase mediated signal transduction);GO:0008360(regulation of cell shape);GO:0016020(membrane);GO:0016477(cell migration);GO:0019901(protein kinase binding);GO:…	NA
chr5	124463264	124463774	511	-	0.303	0.0239883	0.396278	UTR3	ENSMUST00000031347	ENSMUSG00000029401	chr5	124463265	124478366	Rilpl2	Rab interacting lysosomal protein-like 2 [Source:MGI Symbol;Acc:MGI:1933112]	GO:0003382(epithelial cell morphogenesis);GO:0005737(cytoplasm);GO:0005813(centrosome);GO:0005815(microtubule organizing center);GO:0005829(cytosol);GO:0005856(cytoskeleton);GO:0005929(cilium);GO:0015031(protein transport);GO:0016020(membrane);GO:0036064(ciliary basal body);GO:0042802(identical protein binding);GO:0042995(cell projection);GO:0046983(protein dimerization activity);GO:0060271(ciliu…	NA
chr5	125388051	125389126	1076	-	-0.235	0.0239883	0.394457	UTR5	ENSMUST00000108707	ENSMUSG00000008348	chr5	125385965	125390202	Ubc	ubiquitin C [Source:MGI Symbol;Acc:MGI:98889]	GO:0002020(protease binding);GO:0005515(protein binding);GO:0005634(nucleus);GO:0005654(nucleoplasm);GO:0005737(cytoplasm);GO:0005829(cytosol);GO:0016567(protein ubiquitination);GO:0019941(modification-dependent protein catabolic process);GO:0031386(protein tag);GO:0031625(ubiquitin protein ligase binding);GO:0043209(myelin sheath)	03320(PPAR signaling pathway)
chr5	127596230	127600445	4216	-	-0.42	0.0104713	0.292415	UTR3	ENSMUST00000124569	ENSMUSG00000029416	chr5	127595664	127632897	Slc15a4	solute carrier family 15, member 4 [Source:MGI Symbol;Acc:MGI:2140796]	GO:0005290(L-histidine transmembrane transporter activity);GO:0006857(oligopeptide transport);GO:0015031(protein transport);GO:0015293(symporter activity);GO:0015817(histidine transport);GO:0015833(peptide transport);GO:0016020(membrane);GO:0016021(integral component of membrane);GO:0022857(transmembrane transporter activity);GO:0055085(transmembrane transport);GO:0089709(L-histidine transmembran…	NA
chr5	129989010	129989520	511	-	-0.227	0.00239883	0.136773	UTR3	ENSMUST00000201801	ENSMUSG00000025534	chr5	129989011	130003049	Gusb	glucuronidase, beta [Source:MGI Symbol;Acc:MGI:95872]	GO:0004553(hydrolase activity, hydrolyzing O-glycosyl compounds);GO:0004566(beta-glucuronidase activity);GO:0005102(signaling receptor binding);GO:0005615(extracellular space);GO:0005764(lysosome);GO:0005783(endoplasmic reticulum);GO:0005975(carbohydrate metabolic process);GO:0008152(metabolic process);GO:0016787(hydrolase activity);GO:0016798(hydrolase activity, acting on glycosyl bonds);GO:0019…	00040(Pentose and glucuronate interconversions);00531(Glycosaminoglycan degradation);00860(Porphyrin and chlorophyll metabolism);00983(Drug metabolism - other enzymes);04142(Lysosome)
chr5	134221453	134221722	270	-	-0.277	0.00323594	0.159956	UTR3	ENSMUST00000016094	ENSMUSG00000015950	chr5	134220053	134229625	Ncf1	neutrophil cytosolic factor 1 [Source:MGI Symbol;Acc:MGI:97283]	GO:0001878(response to yeast);GO:0001909(leukocyte mediated cytotoxicity);GO:0002679(respiratory burst involved in defense response);GO:0005515(protein binding);GO:0005737(cytoplasm);GO:0005791(rough endoplasmic reticulum);GO:0005794(Golgi apparatus);GO:0005829(cytosol);GO:0005886(plasma membrane);GO:0006612(protein targeting to membrane);GO:0006691(leukotriene metabolic process);GO:0006742(NADP …	04062(Chemokine signaling pathway);04145(Phagosome);04380(Osteoclast differentiation);04666(Fc gamma R-mediated phagocytosis);04670(Leukocyte transendothelial migration);05140(Leishmaniasis);05418(Fluid shear stress and atherosclerosis)
chr5	134600557	134600945	389	-	-0.34	0.000758578	0.0691831	UTR3	ENSMUST00000036362	ENSMUSG00000040751	chr5	134600022	134615025	Lat2	linker for activation of T cells family, member 2 [Source:MGI Symbol;Acc:MGI:1926479]	GO:0002250(adaptive immune response);GO:0002376(immune system process);GO:0002764(immune response-regulating signaling pathway);GO:0005886(plasma membrane);GO:0016020(membrane);GO:0016021(integral component of membrane);GO:0019722(calcium-mediated signaling);GO:0035556(intracellular signal transduction);GO:0042113(B cell activation);GO:0042169(SH2 domain binding);GO:0042629(mast cell granule);GO:…	NA
chr5	135052986	135053346	361	-	-0.588	0.042658	0.47863	UTR3	ENSMUST00000071677	ENSMUSG00000005378	chr5	135052957	135064959	Bud23	BUD23, rRNA methyltransferase and ribosome maturation factor [Source:MGI Symbol;Acc:MGI:1913388]	GO:0005634(nucleus);GO:0005654(nucleoplasm);GO:0005730(nucleolus);GO:0005737(cytoplasm);GO:0006325(chromatin organization);GO:0006364(rRNA processing);GO:0008168(methyltransferase activity);GO:0016435(rRNA (guanine) methyltransferase activity);GO:0016740(transferase activity);GO:0032259(methylation);GO:0042254(ribosome biogenesis);GO:0046982(protein heterodimerization activity);GO:0048471(perinuc…	NA
chr5	136149912	136150422	511	-	-0.576	0.0011749	0.0870964	UTR3	ENSMUST00000041048	ENSMUSG00000039747	chr5	136147459	136170713	Orai2	ORAI calcium release-activated calcium modulator 2 [Source:MGI Symbol;Acc:MGI:2443195]	GO:0002115(store-operated calcium entry);GO:0015279(store-operated calcium channel activity);GO:0016020(membrane);GO:0016021(integral component of membrane);GO:0030426(growth cone);GO:0070588(calcium ion transmembrane transport)	04020(Calcium signaling pathway)
chr5	136274467	136275307	841	-	-0.843	0.0234423	0.39355	UTR3	ENSMUST00000004097	ENSMUSG00000029705	chr5	136248135	136567490	Cux1	cut-like homeobox 1 [Source:MGI Symbol;Acc:MGI:88568]	GO:0000139(Golgi membrane);GO:0000301(retrograde transport, vesicle recycling within Golgi);GO:0000981(DNA-binding transcription factor activity, RNA polymerase II-specific);GO:0003677(DNA binding);GO:0005634(nucleus);GO:0005654(nucleoplasm);GO:0005794(Golgi apparatus);GO:0006355(regulation of transcription, DNA-templated);GO:0006357(regulation of transcription by RNA polymerase II);GO:0006891(in…	NA
chr5	136312772	136313223	452	-	-0.924	0.00512861	0.202302	exonic	ENSMUST00000004097	ENSMUSG00000029705	chr5	136248135	136567490	Cux1	cut-like homeobox 1 [Source:MGI Symbol;Acc:MGI:88568]	GO:0000139(Golgi membrane);GO:0000301(retrograde transport, vesicle recycling within Golgi);GO:0000981(DNA-binding transcription factor activity, RNA polymerase II-specific);GO:0003677(DNA binding);GO:0005634(nucleus);GO:0005654(nucleoplasm);GO:0005794(Golgi apparatus);GO:0006355(regulation of transcription, DNA-templated);GO:0006357(regulation of transcription by RNA polymerase II);GO:0006891(in…	NA
chr5	137298800	137300060	1261	-	0.447	0.000301995	0.0371535	exonic	ENSMUST00000040873	ENSMUSG00000037364	chr5	137295704	137307674	Srrt	serrate RNA effector molecule homolog (Arabidopsis) [Source:MGI Symbol;Acc:MGI:1933527]	GO:0003676(nucleic acid binding);GO:0003677(DNA binding);GO:0005515(protein binding);GO:0005634(nucleus);GO:0005654(nucleoplasm);GO:0005737(cytoplasm);GO:0006355(regulation of transcription, DNA-templated);GO:0006397(mRNA processing);GO:0031047(gene silencing by RNA);GO:0031053(primary miRNA processing);GO:0032991(protein-containing complex);GO:0050769(positive regulation of neurogenesis);GO:0097…	NA
chr5	139472345	139473541	1197	-	-0.314	0.0186209	0.364754	UTR3	ENSMUST00000079996	ENSMUSG00000053581	chr5	139471211	139484549	Zfand2a	zinc finger, AN1-type domain 2A [Source:MGI Symbol;Acc:MGI:2140729]	GO:0000502(proteasome complex);GO:0005515(protein binding);GO:0005634(nucleus);GO:0005737(cytoplasm);GO:0008270(zinc ion binding);GO:0032436(positive regulation of proteasomal ubiquitin-dependent protein catabolic process);GO:0046872(metal ion binding);GO:0071243(cellular response to arsenic-containing substance)	NA
chr5	142771440	142772071	632	-	-0.771	0.00162181	0.106905	exonic	ENSMUST00000151477	ENSMUSG00000039477	chr5	142724661	142817662	Tnrc18	trinucleotide repeat containing 18 [Source:MGI Symbol;Acc:MGI:3648294]	GO:0003682(chromatin binding)	NA
chr5	146211544	146219330	7787	-	0.348	0.0251189	0.398107	UTR5	ENSMUST00000067837	ENSMUSG00000029634	chr5	146209192	146221555	Rnf6	ring finger protein (C3H2C3 type) 6 [Source:MGI Symbol;Acc:MGI:1921382]	GO:0003677(DNA binding);GO:0004842(ubiquitin-protein transferase activity);GO:0005515(protein binding);GO:0005634(nucleus);GO:0005654(nucleoplasm);GO:0005737(cytoplasm);GO:0006355(regulation of transcription, DNA-templated);GO:0006511(ubiquitin-dependent protein catabolic process);GO:0016567(protein ubiquitination);GO:0016605(PML body);GO:0016740(transferase activity);GO:0030424(axon);GO:0030517(…	NA
chr6	3602660	3602901	242	+	-1.08	0.0223872	0.385478	UTR3	ENSMUST00000164052	ENSMUSG00000001376	chr6	3498382	3603531	Vps50	VPS50 EARP/GARPII complex subunit [Source:MGI Symbol;Acc:MGI:1920538]	GO:0000149(SNARE binding);GO:0005768(endosome);GO:0005829(cytosol);GO:0015031(protein transport);GO:0016020(membrane);GO:0032456(endocytic recycling);GO:0042147(retrograde transport, endosome to Golgi);GO:0048471(perinuclear region of cytoplasm);GO:0055037(recycling endosome);GO:1990745(EARP complex)	NA
chr6	29536319	29537046	728	+	-0.249	0.0323594	0.442588	UTR3	ENSMUST00000004392	ENSMUSG00000029771	chr6	29526625	29541871	Irf5	interferon regulatory factor 5 [Source:MGI Symbol;Acc:MGI:1350924]	GO:0000976(transcription regulatory region sequence-specific DNA binding);GO:0000981(DNA-binding transcription factor activity, RNA polymerase II-specific);GO:0001228(DNA-binding transcription activator activity, RNA polymerase II-specific);GO:0002376(immune system process);GO:0003677(DNA binding);GO:0003700(DNA-binding transcription factor activity);GO:0005515(protein binding);GO:0005634(nucleus…	04620(Toll-like receptor signaling pathway)
chr6	38490483	38498739	8257	+	-0.361	0.0128825	0.311889	exonic	ENSMUST00000039127	ENSMUSG00000038538	chr6	38433950	38524825	Ubn2	ubinuclein 2 [Source:MGI Symbol;Acc:MGI:2444236]	GO:0005634(nucleus);GO:0005654(nucleoplasm)	NA
chr6	48529497	48530126	630	+	-1.11	0.00977237	0.284446	ncRNA_exonic	ENSMUST00000203457	ENSMUSG00000107476	chr6	48504337	48534832	Zfp862-ps	zinc finger protein 862, pseudogene [Source:MGI Symbol;Acc:MGI:1889827]	NA	NA
chr6	48846410	48846801	392	+	-0.987	0.000954993	0.0776247	UTR3	ENSMUST00000204482	ENSMUSG00000023367	chr6	48840919	48847071	Tmem176a	transmembrane protein 176A [Source:MGI Symbol;Acc:MGI:1913308]	GO:0005515(protein binding);GO:0016020(membrane);GO:0016021(integral component of membrane);GO:2001199(negative regulation of dendritic cell differentiation)	NA
chr6	49047866	49048106	241	+	-0.0624	0.00162181	0.106905	exonic	ENSMUST00000031840	ENSMUSG00000029816	chr6	49036546	49070929	Gpnmb	glycoprotein (transmembrane) nmb [Source:MGI Symbol;Acc:MGI:1934765]	GO:0001649(osteoblast differentiation);GO:0001818(negative regulation of cytokine production);GO:0001934(positive regulation of protein phosphorylation);GO:0005178(integrin binding);GO:0005768(endosome);GO:0005886(plasma membrane);GO:0005887(integral component of plasma membrane);GO:0007155(cell adhesion);GO:0007165(signal transduction);GO:0007267(cell-cell signaling);GO:0008201(heparin binding);…	NA
chr6	65072067	65075710	3644	+	-0.965	0.000707946	0.0691831	UTR3	ENSMUST00000204620	ENSMUSG00000029920	chr6	65042583	65116061	Smarcad1	SWI/SNF-related, matrix-associated actin-dependent regulator of chromatin, subfamily a, containing DEAD/H box 1 [Source:MGI Symbol;Acc:MGI:95453]	GO:0000018(regulation of DNA recombination);GO:0000166(nucleotide binding);GO:0000729(DNA double-strand break processing);GO:0000792(heterochromatin);GO:0003677(DNA binding);GO:0003678(DNA helicase activity);GO:0003682(chromatin binding);GO:0004386(helicase activity);GO:0005515(protein binding);GO:0005524(ATP binding);GO:0005634(nucleus);GO:0005654(nucleoplasm);GO:0005694(chromosome);GO:0006281(D…	04550(Signaling pathways regulating pluripotency of stem cells)
chr6	67267230	67267441	212	+	0.258	0.0114815	0.300608	exonic	ENSMUST00000042990	ENSMUSG00000036371	chr6	67238176	67297736	Serbp1	serpine1 mRNA binding protein 1 [Source:MGI Symbol;Acc:MGI:1914120]	GO:0003723(RNA binding);GO:0003730(mRNA 3'-UTR binding);GO:0005634(nucleus);GO:0005737(cytoplasm);GO:0005829(cytosol);GO:0005886(plasma membrane);GO:0030578(PML body organization);GO:0032183(SUMO binding);GO:0042981(regulation of apoptotic process);GO:0048471(perinuclear region of cytoplasm)	NA
chr6	70904165	70904645	481	+	-0.617	0.0144544	0.328852	UTR3	ENSMUST00000034093	ENSMUSG00000031668	chr6	70844515	70905245	Eif2ak3	eukaryotic translation initiation factor 2 alpha kinase 3 [Source:MGI Symbol;Acc:MGI:1341830]	GO:0001503(ossification);GO:0001525(angiogenesis);GO:0004672(protein kinase activity);GO:0004674(protein serine/threonine kinase activity);GO:0004694(eukaryotic translation initiation factor 2alpha kinase activity);GO:0005515(protein binding);GO:0005524(ATP binding);GO:0005789(endoplasmic reticulum membrane);GO:0006468(protein phosphorylation);GO:0006983(ER overload response);GO:0010575(positive …	04137(Mitophagy - animal);04140(Autophagy - animal);04141(Protein processing in endoplasmic reticulum);04210(Apoptosis);04932(Non-alcoholic fatty liver disease (NAFLD));05010(Alzheimer disease);05160(Hepatitis C);05162(Measles);05164(Influenza A);05168(Herpes simplex virus 1 infection)
chr6	71967938	71974758	6821	+	-0.48	0.025704	0.401791	exonic	ENSMUST00000055296	ENSMUSG00000049553	chr6	71909053	71984935	Polr1a	polymerase (RNA) I polypeptide A [Source:MGI Symbol;Acc:MGI:1096397]	GO:0001054(RNA polymerase I activity);GO:0003677(DNA binding);GO:0003682(chromatin binding);GO:0003899(DNA-directed 5'-3' RNA polymerase activity);GO:0005515(protein binding);GO:0005634(nucleus);GO:0005654(nucleoplasm);GO:0005730(nucleolus);GO:0005736(RNA polymerase I complex);GO:0006351(transcription, DNA-templated);GO:0006360(transcription by RNA polymerase I);GO:0008270(zinc ion binding);GO:00…	03020(RNA polymerase)
chr6	83057331	83057689	359	+	-0.326	0.0416869	0.47863	UTR3	ENSMUST00000203915	ENSMUSG00000068328	chr6	83054521	83057808	Aup1	ancient ubiquitous protein 1 [Source:MGI Symbol;Acc:MGI:107789]	GO:0005515(protein binding);GO:0005737(cytoplasm);GO:0005776(autophagosome);GO:0005783(endoplasmic reticulum);GO:0005811(lipid droplet);GO:0009615(response to virus);GO:0016020(membrane);GO:0016021(integral component of membrane);GO:0030176(integral component of endoplasmic reticulum membrane);GO:0030433(ubiquitin-dependent ERAD pathway);GO:0030970(retrograde protein transport, ER to cytosol);GO:…	NA
chr6	83118510	83118898	389	+	-0.43	0.0141254	0.325837	UTR3	ENSMUST00000032114	ENSMUSG00000030036	chr6	83115496	83118898	Mogs	mannosyl-oligosaccharide glucosidase [Source:MGI Symbol;Acc:MGI:1929872]	GO:0003824(catalytic activity);GO:0004573(mannosyl-oligosaccharide glucosidase activity);GO:0005783(endoplasmic reticulum);GO:0005789(endoplasmic reticulum membrane);GO:0006487(protein N-linked glycosylation);GO:0008152(metabolic process);GO:0009311(oligosaccharide metabolic process);GO:0016020(membrane);GO:0016021(integral component of membrane);GO:0016787(hydrolase activity);GO:0016798(hydrolas…	00510(N-Glycan biosynthesis);04141(Protein processing in endoplasmic reticulum)
chr6	86365675	86365883	209	+	-1.07	0.0177828	0.359749	UTR5	ENSMUST00000071492	ENSMUSG00000057497	chr6	86365646	86370058	Fam136a	family with sequence similarity 136, member A [Source:MGI Symbol;Acc:MGI:1913738]	GO:0003674(molecular_function);GO:0005737(cytoplasm);GO:0005739(mitochondrion);GO:0008150(biological_process)	NA
chr6	90381832	90382790	959	+	0.461	0.0371535	0.461318	exonic	ENSMUST00000045740	ENSMUSG00000034430	chr6	90369492	90403490	Zxdc	ZXD family zinc finger C [Source:MGI Symbol;Acc:MGI:1933108]	GO:0003676(nucleic acid binding);GO:0003700(DNA-binding transcription factor activity);GO:0005575(cellular_component);GO:0005634(nucleus);GO:0030275(LRR domain binding);GO:0045893(positive regulation of transcription, DNA-templated);GO:0046872(metal ion binding);GO:0070742(C2H2 zinc finger domain binding)	NA
chr6	100865798	100866737	940	+	0.263	0.0134896	0.31842	UTR3	ENSMUST00000063854	ENSMUSG00000052144	chr6	100833622	100869934	Ppp4r2	protein phosphatase 4, regulatory subunit 2 [Source:MGI Symbol;Acc:MGI:3027896]	GO:0019888(protein phosphatase regulator activity);GO:0030289(protein phosphatase 4 complex);GO:0043666(regulation of phosphoprotein phosphatase activity)	NA
chr6	108823486	108823726	241	+	-0.618	0.00977237	0.284446	UTR3	ENSMUST00000032196	ENSMUSG00000030105	chr6	108783099	108825278	Arl8b	ADP-ribosylation factor-like 8B [Source:MGI Symbol;Acc:MGI:1914416]	GO:0000166(nucleotide binding);GO:0005525(GTP binding);GO:0005737(cytoplasm);GO:0005764(lysosome);GO:0005765(lysosomal membrane);GO:0005768(endosome);GO:0005774(vacuolar membrane);GO:0005819(spindle);GO:0005856(cytoskeleton);GO:0007049(cell cycle);GO:0007059(chromosome segregation);GO:0008089(anterograde axonal transport);GO:0015031(protein transport);GO:0016020(membrane);GO:0016197(endosomal tra…	NA
chr6	113322514	113324410	1897	+	-0.632	0.000812831	0.0724436	UTR3	ENSMUST00000113117	ENSMUSG00000001632	chr6	113307137	113324860	Brpf1	bromodomain and PHD finger containing, 1 [Source:MGI Symbol;Acc:MGI:1926033]	GO:0000123(histone acetyltransferase complex);GO:0001570(vasculogenesis);GO:0001841(neural tube formation);GO:0003676(nucleic acid binding);GO:0003677(DNA binding);GO:0005515(protein binding);GO:0005634(nucleus);GO:0005694(chromosome);GO:0005737(cytoplasm);GO:0005829(cytosol);GO:0005886(plasma membrane);GO:0006325(chromatin organization);GO:0035726(common myeloid progenitor cell proliferation);GO…	NA
chr6	113388871	113389407	537	+	0.209	0.0316228	0.438531	UTR3	ENSMUST00000156898	ENSMUSG00000079426	chr6	113378115	113390448	Arpc4	actin related protein 2/3 complex, subunit 4 [Source:MGI Symbol;Acc:MGI:1915339]	GO:0003779(actin binding);GO:0005200(structural constituent of cytoskeleton);GO:0005634(nucleus);GO:0005737(cytoplasm);GO:0005856(cytoskeleton);GO:0005885(Arp2/3 protein complex);GO:0015629(actin cytoskeleton);GO:0019899(enzyme binding);GO:0030041(actin filament polymerization);GO:0030674(protein-macromolecule adaptor activity);GO:0030833(regulation of actin filament polymerization);GO:0034314(Ar…	04144(Endocytosis);04666(Fc gamma R-mediated phagocytosis);04810(Regulation of actin cytoskeleton);05100(Bacterial invasion of epithelial cells);05132(Salmonella infection)
chr6	115676638	115677107	470	+	-2.5	0.0354813	0.457088	ncRNA_exonic	ENSMUST00000203121	ENSMUSG00000107994	chr6	115675968	115677780	D830050J10Rik	RIKEN cDNA D830050J10 gene [Source:MGI Symbol;Acc:MGI:2444203]	NA	NA
chr6	116256744	116259007	2264	+	-0.318	0.0234423	0.39355	exonic	ENSMUST00000036759	ENSMUSG00000024104	chr6	116208038	116262686	Washc2	WASH complex subunit 2` [Source:MGI Symbol;Acc:MGI:106463]	GO:0005546(phosphatidylinositol-4,5-bisphosphate binding);GO:0005547(phosphatidylinositol-3,4,5-trisphosphate binding);GO:0005730(nucleolus);GO:0005768(endosome);GO:0005769(early endosome);GO:0005829(cytosol);GO:0005886(plasma membrane);GO:0010314(phosphatidylinositol-5-phosphate binding);GO:0015031(protein transport);GO:0016020(membrane);GO:0031901(early endosome membrane);GO:0032266(phosphatidy…	04144(Endocytosis)
chr6	116405979	116406339	361	+	0.456	0.0234423	0.392645	UTR3	ENSMUST00000079012	ENSMUSG00000025702	chr6	116338024	116409540	Marchf8	membrane associated ring-CH-type finger 8 [Source:MGI Symbol;Acc:MGI:1919029]	GO:0000209(protein polyubiquitination);GO:0002250(adaptive immune response);GO:0002376(immune system process);GO:0002495(antigen processing and presentation of peptide antigen via MHC class II);GO:0004842(ubiquitin-protein transferase activity);GO:0005737(cytoplasm);GO:0005764(lysosome);GO:0005765(lysosomal membrane);GO:0005768(endosome);GO:0006955(immune response);GO:0008270(zinc ion binding);GO…	NA
chr6	117923744	117924102	359	+	0.373	3.16228e-11	1.62181e-08	UTR5	ENSMUST00000035493	ENSMUSG00000042079	chr6	117900324	117925622	Hnrnpf	heterogeneous nuclear ribonucleoprotein F [Source:MGI Symbol;Acc:MGI:2138741]	GO:0003676(nucleic acid binding);GO:0003723(RNA binding);GO:0003727(single-stranded RNA binding);GO:0005634(nucleus);GO:0005654(nucleoplasm);GO:0005681(spliceosomal complex);GO:0005829(cytosol);GO:0006397(mRNA processing);GO:0008134(transcription factor binding);GO:0008380(RNA splicing);GO:0017025(TBP-class protein binding);GO:0043484(regulation of RNA splicing);GO:0071013(catalytic step 2 splice…	NA
chr6	117924726	117924876	151	+	0.66	1.25893e-15	7.94328e-13	exonic	ENSMUST00000035493	ENSMUSG00000042079	chr6	117900324	117925622	Hnrnpf	heterogeneous nuclear ribonucleoprotein F [Source:MGI Symbol;Acc:MGI:2138741]	GO:0003676(nucleic acid binding);GO:0003723(RNA binding);GO:0003727(single-stranded RNA binding);GO:0005634(nucleus);GO:0005654(nucleoplasm);GO:0005681(spliceosomal complex);GO:0005829(cytosol);GO:0006397(mRNA processing);GO:0008134(transcription factor binding);GO:0008380(RNA splicing);GO:0017025(TBP-class protein binding);GO:0043484(regulation of RNA splicing);GO:0071013(catalytic step 2 splice…	NA
chr6	119480355	119481463	1109	+	0.388	0.00154882	0.103753	UTR3	ENSMUST00000032094	ENSMUSG00000030019	chr6	119479668	119482630	Fbxl14	F-box and leucine-rich repeat protein 14 [Source:MGI Symbol;Acc:MGI:2141676]	GO:0004842(ubiquitin-protein transferase activity);GO:0005515(protein binding);GO:0005737(cytoplasm);GO:0006511(ubiquitin-dependent protein catabolic process);GO:0016567(protein ubiquitination);GO:0019005(SCF ubiquitin ligase complex);GO:0031146(SCF-dependent proteasomal ubiquitin-dependent protein catabolic process)	NA
chr6	123274672	123274939	268	+	0.277	0.0169824	0.353183	UTR3	ENSMUST00000204826	ENSMUSG00000030144	chr6	123262111	123275265	Clec4d	C-type lectin domain family 4, member d [Source:MGI Symbol;Acc:MGI:1298389]	GO:0002250(adaptive immune response);GO:0002292(T cell differentiation involved in immune response);GO:0002376(immune system process);GO:0005886(plasma membrane);GO:0016020(membrane);GO:0016021(integral component of membrane);GO:0030246(carbohydrate binding);GO:0030887(positive regulation of myeloid dendritic cell activation);GO:0034987(immunoglobulin receptor binding);GO:0038094(Fc-gamma recepto…	04625(C-type lectin receptor signaling pathway)
chr6	125032479	125032719	241	+	-2.46	0.0263027	0.405509	intronic	ENSMUST00000046064	ENSMUSG00000038346	chr6	125009145	125037870	Zfp384	zinc finger protein 384 [Source:MGI Symbol;Acc:MGI:2443203]	GO:0000978(RNA polymerase II cis-regulatory region sequence-specific DNA binding);GO:0001228(DNA-binding transcription activator activity, RNA polymerase II-specific);GO:0003676(nucleic acid binding);GO:0003700(DNA-binding transcription factor activity);GO:0005634(nucleus);GO:0005925(focal adhesion);GO:0006913(nucleocytoplasmic transport);GO:0017124(SH3 domain binding);GO:0043565(sequence-specifi…	NA
chr6	125071308	125081463	10156	+	-0.969	0.00131826	0.0954993	UTR5	ENSMUST00000088292	ENSMUSG00000067714	chr6	125067920	125082472	Lpar5	lysophosphatidic acid receptor 5 [Source:MGI Symbol;Acc:MGI:2685918]	GO:0004930(G protein-coupled receptor activity);GO:0007165(signal transduction);GO:0007186(G protein-coupled receptor signaling pathway);GO:0016020(membrane);GO:0016021(integral component of membrane)	04015(Rap1 signaling pathway);04072(Phospholipase D signaling pathway);04151(PI3K-Akt signaling pathway);04810(Regulation of actin cytoskeleton);05200(Pathways in cancer)
chr6	125129932	125130591	660	+	-0.256	0.0190546	0.364754	UTR3	ENSMUST00000056889	ENSMUSG00000063870	chr6	125095981	125130591	Chd4	chromodomain helicase DNA binding protein 4 [Source:MGI Symbol;Acc:MGI:1344380]	GO:0000122(negative regulation of transcription by RNA polymerase II);GO:0000166(nucleotide binding);GO:0001103(RNA polymerase II repressing transcription factor binding);GO:0003677(DNA binding);GO:0003678(DNA helicase activity);GO:0004386(helicase activity);GO:0005515(protein binding);GO:0005524(ATP binding);GO:0005634(nucleus);GO:0005654(nucleoplasm);GO:0005737(cytoplasm);GO:0005813(centrosome)…	05165(Human papillomavirus infection);05203(Viral carcinogenesis)
chr6	134920999	134921179	181	+	-0.796	0.030903	0.433511	exonic	ENSMUST00000003115	ENSMUSG00000003031	chr6	134920401	134925513	Cdkn1b	cyclin-dependent kinase inhibitor 1B [Source:MGI Symbol;Acc:MGI:104565]	GO:0000079(regulation of cyclin-dependent protein serine/threonine kinase activity);GO:0000082(G1/S transition of mitotic cell cycle);GO:0001666(response to hypoxia);GO:0001890(placenta development);GO:0004860(protein kinase inhibitor activity);GO:0004861(cyclin-dependent protein serine/threonine kinase inhibitor activity);GO:0005515(protein binding);GO:0005634(nucleus);GO:0005654(nucleoplasm);GO…	01522(Endocrine resistance);04012(ErbB signaling pathway);04066(HIF-1 signaling pathway);04068(FoxO signaling pathway);04110(Cell cycle);04151(PI3K-Akt signaling pathway);04933(AGE-RAGE signaling pathway in diabetic complications);04934(Cushing syndrome);05162(Measles);05165(Human papillomavirus infection);05169(Epstein-Barr virus infection);05200(Pathways in cancer);05202(Transcriptional misregu…
chr6	137749340	137751032	1693	+	-0.248	0.0120226	0.302691	UTR3	ENSMUST00000064910	ENSMUSG00000030224	chr6	137735078	137751932	Strap	serine/threonine kinase receptor associated protein [Source:MGI Symbol;Acc:MGI:1329037]	GO:0000122(negative regulation of transcription by RNA polymerase II);GO:0000387(spliceosomal snRNP assembly);GO:0003723(RNA binding);GO:0005102(signaling receptor binding);GO:0005515(protein binding);GO:0005634(nucleus);GO:0005737(cytoplasm);GO:0005829(cytosol);GO:0006397(mRNA processing);GO:0008380(RNA splicing);GO:0010633(negative regulation of epithelial cell migration);GO:0010719(negative re…	03013(RNA transport)
chr6	140654047	140654377	331	+	-0.958	0.0138038	0.323594	UTR3	ENSMUST00000032359	ENSMUSG00000030232	chr6	140622663	140678472	Aebp2	AE binding protein 2 [Source:MGI Symbol;Acc:MGI:1338038]	GO:0000122(negative regulation of transcription by RNA polymerase II);GO:0000978(RNA polymerase II cis-regulatory region sequence-specific DNA binding);GO:0001227(DNA-binding transcription repressor activity, RNA polymerase II-specific);GO:0003676(nucleic acid binding);GO:0003677(DNA binding);GO:0005634(nucleus);GO:0005654(nucleoplasm);GO:0006325(chromatin organization);GO:0006355(regulation of t…	NA
chr6	145808469	145816501	8033	+	-0.392	0.0104713	0.293089	exonic	ENSMUST00000032388	ENSMUSG00000030259	chr6	145746748	145821079	Rassf8	Ras association (RalGDS/AF-6) domain family (N-terminal) member 8 [Source:MGI Symbol;Acc:MGI:1918573]	GO:0007165(signal transduction);GO:0034334(adherens junction maintenance)	NA
chr6	146642546	146642726	181	+	0.859	0.0131826	0.313329	UTR5	ENSMUST00000032429	ENSMUSG00000030291	chr6	146642547	146650732	Med21	mediator complex subunit 21 [Source:MGI Symbol;Acc:MGI:1347064]	GO:0000151(ubiquitin ligase complex);GO:0001824(blastocyst development);GO:0003712(transcription coregulator activity);GO:0003713(transcription coactivator activity);GO:0005515(protein binding);GO:0005634(nucleus);GO:0005654(nucleoplasm);GO:0006357(regulation of transcription by RNA polymerase II);GO:0006366(transcription by RNA polymerase II);GO:0016567(protein ubiquitination);GO:0016592(mediato…	NA
chr6	146773332	146776507	3176	+	-0.646	0.0017378	0.109648	UTR3	ENSMUST00000001675	ENSMUSG00000001630	chr6	146724995	146778812	Stk38l	serine/threonine kinase 38 like [Source:MGI Symbol;Acc:MGI:1922250]	GO:0000166(nucleotide binding);GO:0000287(magnesium ion binding);GO:0003779(actin binding);GO:0004672(protein kinase activity);GO:0004674(protein serine/threonine kinase activity);GO:0005524(ATP binding);GO:0005737(cytoplasm);GO:0005829(cytosol);GO:0005856(cytoskeleton);GO:0006468(protein phosphorylation);GO:0015629(actin cytoskeleton);GO:0016020(membrane);GO:0016301(kinase activity);GO:0016310(p…	NA
chr6	17065189	17076308	11120	-	-1.08	0.0239883	0.394457	ncRNA_exonic	ENSMUST00000139701	ENSMUSG00000054556	chr6	17065010	17171833	Gm4876	predicted gene 4876 [Source:MGI Symbol;Acc:MGI:3647654]	NA	NA
chr6	38332501	38333040	540	-	-0.26	0.0331131	0.443609	exonic	ENSMUST00000031850	ENSMUSG00000029826	chr6	38305286	38354603	Zc3hav1	zinc finger CCCH type, antiviral 1 [Source:MGI Symbol;Acc:MGI:1926031]	GO:0002376(immune system process);GO:0003723(RNA binding);GO:0003950(NAD+ ADP-ribosyltransferase activity);GO:0005634(nucleus);GO:0005737(cytoplasm);GO:0005829(cytosol);GO:0006471(protein ADP-ribosylation);GO:0009615(response to virus);GO:0017151(DEAD/H-box RNA helicase binding);GO:0032481(positive regulation of type I interferon production);GO:0032727(positive regulation of interferon-alpha prod…	NA
chr6	39522713	39523584	872	-	-0.702	0.000724436	0.0691831	exonic	ENSMUST00000036877	ENSMUSG00000038456	chr6	39462378	39557867	Dennd2a	DENN/MADD domain containing 2A [Source:MGI Symbol;Acc:MGI:2444961]	GO:0005085(guanyl-nucleotide exchange factor activity);GO:0005737(cytoplasm);GO:0005829(cytosol);GO:0005856(cytoskeleton);GO:0015031(protein transport);GO:0015629(actin cytoskeleton);GO:0017112(Rab guanyl-nucleotide exchange factor activity);GO:0042147(retrograde transport, endosome to Golgi)	NA
chr6	47796170	47798411	2242	-	-0.344	0.000436516	0.0489779	UTR3	ENSMUST00000077290	ENSMUSG00000025823	chr6	47796141	47813430	Pdia4	protein disulfide isomerase associated 4 [Source:MGI Symbol;Acc:MGI:104864]	GO:0003756(protein disulfide isomerase activity);GO:0005615(extracellular space);GO:0005783(endoplasmic reticulum);GO:0005788(endoplasmic reticulum lumen);GO:0009986(cell surface);GO:0015037(peptide disulfide oxidoreductase activity);GO:0016853(isomerase activity);GO:0042470(melanosome);GO:0045454(cell redox homeostasis);GO:0055114(oxidation-reduction process)	04141(Protein processing in endoplasmic reticulum);04918(Thyroid hormone synthesis)
chr6	71611545	71611965	421	-	-0.794	0.0165959	0.34914	exonic	ENSMUST00000065509	ENSMUSG00000053470	chr6	71588972	71632990	Kdm3a	lysine (K)-specific demethylase 3A [Source:MGI Symbol;Acc:MGI:98847]	GO:0000785(chromatin);GO:0000976(transcription regulatory region sequence-specific DNA binding);GO:0000979(RNA polymerase II core promoter sequence-specific DNA binding);GO:0003700(DNA-binding transcription factor activity);GO:0005506(iron ion binding);GO:0005515(protein binding);GO:0005634(nucleus);GO:0005654(nucleoplasm);GO:0005737(cytoplasm);GO:0006325(chromatin organization);GO:0006355(regula…	04714(Thermogenesis)
chr6	72385637	72388483	2847	-	-0.338	0.00467735	0.193642	exonic	ENSMUST00000059983	ENSMUSG00000050732	chr6	72385223	72390703	Vamp8	vesicle-associated membrane protein 8 [Source:MGI Symbol;Acc:MGI:1336882]	GO:0005737(cytoplasm);GO:0005765(lysosomal membrane);GO:0005829(cytosol);GO:0005886(plasma membrane);GO:0016020(membrane);GO:0016021(integral component of membrane);GO:0016192(vesicle-mediated transport);GO:0016240(autophagosome membrane docking);GO:0019869(chloride channel inhibitor activity);GO:0030667(secretory granule membrane);GO:0031201(SNARE complex);GO:0031902(late endosome membrane);GO:0…	04130(SNARE interactions in vesicular transport);04140(Autophagy - animal);04611(Platelet activation)
chr6	72432798	72433337	540	-	0.283	0.0363078	0.461318	UTR3	ENSMUST00000059472	ENSMUSG00000053907	chr6	72432799	72439558	Mat2a	methionine adenosyltransferase II, alpha [Source:MGI Symbol;Acc:MGI:2443731]	GO:0000166(nucleotide binding);GO:0004478(methionine adenosyltransferase activity);GO:0005524(ATP binding);GO:0005829(cytosol);GO:0006556(S-adenosylmethionine biosynthetic process);GO:0006730(one-carbon metabolic process);GO:0007623(circadian rhythm);GO:0009725(response to hormone);GO:0016597(amino acid binding);GO:0016740(transferase activity);GO:0034214(protein hexamerization);GO:0042493(respon…	00270(Cysteine and methionine metabolism)
chr6	72611683	72616027	4345	-	-0.176	0.030903	0.430527	UTR3	ENSMUST00000070524	ENSMUSG00000056429	chr6	72608432	72617000	Tgoln1	trans-golgi network protein [Source:MGI Symbol;Acc:MGI:105080]	GO:0005768(endosome);GO:0005794(Golgi apparatus);GO:0005802(trans-Golgi network);GO:0005886(plasma membrane);GO:0016020(membrane);GO:0016021(integral component of membrane);GO:0030140(trans-Golgi network transport vesicle)	NA
chr6	85133655	85134252	598	-	-0.557	0.0104713	0.291743	UTR3	ENSMUST00000174769	ENSMUSG00000033735	chr6	85130176	85137766	Spr	sepiapterin reductase [Source:MGI Symbol;Acc:MGI:103078]	GO:0004757(sepiapterin reductase activity);GO:0005654(nucleoplasm);GO:0005829(cytosol);GO:0006729(tetrahydrobiopterin biosynthetic process);GO:0006809(nitric oxide biosynthetic process);GO:0016491(oxidoreductase activity);GO:0055114(oxidation-reduction process)	00790(Folate biosynthesis)
chr6	85340844	85341323	480	-	-0.876	0.011749	0.302691	exonic	ENSMUST00000204087	ENSMUSG00000051343	chr6	85334962	85374634	Rab11fip5	RAB11 family interacting protein 5 (class I) [Source:MGI Symbol;Acc:MGI:1098586]	GO:0000139(Golgi membrane);GO:0005737(cytoplasm);GO:0005739(mitochondrion);GO:0005741(mitochondrial outer membrane);GO:0005768(endosome);GO:0005769(early endosome);GO:0005794(Golgi apparatus);GO:0015031(protein transport);GO:0016020(membrane);GO:0017137(Rab GTPase binding);GO:0030141(secretory granule);GO:0030658(transport vesicle membrane);GO:0031410(cytoplasmic vesicle);GO:0031901(early endosom…	04144(Endocytosis)
chr6	86388216	86389353	1138	-	-0.203	0.0371535	0.461318	UTR3	ENSMUST00000032065	ENSMUSG00000029998	chr6	86386006	86397154	Pcyox1	prenylcysteine oxidase 1 [Source:MGI Symbol;Acc:MGI:1914131]	GO:0001735(prenylcysteine oxidase activity);GO:0005764(lysosome);GO:0005886(plasma membrane);GO:0006821(chloride transport);GO:0008555(ATPase-coupled chloride transmembrane transporter activity);GO:0016020(membrane);GO:0016021(integral component of membrane);GO:0016491(oxidoreductase activity);GO:0016670(oxidoreductase activity, acting on a sulfur group of donors, oxygen as acceptor);GO:0030327(p…	00900(Terpenoid backbone biosynthesis)
chr6	86524821	86525302	482	-	-0.128	0.0162181	0.347536	UTR3	ENSMUST00000053015	ENSMUSG00000051695	chr6	86524492	86526321	Pcbp1	poly(rC) binding protein 1 [Source:MGI Symbol;Acc:MGI:1345635]	GO:0000981(DNA-binding transcription factor activity, RNA polymerase II-specific);GO:0003676(nucleic acid binding);GO:0003677(DNA binding);GO:0003697(single-stranded DNA binding);GO:0003723(RNA binding);GO:0003729(mRNA binding);GO:0003730(mRNA 3'-UTR binding);GO:0005515(protein binding);GO:0005634(nucleus);GO:0005654(nucleoplasm);GO:0005737(cytoplasm);GO:0005829(cytosol);GO:0006397(mRNA processin…	03040(Spliceosome);04216(Ferroptosis)
chr6	88836002	88836421	420	-	-0.719	0.040738	0.476431	UTR3	ENSMUST00000203137	ENSMUSG00000030083	chr6	88835914	88841984	Abtb1	ankyrin repeat and BTB (POZ) domain containing 1 [Source:MGI Symbol;Acc:MGI:1933148]	GO:0005515(protein binding);GO:0005730(nucleolus);GO:0005829(cytosol);GO:0005886(plasma membrane)	NA
chr6	89318891	89319222	332	-	-0.947	0.00954993	0.279254	UTR3	ENSMUST00000049845	ENSMUSG00000030084	chr6	89316314	89362620	Plxna1	plexin A1 [Source:MGI Symbol;Acc:MGI:107685]	GO:0002116(semaphorin receptor complex);GO:0005515(protein binding);GO:0005654(nucleoplasm);GO:0005829(cytosol);GO:0005886(plasma membrane);GO:0005887(integral component of plasma membrane);GO:0007162(negative regulation of cell adhesion);GO:0007165(signal transduction);GO:0008360(regulation of cell shape);GO:0014910(regulation of smooth muscle cell migration);GO:0016020(membrane);GO:0016021(inte…	04360(Axon guidance)
chr6	90660342	90660972	631	-	-0.71	0.00288403	0.148594	UTR3	ENSMUST00000101151	ENSMUSG00000034312	chr6	90656088	90988685	Iqsec1	IQ motif and Sec7 domain 1 [Source:MGI Symbol;Acc:MGI:1196356]	GO:0005085(guanyl-nucleotide exchange factor activity);GO:0005086(ARF guanyl-nucleotide exchange factor activity);GO:0005515(protein binding);GO:0005634(nucleus);GO:0005730(nucleolus);GO:0005737(cytoplasm);GO:0008021(synaptic vesicle);GO:0008289(lipid binding);GO:0014069(postsynaptic density);GO:0019901(protein kinase binding);GO:0030036(actin cytoskeleton organization);GO:0030054(cell junction);…	04144(Endocytosis)
chr6	90680607	90690643	10037	-	-0.461	0.00346737	0.169044	exonic	ENSMUST00000101151	ENSMUSG00000034312	chr6	90656088	90988685	Iqsec1	IQ motif and Sec7 domain 1 [Source:MGI Symbol;Acc:MGI:1196356]	GO:0005085(guanyl-nucleotide exchange factor activity);GO:0005086(ARF guanyl-nucleotide exchange factor activity);GO:0005515(protein binding);GO:0005634(nucleus);GO:0005730(nucleolus);GO:0005737(cytoplasm);GO:0008021(synaptic vesicle);GO:0008289(lipid binding);GO:0014069(postsynaptic density);GO:0019901(protein kinase binding);GO:0030036(actin cytoskeleton organization);GO:0030054(cell junction);…	04144(Endocytosis)
chr6	93677671	93680807	3137	-	-0.575	0.00616595	0.222844	UTR3	ENSMUST00000055224	ENSMUSG00000045095	chr6	93675455	94283917	Magi1	membrane associated guanylate kinase, WW and PDZ domain containing 1 [Source:MGI Symbol;Acc:MGI:1203522]	GO:0000166(nucleotide binding);GO:0005515(protein binding);GO:0005524(ATP binding);GO:0005634(nucleus);GO:0005654(nucleoplasm);GO:0005730(nucleolus);GO:0005737(cytoplasm);GO:0005886(plasma membrane);GO:0005911(cell-cell junction);GO:0005912(adherens junction);GO:0005923(bicellular tight junction);GO:0007165(signal transduction);GO:0016020(membrane);GO:0022409(positive regulation of cell-cell adhe…	04015(Rap1 signaling pathway);04151(PI3K-Akt signaling pathway);04530(Tight junction);05165(Human papillomavirus infection)
chr6	115848690	115849681	992	-	-0.46	0.0446684	0.487528	exonic	ENSMUST00000032469	ENSMUSG00000030322	chr6	115840697	115853371	Mbd4	methyl-CpG binding domain protein 4 [Source:MGI Symbol;Acc:MGI:1333850]	GO:0003677(DNA binding);GO:0003824(catalytic activity);GO:0005634(nucleus);GO:0006281(DNA repair);GO:0006974(cellular response to DNA damage stimulus);GO:0008263(pyrimidine-specific mismatch base pair DNA N-glycosylase activity);GO:0016607(nuclear speck);GO:0016787(hydrolase activity);GO:0032355(response to estradiol);GO:0042025(host cell nucleus)	03410(Base excision repair)
chr6	115954810	115955589	780	-	-0.392	0.0040738	0.18197	UTR3	ENSMUST00000015511	ENSMUSG00000030123	chr6	115954811	115995005	Plxnd1	plexin D1 [Source:MGI Symbol;Acc:MGI:2154244]	GO:0001525(angiogenesis);GO:0001569(branching involved in blood vessel morphogenesis);GO:0001822(kidney development);GO:0002116(semaphorin receptor complex);GO:0003151(outflow tract morphogenesis);GO:0003279(cardiac septum development);GO:0005515(protein binding);GO:0005886(plasma membrane);GO:0005887(integral component of plasma membrane);GO:0007162(negative regulation of cell adhesion);GO:00071…	NA
chr6	116624921	116626586	1666	-	0.635	0.0218776	0.385478	UTR3	ENSMUST00000057540	ENSMUSG00000059878	chr6	116624016	116628999	Zfp422	zinc finger protein 422 [Source:MGI Symbol;Acc:MGI:1914505]	GO:0000978(RNA polymerase II cis-regulatory region sequence-specific DNA binding);GO:0003676(nucleic acid binding);GO:0003677(DNA binding);GO:0005634(nucleus);GO:0005654(nucleoplasm);GO:0006355(regulation of transcription, DNA-templated);GO:0006357(regulation of transcription by RNA polymerase II);GO:0042476(odontogenesis);GO:0046872(metal ion binding)	NA
chr6	119949093	119949394	302	-	0.27	0.0371535	0.461318	exonic	ENSMUST00000060043	ENSMUSG00000045962	chr6	119923969	120038672	Wnk1	WNK lysine deficient protein kinase 1 [Source:MGI Symbol;Acc:MGI:2442092]	GO:0000166(nucleotide binding);GO:0000287(magnesium ion binding);GO:0002028(regulation of sodium ion transport);GO:0003084(positive regulation of systemic arterial blood pressure);GO:0004672(protein kinase activity);GO:0004674(protein serine/threonine kinase activity);GO:0004860(protein kinase inhibitor activity);GO:0005515(protein binding);GO:0005524(ATP binding);GO:0005737(cytoplasm);GO:0005829…	NA
chr6	125161804	125162074	271	-	0.78	5.37032e-08	2.04174e-05	UTR3	ENSMUST00000073605	ENSMUSG00000057666	chr6	125161715	125166467	Gapdh	glyceraldehyde-3-phosphate dehydrogenase [Source:MGI Symbol;Acc:MGI:95640]	GO:0000166(nucleotide binding);GO:0000226(microtubule cytoskeleton organization);GO:0004365(glyceraldehyde-3-phosphate dehydrogenase (NAD+) (phosphorylating) activity);GO:0005515(protein binding);GO:0005634(nucleus);GO:0005737(cytoplasm);GO:0005739(mitochondrion);GO:0005811(lipid droplet);GO:0005829(cytosol);GO:0005856(cytoskeleton);GO:0005886(plasma membrane);GO:0005975(carbohydrate metabolic pr…	00010(Glycolysis / Gluconeogenesis);04066(HIF-1 signaling pathway);05010(Alzheimer disease)
chr6	125306570	125307465	896	-	-0.282	0.0398107	0.475335	UTR3	ENSMUST00000032489	ENSMUSG00000030339	chr6	125306571	125313885	Ltbr	lymphotoxin B receptor [Source:MGI Symbol;Acc:MGI:104875]	GO:0005515(protein binding);GO:0005794(Golgi apparatus);GO:0005886(plasma membrane);GO:0006915(apoptotic process);GO:0006955(immune response);GO:0016020(membrane);GO:0016021(integral component of membrane);GO:0031625(ubiquitin protein ligase binding);GO:0042802(identical protein binding);GO:0043011(myeloid dendritic cell differentiation);GO:0043123(positive regulation of I-kappaB kinase/NF-kappaB…	04060(Cytokine-cytokine receptor interaction);04064(NF-kappa B signaling pathway);04066(HIF-1 signaling pathway);04672(Intestinal immune network for IgA production);05166(Human T-cell leukemia virus 1 infection);05203(Viral carcinogenesis)
chr6	128357238	128358137	900	-	-0.269	0.025704	0.402717	UTR3	ENSMUST00000057421	ENSMUSG00000048668	chr6	128357000	128362911	Rhno1	RAD9-HUS1-RAD1 interacting nuclear orphan 1 [Source:MGI Symbol;Acc:MGI:1915315]	GO:0000077(DNA damage checkpoint);GO:0000725(recombinational repair);GO:0005634(nucleus);GO:0005694(chromosome);GO:0034644(cellular response to UV);GO:0070318(positive regulation of G0 to G1 transition);GO:0071479(cellular response to ionizing radiation)	NA
chr6	131365123	131367811	2689	-	0.128	0.0301995	0.42658	UTR3	ENSMUST00000032309	ENSMUSG00000030189	chr6	131364855	131388476	Ybx3	Y box protein 3 [Source:MGI Symbol;Acc:MGI:2137670]	GO:0000122(negative regulation of transcription by RNA polymerase II);GO:0000977(RNA polymerase II regulatory region sequence-specific DNA binding);GO:0000978(RNA polymerase II cis-regulatory region sequence-specific DNA binding);GO:0001227(DNA-binding transcription repressor activity, RNA polymerase II-specific);GO:0001701(in utero embryonic development);GO:0003676(nucleic acid binding);GO:00036…	04530(Tight junction)
chr6	134520508	134540839	20332	-	-1.31	0.0223872	0.385478	exonic	ENSMUST00000032322	ENSMUSG00000030201	chr6	134446476	134566965	Lrp6	low density lipoprotein receptor-related protein 6 [Source:MGI Symbol;Acc:MGI:1298218]	GO:0001933(negative regulation of protein phosphorylation);GO:0005041(low-density lipoprotein particle receptor activity);GO:0005102(signaling receptor binding);GO:0005109(frizzled binding);GO:0005515(protein binding);GO:0005769(early endosome);GO:0005794(Golgi apparatus);GO:0005886(plasma membrane);GO:0005901(caveola);GO:0006355(regulation of transcription, DNA-templated);GO:0006469(negative reg…	04150(mTOR signaling pathway);04310(Wnt signaling pathway);04928(Parathyroid hormone synthesis, secretion and action);05200(Pathways in cancer);05224(Breast cancer);05225(Hepatocellular carcinoma);05226(Gastric cancer)
chr6	136923654	136923775	122	-	0.338	0.0354813	0.457088	UTR3	ENSMUST00000032344	ENSMUSG00000030220	chr6	136923655	136941899	Arhgdib	Rho, GDP dissociation inhibitor (GDI) beta [Source:MGI Symbol;Acc:MGI:101940]	GO:0003924(GTPase activity);GO:0005094(Rho GDP-dissociation inhibitor activity);GO:0005096(GTPase activator activity);GO:0005737(cytoplasm);GO:0005829(cytosol);GO:0007266(Rho protein signal transduction);GO:0016020(membrane);GO:0035023(regulation of Rho protein signal transduction);GO:0043547(positive regulation of GTPase activity);GO:0048365(Rac GTPase binding);GO:0050790(regulation of catalytic…	04722(Neurotrophin signaling pathway);04962(Vasopressin-regulated water reabsorption)
chr6	136933614	136934977	1364	-	-0.158	0.0245471	0.396278	UTR5	ENSMUST00000032344	ENSMUSG00000030220	chr6	136923655	136941899	Arhgdib	Rho, GDP dissociation inhibitor (GDI) beta [Source:MGI Symbol;Acc:MGI:101940]	GO:0003924(GTPase activity);GO:0005094(Rho GDP-dissociation inhibitor activity);GO:0005096(GTPase activator activity);GO:0005737(cytoplasm);GO:0005829(cytosol);GO:0007266(Rho protein signal transduction);GO:0016020(membrane);GO:0035023(regulation of Rho protein signal transduction);GO:0043547(positive regulation of GTPase activity);GO:0048365(Rac GTPase binding);GO:0050790(regulation of catalytic…	04722(Neurotrophin signaling pathway);04962(Vasopressin-regulated water reabsorption)
chr6	145865077	145865348	272	-	-0.732	0.0199526	0.37325	UTR5	ENSMUST00000032386	ENSMUSG00000030256	chr6	145858243	145865558	Bhlhe41	basic helix-loop-helix family, member e41 [Source:MGI Symbol;Acc:MGI:1930704]	GO:0000122(negative regulation of transcription by RNA polymerase II);GO:0000977(RNA polymerase II regulatory region sequence-specific DNA binding);GO:0000978(RNA polymerase II cis-regulatory region sequence-specific DNA binding);GO:0000981(DNA-binding transcription factor activity, RNA polymerase II-specific);GO:0001102(RNA polymerase II activating transcription factor binding);GO:0001227(DNA-bi…	04710(Circadian rhythm)
chr7	5020495	5021571	1077	+	-2.42	0.0107152	0.293089	UTR5	ENSMUST00000076251	ENSMUSG00000074405	chr7	5020376	5036768	Zfp865	zinc finger protein 865 [Source:MGI Symbol;Acc:MGI:2442656]	GO:0003676(nucleic acid binding);GO:0003677(DNA binding);GO:0005634(nucleus);GO:0046872(metal ion binding)	NA
chr7	5029014	5029613	600	+	-0.566	0.0354813	0.454988	UTR5	ENSMUST00000076251	ENSMUSG00000074405	chr7	5020376	5036768	Zfp865	zinc finger protein 865 [Source:MGI Symbol;Acc:MGI:2442656]	GO:0003676(nucleic acid binding);GO:0003677(DNA binding);GO:0005634(nucleus);GO:0046872(metal ion binding)	NA
chr7	5031887	5033206	1320	+	-0.357	0.0436516	0.481948	UTR3	ENSMUST00000076251	ENSMUSG00000074405	chr7	5020376	5036768	Zfp865	zinc finger protein 865 [Source:MGI Symbol;Acc:MGI:2442656]	GO:0003676(nucleic acid binding);GO:0003677(DNA binding);GO:0005634(nucleus);GO:0046872(metal ion binding)	NA
chr7	12906300	12907587	1288	+	-0.353	0.0467735	0.49204	UTR3	ENSMUST00000055528	ENSMUSG00000054715	chr7	12897815	12909083	Zscan22	zinc finger and SCAN domain containing 22 [Source:MGI Symbol;Acc:MGI:2443312]	GO:0003676(nucleic acid binding);GO:0003700(DNA-binding transcription factor activity);GO:0005634(nucleus);GO:0006355(regulation of transcription, DNA-templated)	NA
chr7	13277521	13279361	1841	+	0.781	0.00457088	0.192752	UTR5	ENSMUST00000098814	ENSMUSG00000056394	chr7	13277283	13311433	Lig1	ligase I, DNA, ATP-dependent [Source:MGI Symbol;Acc:MGI:101789]	GO:0000166(nucleotide binding);GO:0003677(DNA binding);GO:0003909(DNA ligase activity);GO:0003910(DNA ligase (ATP) activity);GO:0005524(ATP binding);GO:0005654(nucleoplasm);GO:0006260(DNA replication);GO:0006266(DNA ligation);GO:0006281(DNA repair);GO:0006284(base-excision repair);GO:0006310(DNA recombination);GO:0006974(cellular response to DNA damage stimulus);GO:0016874(ligase activity);GO:004…	03030(DNA replication);03410(Base excision repair);03420(Nucleotide excision repair);03430(Mismatch repair)
chr7	16781339	16782115	777	+	-0.421	1.04713e-06	0.000338844	UTR5	ENSMUST00000108496	ENSMUSG00000001918	chr7	16781340	16798274	Slc1a5	solute carrier family 1 (neutral amino acid transporter), member 5 [Source:MGI Symbol;Acc:MGI:105305]	GO:0005886(plasma membrane);GO:0006868(glutamine transport);GO:0010585(glutamine secretion);GO:0015183(L-aspartate transmembrane transporter activity);GO:0015186(L-glutamine transmembrane transporter activity);GO:0015194(L-serine transmembrane transporter activity);GO:0015293(symporter activity);GO:0015825(L-serine transport);GO:0016020(membrane);GO:0016021(integral component of membrane);GO:0070…	04974(Protein digestion and absorption);05230(Central carbon metabolism in cancer)
chr7	19394643	19395484	842	+	-0.566	0.00331131	0.164059	UTR3	ENSMUST00000062831	ENSMUSG00000030400	chr7	19382010	19395694	Ercc2	excision repair cross-complementing rodent repair deficiency, complementation group 2 [Source:MGI Symbol;Acc:MGI:95413]	GO:0000019(regulation of mitotic recombination);GO:0000166(nucleotide binding);GO:0000439(transcription factor TFIIH core complex);GO:0000462(maturation of SSU-rRNA from tricistronic rRNA transcript (SSU-rRNA, 5.8S rRNA, LSU-rRNA));GO:0000717(nucleotide-excision repair, DNA duplex unwinding);GO:0001666(response to hypoxia);GO:0001701(in utero embryonic development);GO:0003676(nucleic acid binding…	03022(Basal transcription factors);03420(Nucleotide excision repair)
chr7	24104923	24106513	1591	+	-0.312	0.0223872	0.385478	UTR3	ENSMUST00000203854	ENSMUSG00000057101	chr7	24081924	24107713	Zfp180	zinc finger protein 180 [Source:MGI Symbol;Acc:MGI:1923701]	GO:0003676(nucleic acid binding);GO:0003700(DNA-binding transcription factor activity);GO:0005634(nucleus);GO:0006355(regulation of transcription, DNA-templated);GO:0043565(sequence-specific DNA binding)	05168(Herpes simplex virus 1 infection)
chr7	24107082	24107653	572	+	-0.656	0.0489779	0.500035	UTR3	ENSMUST00000068975	ENSMUSG00000057101	chr7	24081924	24107713	Zfp180	zinc finger protein 180 [Source:MGI Symbol;Acc:MGI:1923701]	GO:0003676(nucleic acid binding);GO:0003700(DNA-binding transcription factor activity);GO:0005634(nucleus);GO:0006355(regulation of transcription, DNA-templated);GO:0043565(sequence-specific DNA binding)	05168(Herpes simplex virus 1 infection)
chr7	25687031	25687778	748	+	-0.266	0.000223872	0.0295121	UTR5	ENSMUST00000002678	ENSMUSG00000002603	chr7	25687002	25705077	Tgfb1	transforming growth factor, beta 1 [Source:MGI Symbol;Acc:MGI:98725]	GO:0000122(negative regulation of transcription by RNA polymerase II);GO:0000165(MAPK cascade);GO:0001501(skeletal system development);GO:0001570(vasculogenesis);GO:0001657(ureteric bud development);GO:0001666(response to hypoxia);GO:0001763(morphogenesis of a branching structure);GO:0001775(cell activation);GO:0001837(epithelial to mesenchymal transition);GO:0001843(neural tube closure);GO:00019…	04010(MAPK signaling pathway);04060(Cytokine-cytokine receptor interaction);04068(FoxO signaling pathway);04110(Cell cycle);04218(Cellular senescence);04350(TGF-beta signaling pathway);04380(Osteoclast differentiation);04390(Hippo signaling pathway);04659(Th17 cell differentiation);04672(Intestinal immune network for IgA production);04926(Relaxin signaling pathway);04932(Non-alcoholic fatty liver…
chr7	27865617	27878074	12458	+	1.58	0.0158489	0.342768	exonic	ENSMUST00000053722	ENSMUSG00000020420	chr7	27857527	27880825	Zfp607a	zinc finger protein 607A [Source:MGI Symbol;Acc:MGI:3584526]	GO:0003676(nucleic acid binding);GO:0005575(cellular_component);GO:0006355(regulation of transcription, DNA-templated);GO:0046872(metal ion binding)	05168(Herpes simplex virus 1 infection)
chr7	28810858	28811158	301	+	0.532	0.0245471	0.396278	UTR5	ENSMUST00000038572	ENSMUSG00000015165	chr7	28808541	28822266	Hnrnpl	heterogeneous nuclear ribonucleoprotein L [Source:MGI Symbol;Acc:MGI:104816]	GO:0000381(regulation of alternative mRNA splicing, via spliceosome);GO:0000976(transcription regulatory region sequence-specific DNA binding);GO:0003676(nucleic acid binding);GO:0003723(RNA binding);GO:0003729(mRNA binding);GO:0003730(mRNA 3'-UTR binding);GO:0005515(protein binding);GO:0005634(nucleus);GO:0005654(nucleoplasm);GO:0005737(cytoplasm);GO:0005829(cytosol);GO:0006397(mRNA processing);…	NA
chr7	35043730	35044708	979	+	-0.945	1.20226e-05	0.00301995	UTR3	ENSMUST00000075068	ENSMUSG00000063931	chr7	34912379	35044708	Pepd	peptidase D [Source:MGI Symbol;Acc:MGI:97542]	GO:0004177(aminopeptidase activity);GO:0006508(proteolysis);GO:0008233(peptidase activity);GO:0008237(metallopeptidase activity);GO:0016787(hydrolase activity);GO:0016805(dipeptidase activity);GO:0030145(manganese ion binding);GO:0030574(collagen catabolic process);GO:0046872(metal ion binding);GO:0070006(metalloaminopeptidase activity);GO:0102009(proline dipeptidase activity)	NA
chr7	36769985	36770436	452	+	-0.658	0.042658	0.479733	exonic	ENSMUST00000021641	ENSMUSG00000021217	chr7	36698118	36773553	Tshz3	teashirt zinc finger family member 3 [Source:MGI Symbol;Acc:MGI:2442819]	GO:0003676(nucleic acid binding);GO:0003677(DNA binding);GO:0003682(chromatin binding);GO:0005634(nucleus);GO:0005654(nucleoplasm);GO:0005886(plasma membrane);GO:0010468(regulation of gene expression);GO:0045892(negative regulation of transcription, DNA-templated);GO:0046872(metal ion binding)	NA
chr7	39537480	39538051	572	+	1.5	0.0363078	0.461318	UTR3	ENSMUST00000108015	ENSMUSG00000068959	chr7	39517766	39540420	Zfp619	zinc finger protein 619 [Source:MGI Symbol;Acc:MGI:1917477]	GO:0003676(nucleic acid binding);GO:0006355(regulation of transcription, DNA-templated);GO:0008150(biological_process);GO:0046872(metal ion binding)	05168(Herpes simplex virus 1 infection)
chr7	41624755	41626105	1351	+	0.56	0.040738	0.476431	exonic	ENSMUST00000163475	ENSMUSG00000091474	chr7	41599230	41628533	2610021A01Rik	RIKEN cDNA 2610021A01 gene [Source:MGI Symbol;Acc:MGI:1922662]	GO:0003676(nucleic acid binding);GO:0006355(regulation of transcription, DNA-templated);GO:0046872(metal ion binding)	NA
chr7	43574773	43575043	271	+	2.01	0.0288403	0.419759	exonic	ENSMUST00000005597	ENSMUSG00000056592	chr7	43562256	43575461	Zfp658	zinc finger protein 658 [Source:MGI Symbol;Acc:MGI:2652821]	GO:0003676(nucleic acid binding);GO:0006355(regulation of transcription, DNA-templated);GO:0008150(biological_process);GO:0046872(metal ion binding)	05168(Herpes simplex virus 1 infection)
chr7	43676687	43677314	628	+	-0.75	0.0245471	0.396278	UTR3	ENSMUST00000038332	ENSMUSG00000038888	chr7	43672016	43678298	Ctu1	cytosolic thiouridylase subunit 1 [Source:MGI Symbol;Acc:MGI:2385277]	GO:0000049(tRNA binding);GO:0002098(tRNA wobble uridine modification);GO:0002143(tRNA wobble position uridine thiolation);GO:0002144(cytosolic tRNA wobble base thiouridylase complex);GO:0003723(RNA binding);GO:0005737(cytoplasm);GO:0005739(mitochondrion);GO:0005829(cytosol);GO:0008033(tRNA processing);GO:0016740(transferase activity);GO:0016779(nucleotidyltransferase activity);GO:0032447(protein …	04122(Sulfur relay system)
chr7	44900330	44900570	241	+	0.811	0.0151356	0.335738	UTR3	ENSMUST00000071207	ENSMUSG00000011658	chr7	44896079	44902631	Fuz	fuzzy planar cell polarity protein [Source:MGI Symbol;Acc:MGI:1917550]	GO:0001736(establishment of planar polarity);GO:0001843(neural tube closure);GO:0001942(hair follicle development);GO:0003279(cardiac septum development);GO:0005515(protein binding);GO:0005737(cytoplasm);GO:0005856(cytoskeleton);GO:0007275(multicellular organism development);GO:0008285(negative regulation of cell population proliferation);GO:0008589(regulation of smoothened signaling pathway);GO:…	NA
chr7	45588513	45589561	1049	+	-0.35	0.0398107	0.475335	UTR3	ENSMUST00000209410	ENSMUSG00000030826	chr7	45570153	45589711	Bcat2	branched chain aminotransferase 2, mitochondrial [Source:MGI Symbol;Acc:MGI:1276534]	GO:0003824(catalytic activity);GO:0004084(branched-chain-amino-acid transaminase activity);GO:0005634(nucleus);GO:0005737(cytoplasm);GO:0005739(mitochondrion);GO:0006549(isoleucine metabolic process);GO:0006550(isoleucine catabolic process);GO:0006551(leucine metabolic process);GO:0006573(valine metabolic process);GO:0008483(transaminase activity);GO:0008652(cellular amino acid biosynthetic proce…	00270(Cysteine and methionine metabolism);00280(Valine, leucine and isoleucine degradation);00290(Valine, leucine and isoleucine biosynthesis);00770(Pantothenate and CoA biosynthesis)
chr7	49452695	49453356	662	+	-0.441	0.0162181	0.347536	UTR3	ENSMUST00000184124	ENSMUSG00000052512	chr7	48908716	49610090	Nav2	neuron navigator 2 [Source:MGI Symbol;Acc:MGI:2183691]	GO:0003025(regulation of systemic arterial blood pressure by baroreceptor feedback);GO:0005515(protein binding);GO:0005614(interstitial matrix);GO:0005654(nucleoplasm);GO:0007399(nervous system development);GO:0007605(sensory perception of sound);GO:0007608(sensory perception of smell);GO:0007626(locomotory behavior);GO:0008201(heparin binding);GO:0021554(optic nerve development);GO:0021563(gloss…	NA
chr7	63542715	63543337	623	+	0.324	0.047863	0.497737	intronic	ENSMUST00000058476	ENSMUSG00000033510	chr7	63444751	63759028	Otud7a	OTU domain containing 7A [Source:MGI Symbol;Acc:MGI:2158505]	GO:0003677(DNA binding);GO:0004843(thiol-dependent ubiquitin-specific protease activity);GO:0005634(nucleus);GO:0005737(cytoplasm);GO:0006508(proteolysis);GO:0008233(peptidase activity);GO:0008234(cysteine-type peptidase activity);GO:0008270(zinc ion binding);GO:0016020(membrane);GO:0016021(integral component of membrane);GO:0016787(hydrolase activity);GO:0035871(protein K11-linked deubiquitinati…	NA
chr7	75867490	75873264	5775	+	-0.991	0.00660693	0.236048	UTR3	ENSMUST00000092073	ENSMUSG00000055652	chr7	75848310	75874131	Klhl25	kelch-like 25 [Source:MGI Symbol;Acc:MGI:2668031]	GO:0003674(molecular_function);GO:0005515(protein binding);GO:0005737(cytoplasm);GO:0006417(regulation of translation);GO:0006446(regulation of translational initiation);GO:0006511(ubiquitin-dependent protein catabolic process);GO:0016567(protein ubiquitination);GO:0031463(Cul3-RING ubiquitin ligase complex)	NA
chr7	80024813	80081866	57054	+	-0.314	0.000141254	0.020893	UTR5	ENSMUST00000049680	ENSMUSG00000048897	chr7	80024814	80094173	Zfp710	zinc finger protein 710 [Source:MGI Symbol;Acc:MGI:1921747]	GO:0003676(nucleic acid binding);GO:0003677(DNA binding);GO:0005634(nucleus);GO:0046872(metal ion binding)	NA
chr7	80086585	80086826	242	+	0.672	0.0104713	0.292415	exonic	ENSMUST00000049680	ENSMUSG00000048897	chr7	80024814	80094173	Zfp710	zinc finger protein 710 [Source:MGI Symbol;Acc:MGI:1921747]	GO:0003676(nucleic acid binding);GO:0003677(DNA binding);GO:0005634(nucleus);GO:0046872(metal ion binding)	NA
chr7	80090365	80091475	1111	+	-0.162	0.0446684	0.485289	UTR3	ENSMUST00000166250	ENSMUSG00000048897	chr7	80024814	80094173	Zfp710	zinc finger protein 710 [Source:MGI Symbol;Acc:MGI:1921747]	GO:0003676(nucleic acid binding);GO:0003677(DNA binding);GO:0005634(nucleus);GO:0046872(metal ion binding)	NA
chr7	80261923	80265315	3393	+	0.359	0.0125893	0.30761	UTR3	ENSMUST00000117989	ENSMUSG00000047084	chr7	80261215	80265374	Ngrn	neugrin, neurite outgrowth associated [Source:MGI Symbol;Acc:MGI:1933212]	GO:0005576(extracellular region);GO:0005634(nucleus);GO:0005654(nucleoplasm);GO:0005739(mitochondrion);GO:0007275(multicellular organism development);GO:0016020(membrane);GO:0016604(nuclear body);GO:0019843(rRNA binding);GO:0030154(cell differentiation);GO:0031966(mitochondrial membrane);GO:0045171(intercellular bridge);GO:0070131(positive regulation of mitochondrial translation);GO:0072686(mitot…	NA
chr7	81596086	81596477	392	+	-0.702	0.0467735	0.49204	UTR3	ENSMUST00000165460	ENSMUSG00000045795	chr7	81571266	81596836	Whamm	WAS protein homolog associated with actin, golgi membranes and microtubules [Source:MGI Symbol;Acc:MGI:2142282]	GO:0000139(Golgi membrane);GO:0003779(actin binding);GO:0005737(cytoplasm);GO:0005793(endoplasmic reticulum-Golgi intermediate compartment);GO:0005794(Golgi apparatus);GO:0005829(cytosol);GO:0005874(microtubule);GO:0006888(endoplasmic reticulum to Golgi vesicle-mediated transport);GO:0007015(actin filament organization);GO:0007050(cell cycle arrest);GO:0008017(microtubule binding);GO:0016020(memb…	04530(Tight junction)
chr7	82762646	82763304	659	+	-0.491	0.0354813	0.457088	exonic	ENSMUST00000039881	ENSMUSG00000038563	chr7	82648614	82777852	Efl1	elongation factor like GTPase 1 [Source:MGI Symbol;Acc:MGI:2141969]	GO:0000166(nucleotide binding);GO:0003746(translation elongation factor activity);GO:0003924(GTPase activity);GO:0005525(GTP binding);GO:0006412(translation);GO:0006414(translational elongation);GO:0042254(ribosome biogenesis);GO:0042256(mature ribosome assembly);GO:0043022(ribosome binding);GO:0046039(GTP metabolic process);GO:1990904(ribonucleoprotein complex)	03008(Ribosome biogenesis in eukaryotes)
chr7	83624174	83624534	361	+	1.83	0.0446684	0.485289	UTR3	ENSMUST00000039317	ENSMUSG00000038540	chr7	83584927	83625614	Tmc3	transmembrane channel-like gene family 3 [Source:MGI Symbol;Acc:MGI:2669033]	GO:0005887(integral component of plasma membrane);GO:0016020(membrane);GO:0016021(integral component of membrane)	NA
chr7	88309450	88309990	541	+	-0.235	0.0380189	0.464515	UTR3	ENSMUST00000032779	ENSMUSG00000030560	chr7	88278085	88310888	Ctsc	cathepsin C [Source:MGI Symbol;Acc:MGI:109553]	GO:0001913(T cell mediated cytotoxicity);GO:0004197(cysteine-type endopeptidase activity);GO:0004252(serine-type endopeptidase activity);GO:0005615(extracellular space);GO:0005654(nucleoplasm);GO:0005737(cytoplasm);GO:0005764(lysosome);GO:0005783(endoplasmic reticulum);GO:0005794(Golgi apparatus);GO:0005813(centrosome);GO:0006508(proteolysis);GO:0006915(apoptotic process);GO:0007568(aging);GO:000…	04142(Lysosome);04210(Apoptosis)
chr7	90442996	90444011	1016	+	0.363	0.0457088	0.489779	UTR5	ENSMUST00000061767	ENSMUSG00000051451	chr7	90442729	90447994	Crebzf	CREB/ATF bZIP transcription factor [Source:MGI Symbol;Acc:MGI:2675296]	GO:0003700(DNA-binding transcription factor activity);GO:0005515(protein binding);GO:0005634(nucleus);GO:0005654(nucleoplasm);GO:0005739(mitochondrion);GO:0006355(regulation of transcription, DNA-templated);GO:0006357(regulation of transcription by RNA polymerase II);GO:0009615(response to virus);GO:0042802(identical protein binding);GO:0045814(negative regulation of gene expression, epigenetic);…	NA
chr7	90446066	90447666	1601	+	-0.821	0.0354813	0.457088	UTR3	ENSMUST00000061767	ENSMUSG00000051451	chr7	90442729	90447994	Crebzf	CREB/ATF bZIP transcription factor [Source:MGI Symbol;Acc:MGI:2675296]	GO:0003700(DNA-binding transcription factor activity);GO:0005515(protein binding);GO:0005634(nucleus);GO:0005654(nucleoplasm);GO:0005739(mitochondrion);GO:0006355(regulation of transcription, DNA-templated);GO:0006357(regulation of transcription by RNA polymerase II);GO:0009615(response to virus);GO:0042802(identical protein binding);GO:0045814(negative regulation of gene expression, epigenetic);…	NA
chr7	97304993	97305982	990	+	-0.27	0.0363078	0.460257	UTR3	ENSMUST00000004622	ENSMUSG00000004508	chr7	97081586	97308946	Gab2	growth factor receptor bound protein 2-associated protein 2 [Source:MGI Symbol;Acc:MGI:1333854]	GO:0005068(transmembrane receptor protein tyrosine kinase adaptor activity);GO:0005737(cytoplasm);GO:0005886(plasma membrane);GO:0007169(transmembrane receptor protein tyrosine kinase signaling pathway);GO:0008284(positive regulation of cell population proliferation);GO:0030316(osteoclast differentiation)	04014(Ras signaling pathway);04071(Sphingolipid signaling pathway);04072(Phospholipase D signaling pathway);04380(Osteoclast differentiation);04664(Fc epsilon RI signaling pathway);04666(Fc gamma R-mediated phagocytosis);05220(Chronic myeloid leukemia)
chr7	97390930	97392155	1226	+	-0.454	0.0467735	0.494311	UTR3	ENSMUST00000098300	ENSMUSG00000035704	chr7	97371606	97392185	Alg8	asparagine-linked glycosylation 8 (alpha-1,3-glucosyltransferase) [Source:MGI Symbol;Acc:MGI:2141959]	GO:0000033(alpha-1,3-mannosyltransferase activity);GO:0005783(endoplasmic reticulum);GO:0005789(endoplasmic reticulum membrane);GO:0006486(protein glycosylation);GO:0006487(protein N-linked glycosylation);GO:0006490(oligosaccharide-lipid intermediate biosynthetic process);GO:0016020(membrane);GO:0016021(integral component of membrane);GO:0016740(transferase activity);GO:0016757(transferase activi…	00510(N-Glycan biosynthesis)
chr7	98710181	98717076	6896	+	-0.218	0.0295121	0.42658	UTR3	ENSMUST00000126356	ENSMUSG00000030753	chr7	98703103	98718062	Thap12	THAP domain containing 12 [Source:MGI Symbol;Acc:MGI:1920231]	GO:0003676(nucleic acid binding);GO:0003677(DNA binding);GO:0005634(nucleus);GO:0008150(biological_process);GO:0046872(metal ion binding);GO:0046983(protein dimerization activity)	NA
chr7	99598503	99598684	182	+	-1.01	0.042658	0.479733	exonic	ENSMUST00000032995	ENSMUSG00000018909	chr7	99535466	99606771	Arrb1	arrestin, beta 1 [Source:MGI Symbol;Acc:MGI:99473]	GO:0000187(activation of MAPK activity);GO:0000785(chromatin);GO:0001664(G protein-coupled receptor binding);GO:0001933(negative regulation of protein phosphorylation);GO:0001934(positive regulation of protein phosphorylation);GO:0002031(G protein-coupled receptor internalization);GO:0002092(positive regulation of receptor internalization);GO:0003713(transcription coactivator activity);GO:0005096…	04010(MAPK signaling pathway);04062(Chemokine signaling pathway);04144(Endocytosis);04340(Hedgehog signaling pathway);04740(Olfactory transduction);04926(Relaxin signaling pathway);04928(Parathyroid hormone synthesis, secretion and action);05032(Morphine addiction)
chr7	109521114	109521622	509	+	2.99	8.51138e-08	3.0903e-05	exonic	ENSMUST00000143107	ENSMUSG00000046364	chr7	109519147	109522367	Rpl27a	ribosomal protein L27A [Source:MGI Symbol;Acc:MGI:1347076]	GO:0003735(structural constituent of ribosome);GO:0005783(endoplasmic reticulum);GO:0005829(cytosol);GO:0005840(ribosome);GO:0006412(translation);GO:0015934(large ribosomal subunit);GO:0022625(cytosolic large ribosomal subunit)	03010(Ribosome)
chr7	110054091	110055471	1381	+	-0.253	0.00676083	0.239883	UTR3	ENSMUST00000208951	ENSMUSG00000066232	chr7	110018274	110056609	Ipo7	importin 7 [Source:MGI Symbol;Acc:MGI:2152414]	GO:0005515(protein binding);GO:0005634(nucleus);GO:0005635(nuclear envelope);GO:0005654(nucleoplasm);GO:0005737(cytoplasm);GO:0005829(cytosol);GO:0006606(protein import into nucleus);GO:0006886(intracellular protein transport);GO:0008536(Ran GTPase binding);GO:0015031(protein transport);GO:0042393(histone binding);GO:0045087(innate immune response);GO:0046332(SMAD binding)	NA
chr7	112092661	112093561	901	+	0.339	0.0154882	0.336512	exonic	ENSMUST00000106653	ENSMUSG00000059263	chr7	112023504	112111661	Usp47	ubiquitin specific peptidase 47 [Source:MGI Symbol;Acc:MGI:1922246]	GO:0004197(cysteine-type endopeptidase activity);GO:0004843(thiol-dependent ubiquitin-specific protease activity);GO:0005515(protein binding);GO:0005634(nucleus);GO:0005737(cytoplasm);GO:0005829(cytosol);GO:0006281(DNA repair);GO:0006284(base-excision repair);GO:0006508(proteolysis);GO:0006511(ubiquitin-dependent protein catabolic process);GO:0006974(cellular response to DNA damage stimulus);GO:0…	NA
chr7	116527771	116528038	268	+	0.676	0.0263027	0.40738	exonic	ENSMUST00000032895	ENSMUSG00000030659	chr7	116504369	116540584	Nucb2	nucleobindin 2 [Source:MGI Symbol;Acc:MGI:1858179]	GO:0001965(G-protein alpha-subunit binding);GO:0003677(DNA binding);GO:0005085(guanyl-nucleotide exchange factor activity);GO:0005164(tumor necrosis factor receptor binding);GO:0005509(calcium ion binding);GO:0005576(extracellular region);GO:0005615(extracellular space);GO:0005634(nucleus);GO:0005635(nuclear envelope);GO:0005640(nuclear outer membrane);GO:0005737(cytoplasm);GO:0005783(endoplasmic…	NA
chr7	122998721	123000310	1590	+	0.175	0.0346737	0.453942	exonic	ENSMUST00000052135	ENSMUSG00000030779	chr7	122965686	123002557	Rbbp6	retinoblastoma binding protein 6, ubiquitin ligase [Source:MGI Symbol;Acc:MGI:894835]	GO:0001701(in utero embryonic development);GO:0003676(nucleic acid binding);GO:0004842(ubiquitin-protein transferase activity);GO:0005634(nucleus);GO:0005694(chromosome);GO:0005730(nucleolus);GO:0005737(cytoplasm);GO:0005813(centrosome);GO:0005815(microtubule organizing center);GO:0005856(cytoskeleton);GO:0006260(DNA replication);GO:0006275(regulation of DNA replication);GO:0006397(mRNA processin…	NA
chr7	126584941	126587588	2648	+	0.109	0.0331131	0.443609	UTR5	ENSMUST00000039522	ENSMUSG00000042759	chr7	126584942	126589112	Apobr	apolipoprotein B receptor [Source:MGI Symbol;Acc:MGI:2176230]	GO:0005886(plasma membrane);GO:0006629(lipid metabolic process);GO:0006641(triglyceride metabolic process);GO:0006869(lipid transport);GO:0006897(endocytosis);GO:0008202(steroid metabolic process);GO:0008203(cholesterol metabolic process);GO:0016020(membrane);GO:0030228(lipoprotein particle receptor activity);GO:0030229(very-low-density lipoprotein particle receptor activity);GO:0034361(very-low-…	NA
chr7	126863169	126864008	840	+	0.296	0.00316228	0.157036	exonic	ENSMUST00000037248	ENSMUSG00000042606	chr7	126861972	126865377	Hirip3	HIRA interacting protein 3 [Source:MGI Symbol;Acc:MGI:2142364]	GO:0003674(molecular_function);GO:0005634(nucleus);GO:0005654(nucleoplasm);GO:0005730(nucleolus);GO:0008150(biological_process)	NA
chr7	127582660	127583307	648	+	0.366	0.0331131	0.443609	UTR3	ENSMUST00000154891	ENSMUSG00000030815	chr7	127573340	127583307	Phkg2	phosphorylase kinase, gamma 2 (testis) [Source:MGI Symbol;Acc:MGI:1916211]	GO:0000166(nucleotide binding);GO:0004672(protein kinase activity);GO:0004674(protein serine/threonine kinase activity);GO:0004689(phosphorylase kinase activity);GO:0005516(calmodulin binding);GO:0005524(ATP binding);GO:0005829(cytosol);GO:0005964(phosphorylase kinase complex);GO:0005975(carbohydrate metabolic process);GO:0005977(glycogen metabolic process);GO:0005978(glycogen biosynthetic proces…	04020(Calcium signaling pathway);04910(Insulin signaling pathway);04922(Glucagon signaling pathway)
chr7	127600567	127602856	2290	+	-0.455	0.0147911	0.331131	UTR3	ENSMUST00000033088	ENSMUSG00000030816	chr7	127588767	127604799	Rnf40	ring finger protein 40 [Source:MGI Symbol;Acc:MGI:2142048]	GO:0000151(ubiquitin ligase complex);GO:0003730(mRNA 3'-UTR binding);GO:0004842(ubiquitin-protein transferase activity);GO:0005515(protein binding);GO:0005634(nucleus);GO:0005654(nucleoplasm);GO:0005829(cytosol);GO:0006325(chromatin organization);GO:0006511(ubiquitin-dependent protein catabolic process);GO:0010390(histone monoubiquitination);GO:0016567(protein ubiquitination);GO:0016740(transfera…	NA
chr7	127972129	127972799	671	+	0.351	0.00018197	0.0269153	exonic	ENSMUST00000077609	ENSMUSG00000030795	chr7	127967457	127985701	Fus	fused in sarcoma [Source:MGI Symbol;Acc:MGI:1353633]	GO:0003676(nucleic acid binding);GO:0003677(DNA binding);GO:0003682(chromatin binding);GO:0003712(transcription coregulator activity);GO:0003713(transcription coactivator activity);GO:0003723(RNA binding);GO:0003730(mRNA 3'-UTR binding);GO:0005515(protein binding);GO:0005634(nucleus);GO:0005654(nucleoplasm);GO:0005737(cytoplasm);GO:0005844(polysome);GO:0006355(regulation of transcription, DNA-tem…	05202(Transcriptional misregulation in cancer)
chr7	127979869	127981683	1815	+	0.204	0.00724436	0.248313	exonic	ENSMUST00000077609	ENSMUSG00000030795	chr7	127967457	127985701	Fus	fused in sarcoma [Source:MGI Symbol;Acc:MGI:1353633]	GO:0003676(nucleic acid binding);GO:0003677(DNA binding);GO:0003682(chromatin binding);GO:0003712(transcription coregulator activity);GO:0003713(transcription coactivator activity);GO:0003723(RNA binding);GO:0003730(mRNA 3'-UTR binding);GO:0005515(protein binding);GO:0005634(nucleus);GO:0005654(nucleoplasm);GO:0005737(cytoplasm);GO:0005844(polysome);GO:0006355(regulation of transcription, DNA-tem…	05202(Transcriptional misregulation in cancer)
chr7	128693706	128695287	1582	+	-0.374	0.0346737	0.453942	exonic	ENSMUST00000043138	ENSMUSG00000042105	chr7	128611328	128696425	Inpp5f	inositol polyphosphate-5-phosphatase F [Source:MGI Symbol;Acc:MGI:2141867]	GO:0001921(positive regulation of receptor recycling);GO:0005515(protein binding);GO:0005737(cytoplasm);GO:0005768(endosome);GO:0005769(early endosome);GO:0005905(clathrin-coated pit);GO:0008344(adult locomotory behavior);GO:0008934(inositol monophosphate 1-phosphatase activity);GO:0014898(cardiac muscle hypertrophy in response to stress);GO:0016020(membrane);GO:0016021(integral component of memb…	00562(Inositol phosphate metabolism);04070(Phosphatidylinositol signaling system)
chr7	139255023	139256452	1430	+	-0.705	0.000630957	0.0645654	exonic	ENSMUST00000093993	ENSMUSG00000060260	chr7	139248482	139269903	Pwwp2b	PWWP domain containing 2B [Source:MGI Symbol;Acc:MGI:2142008]	GO:0003674(molecular_function);GO:0005654(nucleoplasm);GO:0008150(biological_process)	NA
chr7	140039413	140039503	91	+	-1.64	0.0416869	0.47863	UTR3	ENSMUST00000211789	ENSMUSG00000025470	chr7	140036391	140040602	Zfp511	zinc finger protein 511 [Source:MGI Symbol;Acc:MGI:1917002]	GO:0003676(nucleic acid binding);GO:0003677(DNA binding);GO:0005634(nucleus);GO:0008150(biological_process);GO:0046872(metal ion binding)	NA
chr7	142444008	142444410	403	+	0.326	0.0331131	0.443609	UTR3	ENSMUST00000105971	ENSMUSG00000031097	chr7	142441808	142444410	Tnni2	troponin I, skeletal, fast 2 [Source:MGI Symbol;Acc:MGI:105070]	GO:0003009(skeletal muscle contraction);GO:0003779(actin binding);GO:0005634(nucleus);GO:0005861(troponin complex);GO:0006936(muscle contraction);GO:0006937(regulation of muscle contraction);GO:0031014(troponin T binding);GO:0045893(positive regulation of transcription, DNA-templated);GO:0046872(metal ion binding);GO:0060048(cardiac muscle contraction)	NA
chr7	142460808	142472223	11416	+	0.269	0.0213796	0.381944	UTR5	ENSMUST00000038946	ENSMUSG00000018819	chr7	142460809	142494867	Lsp1	lymphocyte specific 1 [Source:MGI Symbol;Acc:MGI:96832]	GO:0003779(actin binding);GO:0005886(plasma membrane);GO:0006915(apoptotic process);GO:0006935(chemotaxis);GO:0006952(defense response);GO:0007010(cytoskeleton organization);GO:0007165(signal transduction);GO:0016020(membrane);GO:0098761(cellular response to interleukin-7)	04625(C-type lectin receptor signaling pathway);05152(Tuberculosis)
chr7	3109944	3111038	1095	-	-0.393	0.0389045	0.468813	ncRNA_exonic	ENSMUST00000069044	ENSMUSG00000055452	chr7	3109020	3111963	Gm7353	predicted pseudogene 7353 [Source:MGI Symbol;Acc:MGI:3643014]	NA	NA
chr7	3712511	3712720	210	-	-1.05	0.0269153	0.413048	UTR3	ENSMUST00000078451	ENSMUSG00000058818	chr7	3711409	3720391	Pirb	paired Ig-like receptor B [Source:MGI Symbol;Acc:MGI:894311]	GO:0001540(amyloid-beta binding);GO:0001782(B cell homeostasis);GO:0002250(adaptive immune response);GO:0002376(immune system process);GO:0005515(protein binding);GO:0005886(plasma membrane);GO:0007611(learning or memory);GO:0016020(membrane);GO:0016021(integral component of membrane);GO:0019221(cytokine-mediated signaling pathway);GO:0019724(B cell mediated immunity);GO:0035307(positive regulati…	04380(Osteoclast differentiation);04662(B cell receptor signaling pathway)
chr7	3717160	3717369	210	-	-0.777	0.0436516	0.481948	exonic	ENSMUST00000078451	ENSMUSG00000058818	chr7	3711409	3720391	Pirb	paired Ig-like receptor B [Source:MGI Symbol;Acc:MGI:894311]	GO:0001540(amyloid-beta binding);GO:0001782(B cell homeostasis);GO:0002250(adaptive immune response);GO:0002376(immune system process);GO:0005515(protein binding);GO:0005886(plasma membrane);GO:0007611(learning or memory);GO:0016020(membrane);GO:0016021(integral component of membrane);GO:0019221(cytokine-mediated signaling pathway);GO:0019724(B cell mediated immunity);GO:0035307(positive regulati…	04380(Osteoclast differentiation);04662(B cell receptor signaling pathway)
chr7	6131490	6132597	1108	-	-0.403	0.042658	0.47863	UTR3	ENSMUST00000094870	ENSMUSG00000046792	chr7	6131491	6155997	Zfp787	zinc finger protein 787 [Source:MGI Symbol;Acc:MGI:1914359]	GO:0003676(nucleic acid binding);GO:0003677(DNA binding);GO:0005634(nucleus);GO:0008150(biological_process);GO:0046872(metal ion binding);GO:1990837(sequence-specific double-stranded DNA binding)	NA
chr7	13277507	13278377	871	-	1.76	0.0218776	0.385478	UTR5	ENSMUST00000119139	ENSMUSG00000070814	chr7	13258967	13278721	Zswim9	zinc finger SWIM-type containing 9 [Source:MGI Symbol;Acc:MGI:2447816]	GO:0002244(hematopoietic progenitor cell differentiation);GO:0008270(zinc ion binding)	NA
chr7	16275449	16276108	660	-	-0.457	0.0177828	0.357273	UTR3	ENSMUST00000041010	ENSMUSG00000041375	chr7	16274042	16286795	Ccdc9	coiled-coil domain containing 9 [Source:MGI Symbol;Acc:MGI:1921443]	NA	NA
chr7	19394644	19395455	812	-	-0.773	0.00389045	0.177828	exonic	ENSMUST00000047170	ENSMUSG00000040714	chr7	19394437	19404104	Klc3	kinesin light chain 3 [Source:MGI Symbol;Acc:MGI:1277971]	GO:0003777(microtubule motor activity);GO:0005515(protein binding);GO:0005737(cytoplasm);GO:0005856(cytoskeleton);GO:0005871(kinesin complex);GO:0005874(microtubule);GO:0008017(microtubule binding);GO:0008088(axo-dendritic transport);GO:0019894(kinesin binding);GO:0031514(motile cilium);GO:0035253(ciliary rootlet);GO:0042073(intraciliary transport);GO:0043005(neuron projection)	05132(Salmonella infection)
chr7	19425583	19426003	421	-	-0.654	0.0186209	0.364754	UTR3	ENSMUST00000085715	ENSMUSG00000030397	chr7	19424775	19458821	Mark4	MAP/microtubule affinity regulating kinase 4 [Source:MGI Symbol;Acc:MGI:1920955]	GO:0000166(nucleotide binding);GO:0000226(microtubule cytoskeleton organization);GO:0000930(gamma-tubulin complex);GO:0001578(microtubule bundle formation);GO:0004672(protein kinase activity);GO:0004674(protein serine/threonine kinase activity);GO:0005524(ATP binding);GO:0005737(cytoplasm);GO:0005813(centrosome);GO:0005815(microtubule organizing center);GO:0005829(cytosol);GO:0005856(cytoskeleton…	NA
chr7	19531929	19532440	512	-	-0.652	0.0102329	0.289068	exonic	ENSMUST00000058444	ENSMUSG00000051403	chr7	19530800	19563076	Ppp1r37	protein phosphatase 1, regulatory subunit 37 [Source:MGI Symbol;Acc:MGI:2687042]	GO:0004864(protein phosphatase inhibitor activity);GO:0005515(protein binding);GO:0005575(cellular_component);GO:0010923(negative regulation of phosphatase activity);GO:0032515(negative regulation of phosphoprotein phosphatase activity)	NA
chr7	24197992	24199941	1950	-	-0.3	0.047863	0.496592	UTR3	ENSMUST00000056683	ENSMUSG00000087598	chr7	24193947	24211443	Zfp111	zinc finger protein 111 [Source:MGI Symbol;Acc:MGI:1929114]	GO:0003676(nucleic acid binding);GO:0005634(nucleus);GO:0006355(regulation of transcription, DNA-templated);GO:0045892(negative regulation of transcription, DNA-templated);GO:0046872(metal ion binding)	05168(Herpes simplex virus 1 infection)
chr7	25088152	25088303	152	-	-2.3	0.0190546	0.367282	UTR3	ENSMUST00000108415	ENSMUSG00000008496	chr7	25087344	25179726	Pou2f2	POU domain, class 2, transcription factor 2 [Source:MGI Symbol;Acc:MGI:101897]	GO:0000976(transcription regulatory region sequence-specific DNA binding);GO:0000978(RNA polymerase II cis-regulatory region sequence-specific DNA binding);GO:0000981(DNA-binding transcription factor activity, RNA polymerase II-specific);GO:0001228(DNA-binding transcription activator activity, RNA polymerase II-specific);GO:0002335(mature B cell differentiation);GO:0002380(immunoglobulin secretio…	05168(Herpes simplex virus 1 infection)
chr7	25089231	25090311	1081	-	0.406	0.040738	0.477529	UTR3	ENSMUST00000108415	ENSMUSG00000008496	chr7	25087344	25179726	Pou2f2	POU domain, class 2, transcription factor 2 [Source:MGI Symbol;Acc:MGI:101897]	GO:0000976(transcription regulatory region sequence-specific DNA binding);GO:0000978(RNA polymerase II cis-regulatory region sequence-specific DNA binding);GO:0000981(DNA-binding transcription factor activity, RNA polymerase II-specific);GO:0001228(DNA-binding transcription activator activity, RNA polymerase II-specific);GO:0002335(mature B cell differentiation);GO:0002380(immunoglobulin secretio…	05168(Herpes simplex virus 1 infection)
chr7	25462753	25463502	750	-	0.542	0.00870964	0.268534	UTR3	ENSMUST00000098666	ENSMUSG00000074272	chr7	25461707	25477603	Ceacam1	carcinoembryonic antigen-related cell adhesion molecule 1 [Source:MGI Symbol;Acc:MGI:1347245]	GO:0001558(regulation of cell growth);GO:0001568(blood vessel development);GO:0001618(virus receptor activity);GO:0001818(negative regulation of cytokine production);GO:0001915(negative regulation of T cell mediated cytotoxicity);GO:0002859(negative regulation of natural killer cell mediated cytotoxicity directed against tumor cell target);GO:0003779(actin binding);GO:0005130(granulocyte colony-s…	NA
chr7	28386145	28386979	835	-	-0.606	0.00691831	0.240991	UTR3	ENSMUST00000003536	ENSMUSG00000003444	chr7	28386146	28392708	Med29	mediator complex subunit 29 [Source:MGI Symbol;Acc:MGI:1914474]	GO:0003674(molecular_function);GO:0005634(nucleus);GO:0005654(nucleoplasm);GO:0008150(biological_process);GO:0016592(mediator complex)	NA
chr7	30161268	30161773	506	-	0.462	0.0057544	0.218273	UTR3	ENSMUST00000062181	ENSMUSG00000037029	chr7	30161269	30169750	Zfp146	zinc finger protein 146 [Source:MGI Symbol;Acc:MGI:1347092]	GO:0003676(nucleic acid binding);GO:0003677(DNA binding);GO:0003700(DNA-binding transcription factor activity);GO:0005634(nucleus);GO:0005730(nucleolus);GO:0005829(cytosol);GO:0006355(regulation of transcription, DNA-templated);GO:0043565(sequence-specific DNA binding);GO:0046872(metal ion binding)	NA
chr7	31037901	31040209	2309	-	-0.125	0.0331131	0.443609	exonic	ENSMUST00000009831	ENSMUSG00000009687	chr7	31032722	31042481	Fxyd5	FXYD domain-containing ion transport regulator 5 [Source:MGI Symbol;Acc:MGI:1201785]	GO:0003779(actin binding);GO:0006811(ion transport);GO:0016020(membrane);GO:0016021(integral component of membrane);GO:0017080(sodium channel regulator activity);GO:0043269(regulation of ion transport);GO:0045296(cadherin binding);GO:0099106(ion channel regulator activity);GO:2000649(regulation of sodium ion transmembrane transporter activity)	NA
chr7	31130216	31130396	181	-	-0.702	0.0245471	0.398107	UTR3	ENSMUST00000001280	ENSMUSG00000001248	chr7	31130127	31155896	Gramd1a	GRAM domain containing 1A [Source:MGI Symbol;Acc:MGI:105490]	GO:0005776(autophagosome);GO:0005783(endoplasmic reticulum);GO:0005789(endoplasmic reticulum membrane);GO:0005829(cytosol);GO:0005886(plasma membrane);GO:0006869(lipid transport);GO:0006914(autophagy);GO:0008289(lipid binding);GO:0015485(cholesterol binding);GO:0015918(sterol transport);GO:0016020(membrane);GO:0016021(integral component of membrane);GO:0031227(intrinsic component of endoplasmic r…	NA
chr7	34192735	34196112	3378	-	-0.792	0.0042658	0.184502	exonic	ENSMUST00000002710	ENSMUSG00000002635	chr7	34184499	34196661	Pdcd2l	programmed cell death 2-like [Source:MGI Symbol;Acc:MGI:1915329]	GO:0003674(molecular_function);GO:0005737(cytoplasm);GO:0007049(cell cycle);GO:0008150(biological_process)	NA
chr7	34202106	34202405	300	-	-0.186	0.0020893	0.122462	UTR3	ENSMUST00000038027	ENSMUSG00000036427	chr7	34201330	34230336	Gpi1	glucose-6-phosphate isomerase 1 [Source:MGI Symbol;Acc:MGI:95797]	GO:0001701(in utero embryonic development);GO:0001707(mesoderm formation);GO:0004347(glucose-6-phosphate isomerase activity);GO:0005125(cytokine activity);GO:0005515(protein binding);GO:0005576(extracellular region);GO:0005615(extracellular space);GO:0005654(nucleoplasm);GO:0005737(cytoplasm);GO:0005829(cytosol);GO:0005886(plasma membrane);GO:0005975(carbohydrate metabolic process);GO:0006094(glu…	00010(Glycolysis / Gluconeogenesis);00030(Pentose phosphate pathway);00500(Starch and sucrose metabolism);00520(Amino sugar and nucleotide sugar metabolism)
chr7	35049859	35050816	958	-	0.258	0.0147911	0.331131	UTR3	ENSMUST00000070191	ENSMUSG00000056216	chr7	35046422	35056573	Cebpg	CCAAT/enhancer binding protein (C/EBP), gamma [Source:MGI Symbol;Acc:MGI:104982]	GO:0000978(RNA polymerase II cis-regulatory region sequence-specific DNA binding);GO:0001228(DNA-binding transcription activator activity, RNA polymerase II-specific);GO:0001889(liver development);GO:0003677(DNA binding);GO:0003690(double-stranded DNA binding);GO:0003700(DNA-binding transcription factor activity);GO:0005515(protein binding);GO:0005634(nucleus);GO:0005654(nucleoplasm);GO:0006337(n…	05152(Tuberculosis)
chr7	41479291	41479859	569	-	-0.881	0.0186209	0.364754	UTR3	ENSMUST00000098509	ENSMUSG00000074166	chr7	41478874	41499890	AW146154	expressed sequence AW146154 [Source:MGI Symbol;Acc:MGI:2142212]	GO:0003676(nucleic acid binding);GO:0005634(nucleus);GO:0006355(regulation of transcription, DNA-templated);GO:0010468(regulation of gene expression);GO:0046872(metal ion binding)	05168(Herpes simplex virus 1 infection)
chr7	42662109	42662948	840	-	1.17	0.0346737	0.44978	exonic	ENSMUST00000107992	ENSMUSG00000069727	chr7	42660105	42692742	Zfp975	zinc finger protein 975 [Source:MGI Symbol;Acc:MGI:3648690]	GO:0003676(nucleic acid binding);GO:0005575(cellular_component);GO:0006355(regulation of transcription, DNA-templated);GO:0046872(metal ion binding)	05168(Herpes simplex virus 1 infection)
chr7	43528459	43529521	1063	-	0.244	0.0194984	0.370681	UTR3	ENSMUST00000004728	ENSMUSG00000004609	chr7	43524216	43544428	Cd33	CD33 antigen [Source:MGI Symbol;Acc:MGI:99440]	GO:0005886(plasma membrane);GO:0007155(cell adhesion);GO:0009897(external side of plasma membrane);GO:0016020(membrane);GO:0016021(integral component of membrane);GO:0030246(carbohydrate binding);GO:0033691(sialic acid binding)	04640(Hematopoietic cell lineage)
chr7	44812255	44812613	359	-	0.32	0.01	0.284446	UTR3	ENSMUST00000047356	ENSMUSG00000038539	chr7	44812256	44816658	Atf5	activating transcription factor 5 [Source:MGI Symbol;Acc:MGI:2141857]	GO:0000976(transcription regulatory region sequence-specific DNA binding);GO:0000977(RNA polymerase II regulatory region sequence-specific DNA binding);GO:0001228(DNA-binding transcription activator activity, RNA polymerase II-specific);GO:0003677(DNA binding);GO:0003682(chromatin binding);GO:0003700(DNA-binding transcription factor activity);GO:0005515(protein binding);GO:0005634(nucleus);GO:000…	NA
chr7	44900372	44900582	211	-	0.678	0.042658	0.479733	UTR3	ENSMUST00000085399	ENSMUSG00000060279	chr7	44900373	44929496	Ap2a1	adaptor-related protein complex 2, alpha 1 subunit [Source:MGI Symbol;Acc:MGI:101921]	GO:0005515(protein binding);GO:0005886(plasma membrane);GO:0005905(clathrin-coated pit);GO:0006886(intracellular protein transport);GO:0006897(endocytosis);GO:0006898(receptor-mediated endocytosis);GO:0008022(protein C-terminus binding);GO:0010976(positive regulation of neuron projection development);GO:0015031(protein transport);GO:0016020(membrane);GO:0016192(vesicle-mediated transport);GO:0016…	04144(Endocytosis);04721(Synaptic vesicle cycle);04961(Endocrine and other factor-regulated calcium reabsorption);05016(Huntington disease)
chr7	45007875	45008685	811	-	-0.388	0.018197	0.363915	exonic	ENSMUST00000085383	ENSMUSG00000038406	chr7	45002948	45016363	Scaf1	SR-related CTD-associated factor 1 [Source:MGI Symbol;Acc:MGI:2141980]	GO:0003723(RNA binding);GO:0005634(nucleus);GO:0006366(transcription by RNA polymerase II);GO:0006397(mRNA processing);GO:0008380(RNA splicing);GO:0019904(protein domain specific binding);GO:0099122(RNA polymerase II C-terminal domain binding)	NA
chr7	45141789	45141910	122	-	-1.51	0.0301995	0.428549	UTR3	ENSMUST00000209963	ENSMUSG00000007833	chr7	45140684	45154584	Aldh16a1	aldehyde dehydrogenase 16 family, member A1 [Source:MGI Symbol;Acc:MGI:1916998]	GO:0016491(oxidoreductase activity);GO:0016620(oxidoreductase activity, acting on the aldehyde or oxo group of donors, NAD or NADP as acceptor);GO:0055114(oxidation-reduction process)	NA
chr7	45376452	45377400	949	-	0.196	0.000676083	0.0676083	UTR3	ENSMUST00000209993	ENSMUSG00000063511	chr7	45376453	45395742	Snrnp70	small nuclear ribonucleoprotein 70 (U1) [Source:MGI Symbol;Acc:MGI:98341]	GO:0000398(mRNA splicing, via spliceosome);GO:0003676(nucleic acid binding);GO:0003723(RNA binding);GO:0003729(mRNA binding);GO:0005634(nucleus);GO:0005654(nucleoplasm);GO:0005681(spliceosomal complex);GO:0005685(U1 snRNP);GO:0005737(cytoplasm);GO:0016607(nuclear speck);GO:0017069(snRNA binding);GO:0019013(viral nucleocapsid);GO:0030619(U1 snRNA binding);GO:0043484(regulation of RNA splicing);GO:…	03040(Spliceosome)
chr7	45473745	45473956	212	-	0.719	0.00501187	0.200447	UTR3	ENSMUST00000011526	ENSMUSG00000011382	chr7	45470987	45488805	Dhdh	dihydrodiol dehydrogenase (dimeric) [Source:MGI Symbol;Acc:MGI:1919005]	GO:0016491(oxidoreductase activity);GO:0042843(D-xylose catabolic process);GO:0047115(trans-1,2-dihydrobenzene-1,2-diol dehydrogenase activity);GO:0047837(D-xylose 1-dehydrogenase (NADP+) activity);GO:0055114(oxidation-reduction process)	00040(Pentose and glucuronate interconversions);00980(Metabolism of xenobiotics by cytochrome P450)
chr7	45710333	45711651	1319	-	-0.261	0.042658	0.479733	UTR3	ENSMUST00000072836	ENSMUSG00000057342	chr7	45709467	45718002	Sphk2	sphingosine kinase 2 [Source:MGI Symbol;Acc:MGI:1861380]	GO:0000166(nucleotide binding);GO:0000786(nucleosome);GO:0001568(blood vessel development);GO:0001727(lipid kinase activity);GO:0002374(cytokine secretion involved in immune response);GO:0003376(sphingosine-1-phosphate receptor signaling pathway);GO:0003951(NAD+ kinase activity);GO:0005515(protein binding);GO:0005524(ATP binding);GO:0005634(nucleus);GO:0005737(cytoplasm);GO:0005739(mitochondrion)…	00600(Sphingolipid metabolism);04020(Calcium signaling pathway);04071(Sphingolipid signaling pathway);04072(Phospholipase D signaling pathway);04370(VEGF signaling pathway);04371(Apelin signaling pathway);04666(Fc gamma R-mediated phagocytosis);05152(Tuberculosis)
chr7	46769361	46772474	3114	-	-0.726	0.00165959	0.106905	UTR3	ENSMUST00000142663	ENSMUSG00000014418	chr7	46760466	46796064	Hps5	HPS5, biogenesis of lysosomal organelles complex 2 subunit 2 [Source:MGI Symbol;Acc:MGI:2180307]	GO:0005515(protein binding);GO:0005737(cytoplasm);GO:0005829(cytosol);GO:0006996(organelle organization);GO:0007596(blood coagulation);GO:0031084(BLOC-2 complex);GO:0043473(pigmentation)	NA
chr7	51860961	51861733	773	-	-0.627	0.0380189	0.464515	UTR3	ENSMUST00000169357	ENSMUSG00000092118	chr7	51860577	51862267	Fancf	Fanconi anemia, complementation group F [Source:MGI Symbol;Acc:MGI:3689889]	GO:0001541(ovarian follicle development);GO:0005634(nucleus);GO:0005654(nucleoplasm);GO:0006281(DNA repair);GO:0006974(cellular response to DNA damage stimulus);GO:0007283(spermatogenesis);GO:0016567(protein ubiquitination);GO:0036297(interstrand cross-link repair);GO:0043240(Fanconi anaemia nuclear complex);GO:0061630(ubiquitin protein ligase activity)	03460(Fanconi anemia pathway)
chr7	66262092	66262692	601	-	-0.486	0.040738	0.47863	UTR3	ENSMUST00000145954	ENSMUSG00000015133	chr7	66226912	66388350	Lrrk1	leucine-rich repeat kinase 1 [Source:MGI Symbol;Acc:MGI:2142227]	GO:0000166(nucleotide binding);GO:0004672(protein kinase activity);GO:0004674(protein serine/threonine kinase activity);GO:0005515(protein binding);GO:0005524(ATP binding);GO:0005525(GTP binding);GO:0005737(cytoplasm);GO:0005739(mitochondrion);GO:0005829(cytosol);GO:0006468(protein phosphorylation);GO:0007165(signal transduction);GO:0016301(kinase activity);GO:0016310(phosphorylation);GO:0016740(…	NA
chr7	79841191	79842619	1429	-	-0.128	0.0165959	0.349945	UTR5	ENSMUST00000049004	ENSMUSG00000039062	chr7	79821803	79861059	Anpep	alanyl (membrane) aminopeptidase [Source:MGI Symbol;Acc:MGI:5000466]	GO:0001525(angiogenesis);GO:0004177(aminopeptidase activity);GO:0005615(extracellular space);GO:0005737(cytoplasm);GO:0005793(endoplasmic reticulum-Golgi intermediate compartment);GO:0005886(plasma membrane);GO:0006508(proteolysis);GO:0007275(multicellular organism development);GO:0008233(peptidase activity);GO:0008237(metallopeptidase activity);GO:0008270(zinc ion binding);GO:0009897(external si…	00480(Glutathione metabolism);04614(Renin-angiotensin system);04640(Hematopoietic cell lineage)
chr7	80325291	80325710	420	-	-0.819	0.00141254	0.1	UTR3	ENSMUST00000154428	ENSMUSG00000030533	chr7	80325292	80347993	Unc45a	unc-45 myosin chaperone A [Source:MGI Symbol;Acc:MGI:2142246]	GO:0005515(protein binding);GO:0005634(nucleus);GO:0005737(cytoplasm);GO:0005794(Golgi apparatus);GO:0005829(cytosol);GO:0007275(multicellular organism development);GO:0007517(muscle organ development);GO:0016020(membrane);GO:0016021(integral component of membrane);GO:0016607(nuclear speck);GO:0030154(cell differentiation);GO:0048471(perinuclear region of cytoplasm);GO:0051879(Hsp90 protein bindi…	NA
[truncated: 977 more rows]
