# Supplementary material for: Exon junction complexes regulate osteoclast‐induced bone resorption by influencing the NFATc1 m6A distribution through the “shield effect”
Source: Clin Transl Med. 2025 Mar 6;15(3):e70266. doi: 10.1002/ctm2.70266 (PMC11885169; doi:10.1002/ctm2.70266)
Supplement: Supplementary file 3 — Supporting Information [file CTM2-15-e70266-s001.xlsx]

## Sheet: Sheet1
gene_id	chr	start	end	strand	gene_name	EntrezID	transcript_id	GO	KEGG	KO_ENTRY	EC	Description	trans_type	Reactome	FPKM.CON1	FPKM.CON2	FPKM.CON3	FPKM.RANKL1	FPKM.RANKL2	FPKM.RANKL3	count.RANKL1	count.RANKL2	count.RANKL3	count.CON1	count.CON2	count.CON3
ENSMUSG00000000001	chr3	108107280	108146146	-	Gnai3	14679	ENSMUST00000000001	GO:0000139(Golgi membrane);GO:0000166(nucleotide binding);GO:0001664(G protein-coupled receptor binding);GO:0003924(GTPase activity);GO:0005515(protein binding);GO:0005525(GTP binding);GO:0005737(cytoplasm);GO:0005789(endoplasmic reticulum membrane);GO:0005794(Golgi apparatus);GO:0005813(centrosome);GO:0005815(microtubule organizing center);GO:0005834(heterotrimeric G-protein complex);GO:0005856(…	04015(Rap1 signaling pathway);04022(cGMP-PKG signaling pathway);04024(cAMP signaling pathway);04062(Chemokine signaling pathway);04071(Sphingolipid signaling pathway);04261(Adrenergic signaling in cardiomyocytes);04360(Axon guidance);04371(Apelin signaling pathway);04540(Gap junction);04611(Platelet activation);04670(Leukocyte transendothelial migration);04713(Circadian entrainment);04723(Retrogr…	K04630	NA	guanine nucleotide binding protein (G protein), alpha inhibiting 3 [Source:MGI Symbol;Acc:MGI:95773]	protein_coding	R_MMU_112040(G_protein_mediated_events);R_MMU_112315(Transmission_across_Chemical_Synapses);R_MMU_170670(Adenylate_cyclase_inhibitory_pathway);R_MMU_109582(Hemostasis);R_MMU_977443(GABA_receptor_activation);R_MMU_392518(Signal_amplification);R_MMU_9009391(Extra_nuclear_estrogen_signaling);R_MMU_977444(GABA_B_receptor_activation);R_MMU_9006931(Signaling_by_Nuclear_Receptors);R_MMU_76002(Platelet_a…	56.6928	53.3839	53.4322	30.1363	27.1013	28.6549	8223	7251	7946	13494	12864	12623
ENSMUSG00000000028	chr16	18780447	18811972	-	Cdc45	12544	ENSMUST00000000028;ENSMUST00000096990;ENSMUST00000115585;ENSMUST00000231819	GO:0000727(double-strand break repair via break-induced replication);GO:0003682(chromatin binding);GO:0003688(DNA replication origin binding);GO:0003697(single-stranded DNA binding);GO:0005634(nucleus);GO:0005654(nucleoplasm);GO:0005656(nuclear pre-replicative complex);GO:0005813(centrosome);GO:0006260(DNA replication);GO:0006270(DNA replication initiation);GO:0007049(cell cycle);GO:0031261(DNA r…	04110(Cell cycle);04110(Cell cycle)	K06628	NA	cell division cycle 45 [Source:MGI Symbol;Acc:MGI:1338073]	protein_coding;retained_intron	R_MMU_69620(Cell_Cycle_Checkpoints);R_MMU_69206(G1/S_Transition);R_MMU_1640170(Cell_Cycle);R_MMU_69481(G2/M_Checkpoints);R_MMU_69278(Cell_Cycle,_Mitotic);R_MMU_453279(Mitotic_G1_phase_and_G1/S_transition);R_MMU_69306(DNA_Replication);R_MMU_69002(DNA_Replication_Pre_Initiation);R_MMU_176187(Activation_of_ATR_in_response_to_replication_stress);R_MMU_68962(Activation_of_the_pre_replicative_complex)	8.84784	8.96565	8.33023	15.873	16.8173	16.6192	4656	4838	4954	2266	2324	2118
ENSMUSG00000000031	chr7	142575529	142578143	-	H19	14955	ENSMUST00000136359;ENSMUST00000132294;ENSMUST00000140716	NA	NA	NA	NA	H19, imprinted maternally expressed transcript [Source:MGI Symbol;Acc:MGI:95891]	lincRNA	NA	0.0557877	0.0337513	0	0	0.00905342	0	0	2	0	11	7	0
ENSMUSG00000000056	chr11	121237253	121255856	+	Narf	67608	ENSMUST00000103015;ENSMUST00000154047;ENSMUST00000151088	GO:0005521(lamin binding);GO:0005634(nucleus);GO:0005638(lamin filament);GO:0005654(nucleoplasm);GO:0005730(nucleolus);GO:0008150(biological_process);GO:0031981(nuclear lumen);GO:0031981(nuclear lumen)	NA	NA	NA	nuclear prelamin A recognition factor [Source:MGI Symbol;Acc:MGI:1914858]	protein_coding;retained_intron	NA	3.53465	4.3294	3.80417	2.80801	2.40209	2.39563	1130	948	980	1241	1539	1326
ENSMUSG00000000058	chr6	17281185	17289115	+	Cav2	12390	ENSMUST00000000058;ENSMUST00000115459;ENSMUST00000115462	GO:0000139(Golgi membrane);GO:0000149(SNARE binding);GO:0001937(negative regulation of endothelial cell proliferation);GO:0001938(positive regulation of endothelial cell proliferation);GO:0002080(acrosomal membrane);GO:0002095(caveolar macromolecular signaling complex);GO:0005634(nucleus);GO:0005635(nuclear envelope);GO:0005637(nuclear inner membrane);GO:0005737(cytoplasm);GO:0005783(endoplasmic …	04144(Endocytosis);04510(Focal adhesion);05100(Bacterial invasion of epithelial cells);05205(Proteoglycans in cancer);05418(Fluid shear stress and atherosclerosis);05418(Fluid shear stress and atherosclerosis)	K12958	NA	caveolin 2 [Source:MGI Symbol;Acc:MGI:107571]	protein_coding	R_MMU_9009391(Extra_nuclear_estrogen_signaling);R_MMU_9006931(Signaling_by_Nuclear_Receptors);R_MMU_8939211(ESR_mediated_signaling);R_MMU_162582(Signal_Transduction)	4.3882	4.27339	4.17632	0.547101	0.383721	0.635967	154	106	181	1069	1054	1010
ENSMUSG00000000078	chr13	5861482	5870394	+	Klf6	23849	ENSMUST00000000080;ENSMUST00000222857;ENSMUST00000221734	GO:0000978(RNA polymerase II cis-regulatory region sequence-specific DNA binding);GO:0001228(DNA-binding transcription activator activity, RNA polymerase II-specific);GO:0001650(fibrillar center);GO:0003676(nucleic acid binding);GO:0005654(nucleoplasm);GO:0005730(nucleolus);GO:0005829(cytosol);GO:0043231(intracellular membrane-bounded organelle);GO:0045944(positive regulation of transcription by …	NA	K09207	NA	Kruppel-like factor 6 [Source:MGI Symbol;Acc:MGI:1346318]	protein_coding;nonsense_mediated_decay;retained_intron	NA	34.2436	33.5106	33.0485	23.1674	18.322	20.2417	8510	6600	7556	10972	10872	10510
ENSMUSG00000000085	chr4	120405281	120530186	+	Scmh1	29871	ENSMUST00000134375;ENSMUST00000000087;ENSMUST00000151345;ENSMUST00000153099;ENSMUST00000132116;ENSMUST00000106301;ENSMUST00000064991;ENSMUST00000106298;ENSMUST00000144555;ENSMUST00000136801;ENSMUST00000144862;ENSMUST00000133290;ENSMUST00000133169	GO:0003682(chromatin binding);GO:0005515(protein binding);GO:0005634(nucleus);GO:0006338(chromatin remodeling);GO:0006355(regulation of transcription, DNA-templated);GO:0007275(multicellular organism development);GO:0007283(spermatogenesis);GO:0009952(anterior/posterior pattern specification);GO:0010369(chromocenter);GO:0016458(gene silencing);GO:0042393(histone binding);GO:0045892(negative regul…	NA	K11461	NA	sex comb on midleg homolog 1 [Source:MGI Symbol;Acc:MGI:1352762]	processed_transcript;protein_coding	R_MMU_4551638(SUMOylation_of_chromatin_organization_proteins);R_MMU_2559580(Oxidative_Stress_Induced_Senescence);R_MMU_2559583(Cellular_Senescence);R_MMU_2262752(Cellular_responses_to_stress);R_MMU_73857(RNA_Polymerase_II_Transcription);R_MMU_212436(Generic_Transcription_Pathway);R_MMU_8953897(Cellular_responses_to_external_stimuli);R_MMU_8943724(Regulation_of_PTEN_gene_transcription);R_MMU_12576…	4.47363	4.26276	4.05631	3.33886	3.2558	3.29304	2164	2070	2169	2529	2441	2277
ENSMUSG00000000088	chr9	57521274	57532426	+	Cox5a	12858	ENSMUST00000213678;ENSMUST00000000090;ENSMUST00000214154	GO:0004129(cytochrome-c oxidase activity);GO:0005515(protein binding);GO:0005739(mitochondrion);GO:0005743(mitochondrial inner membrane);GO:0005751(mitochondrial respiratory chain complex IV);GO:0006119(oxidative phosphorylation);GO:0006123(mitochondrial electron transport, cytochrome c to oxygen);GO:0016020(membrane);GO:0043209(myelin sheath);GO:0046872(metal ion binding);GO:1902600(proton trans…	00190(Oxidative phosphorylation);04260(Cardiac muscle contraction);04714(Thermogenesis);04932(Non-alcoholic fatty liver disease (NAFLD));05010(Alzheimer disease);05012(Parkinson disease);05016(Huntington disease);05016(Huntington disease)	K02264	NA	cytochrome c oxidase subunit 5A [Source:MGI Symbol;Acc:MGI:88474]	retained_intron;protein_coding	R_MMU_9711123(Cellular_response_to_chemical_stress);R_MMU_1430728(Metabolism);R_MMU_2262752(Cellular_responses_to_stress);R_MMU_73857(RNA_Polymerase_II_Transcription);R_MMU_212436(Generic_Transcription_Pathway);R_MMU_8953897(Cellular_responses_to_external_stimuli);R_MMU_3700989(Transcriptional_Regulation_by_TP53);R_MMU_5628897(TP53_Regulates_Metabolic_Genes);R_MMU_9707564(Cytoprotection_by_HMOX1)…	60.2983	60.1376	62.9023	66.5254	74.602	71.6715	11692	12857	12800	9245	9334	9572
ENSMUSG00000000093	chr11	85832551	85841948	+	Tbx2	21385	ENSMUST00000000095	GO:0000122(negative regulation of transcription by RNA polymerase II);GO:0000977(RNA polymerase II regulatory region sequence-specific DNA binding);GO:0000978(RNA polymerase II cis-regulatory region sequence-specific DNA binding);GO:0001102(RNA polymerase II activating transcription factor binding);GO:0001227(DNA-binding transcription repressor activity, RNA polymerase II-specific);GO:0001228(DNA…	NA	K10176	NA	T-box 2 [Source:MGI Symbol;Acc:MGI:98494]	protein_coding	NA	0.047272	0.079645	0	0	0	0	0	0	0	13	22	0
ENSMUSG00000000125	chr11	103774150	103817957	+	Wnt3	22415	ENSMUST00000000127	GO:0000902(cell morphogenesis);GO:0001707(mesoderm formation);GO:0005102(signaling receptor binding);GO:0005109(frizzled binding);GO:0005125(cytokine activity);GO:0005515(protein binding);GO:0005576(extracellular region);GO:0005615(extracellular space);GO:0005737(cytoplasm);GO:0005788(endoplasmic reticulum lumen);GO:0007165(signal transduction);GO:0007267(cell-cell signaling);GO:0007275(multicell…	04150(mTOR signaling pathway);04310(Wnt signaling pathway);04390(Hippo signaling pathway);04550(Signaling pathways regulating pluripotency of stem cells);04916(Melanogenesis);04934(Cushing syndrome);05165(Human papillomavirus infection);05200(Pathways in cancer);05205(Proteoglycans in cancer);05206(MicroRNAs in cancer);05217(Basal cell carcinoma);05224(Breast cancer);05225(Hepatocellular carcinom…	K00312	NA	wingless-type MMTV integration site family, member 3 [Source:MGI Symbol;Acc:MGI:98955]	protein_coding	R_MMU_201681(TCF_dependent_signaling_in_response_to_WNT);R_MMU_195721(Signaling_by_WNT);R_MMU_3238698(WNT_ligand_biogenesis_and_trafficking);R_MMU_162582(Signal_Transduction)	0	0	0	0	0	0	0	0	0	0	0	0
ENSMUSG00000000127	chr17	63863062	64139463	+	Fer	14158	ENSMUST00000233225;ENSMUST00000232945;ENSMUST00000233190;ENSMUST00000000129;ENSMUST00000038080	GO:0000166(nucleotide binding);GO:0000226(microtubule cytoskeleton organization);GO:0000790(nuclear chromatin);GO:0001932(regulation of protein phosphorylation);GO:0003779(actin binding);GO:0004672(protein kinase activity);GO:0004713(protein tyrosine kinase activity);GO:0004715(non-membrane spanning protein tyrosine kinase activity);GO:0005102(signaling receptor binding);GO:0005154(epidermal grow…	04520(Adherens junction);04520(Adherens junction)	K08889	EC:2.7.10.2	fer (fms/fps related) protein kinase [Source:MGI Symbol;Acc:MGI:105917]	protein_coding	R_MMU_9006934(Signaling_by_Receptor_Tyrosine_Kinases);R_MMU_1433557(Signaling_by_SCF_KIT);R_MMU_162582(Signal_Transduction)	5.89542	5.99073	6.20331	2.97674	2.84123	3.18756	1168	1093	1271	2016	2073	2105
ENSMUSG00000000131	chr7	126101715	126200501	-	Xpo6	74204	ENSMUST00000168189;ENSMUST00000009344;ENSMUST00000166719;ENSMUST00000167315;ENSMUST00000170675;ENSMUST00000171861;ENSMUST00000168933;ENSMUST00000168564;ENSMUST00000165660;ENSMUST00000167268;ENSMUST00000166540;ENSMUST00000168649;ENSMUST00000167147;ENSMUST00000163959;ENSMUST00000206784	GO:0005049(nuclear export signal receptor activity);GO:0005634(nucleus);GO:0005654(nucleoplasm);GO:0005730(nucleolus);GO:0005737(cytoplasm);GO:0005829(cytosol);GO:0005886(plasma membrane);GO:0006611(protein export from nucleus);GO:0006886(intracellular protein transport);GO:0008536(Ran GTPase binding);GO:0015031(protein transport);GO:0032991(protein-containing complex);GO:0032991(protein-containi…	NA	NA	NA	exportin 6 [Source:MGI Symbol;Acc:MGI:2429950]	protein_coding;nonsense_mediated_decay;retained_intron;processed_transcript	NA	5.22846	4.92449	4.63156	4.35576	4.12824	4.12945	6171	5734	5945	6460	6161	5682
ENSMUSG00000000134	X	7762560	7775202	+	Tfe3	209446	ENSMUST00000144715;ENSMUST00000132209;ENSMUST00000077680;ENSMUST00000079542;ENSMUST00000115679;ENSMUST00000137467;ENSMUST00000143680;ENSMUST00000115680;ENSMUST00000144900;ENSMUST00000115677;ENSMUST00000101695;ENSMUST00000126694;ENSMUST00000133456	GO:0000976(transcription regulatory region sequence-specific DNA binding);GO:0000978(RNA polymerase II cis-regulatory region sequence-specific DNA binding);GO:0001228(DNA-binding transcription activator activity, RNA polymerase II-specific);GO:0002250(adaptive immune response);GO:0002376(immune system process);GO:0003677(DNA binding);GO:0003700(DNA-binding transcription factor activity);GO:000563…	04137(Mitophagy - animal);05202(Transcriptional misregulation in cancer);05211(Renal cell carcinoma);05211(Renal cell carcinoma)	K09105	NA	transcription factor E3 [Source:MGI Symbol;Acc:MGI:98511]	retained_intron;processed_transcript;protein_coding;nonsense_mediated_decay	NA	12.0633	11.7806	11.5488	9.10782	9.67032	8.81256	7061	7352	6941	8155	8065	7751
ENSMUSG00000000148	chr5	140705011	140719379	+	Brat1	231841	ENSMUST00000041588;ENSMUST00000153440;ENSMUST00000110806;ENSMUST00000131905;ENSMUST00000124892;ENSMUST00000100505	GO:0001934(positive regulation of protein phosphorylation);GO:0005515(protein binding);GO:0005634(nucleus);GO:0005654(nucleoplasm);GO:0005737(cytoplasm);GO:0006006(glucose metabolic process);GO:0006915(apoptotic process);GO:0006974(cellular response to DNA damage stimulus);GO:0008283(cell population proliferation);GO:0010212(response to ionizing radiation);GO:0016477(cell migration);GO:0030307(po…	NA	K23112	NA	BRCA1-associated ATM activator 1 [Source:MGI Symbol;Acc:MGI:1891679]	protein_coding;nonsense_mediated_decay;retained_intron	NA	3.19128	3.33897	2.92141	1.73582	1.94209	1.81196	900	985	954	1442	1527	1310
ENSMUSG00000000149	chr5	140758408	140830431	-	Gna12	14673	ENSMUST00000000153;ENSMUST00000198447	GO:0000166(nucleotide binding);GO:0001664(G protein-coupled receptor binding);GO:0001701(in utero embryonic development);GO:0003924(GTPase activity);GO:0005525(GTP binding);GO:0005737(cytoplasm);GO:0005834(heterotrimeric G-protein complex);GO:0005886(plasma membrane);GO:0007165(signal transduction);GO:0007186(G protein-coupled receptor signaling pathway);GO:0007188(adenylate cyclase-modulating G …	04010(MAPK signaling pathway);04022(cGMP-PKG signaling pathway);04071(Sphingolipid signaling pathway);04072(Phospholipase D signaling pathway);04270(Vascular smooth muscle contraction);04730(Long-term depression);04810(Regulation of actin cytoskeleton);04928(Parathyroid hormone synthesis, secretion and action);05163(Human cytomegalovirus infection);05200(Pathways in cancer);05200(Pathways in canc…	K04346	NA	guanine nucleotide binding protein, alpha 12 [Source:MGI Symbol;Acc:MGI:95767]	protein_coding	R_MMU_456926(Thrombin_signalling_through_proteinase_activated_receptors_(PARs));R_MMU_109582(Hemostasis);R_MMU_76002(Platelet_activation,_signaling_and_aggregation);R_MMU_416482(G_alpha_(12/13)_signalling_events);R_MMU_372790(Signaling_by_GPCR);R_MMU_388396(GPCR_downstream_signalling);R_MMU_162582(Signal_Transduction)	20.2561	20.5956	20.4679	9.01023	8.53355	8.25129	2575	2391	2396	5049	5198	5065
ENSMUSG00000000154	chr7	143473736	143499334	+	Slc22a18	18400	ENSMUST00000052348;ENSMUST00000150791;ENSMUST00000141988;ENSMUST00000105917	GO:0005635(nuclear envelope);GO:0005737(cytoplasm);GO:0016020(membrane);GO:0016021(integral component of membrane);GO:0016324(apical plasma membrane);GO:0022857(transmembrane transporter activity);GO:0031625(ubiquitin protein ligase binding);GO:0042908(xenobiotic transport);GO:0055085(transmembrane transport);GO:1990961(xenobiotic detoxification by transmembrane export across the plasma membrane)…	NA	K08214	NA	solute carrier family 22 (organic cation transporter), member 18 [Source:MGI Symbol;Acc:MGI:1336884]	protein_coding;nonsense_mediated_decay	R_MMU_549132(Organic_cation/anion/zwitterion_transport);R_MMU_425407(SLC_mediated_transmembrane_transport);R_MMU_382551(Transport_of_small_molecules);R_MMU_425366(Transport_of_bile_salts_and_organic_acids,_metal_ions_and_amine_compounds);R_MMU_549127(Organic_cation_transport)	0.540688	0.597793	0.5297	0.231653	0.138357	0.235803	33	20	35	68	76	66
ENSMUSG00000000167	chr9	50617321	50625000	+	Pih1d2	72614	ENSMUST00000000171;ENSMUST00000124029;ENSMUST00000155773;ENSMUST00000125606	GO:0000492(box C/D snoRNP assembly);GO:0005737(cytoplasm);GO:0006364(rRNA processing);GO:0017160(Ral GTPase binding);GO:0097255(R2TP complex);GO:1990904(ribonucleoprotein complex);GO:1990904(ribonucleoprotein complex)	NA	NA	NA	PIH1 domain containing 2 [Source:MGI Symbol;Acc:MGI:1919864]	protein_coding;retained_intron	NA	0.642743	0.540866	0.71336	0.221895	0.104594	0.177227	53	26	44	134	115	147
ENSMUSG00000000168	chr9	50634633	50659780	-	Dlat	235339	ENSMUST00000034567;ENSMUST00000126933;ENSMUST00000125919;ENSMUST00000132455;ENSMUST00000142275;ENSMUST00000155417	GO:0004742(dihydrolipoyllysine-residue acetyltransferase activity);GO:0005739(mitochondrion);GO:0005759(mitochondrial matrix);GO:0005967(mitochondrial pyruvate dehydrogenase complex);GO:0005975(carbohydrate metabolic process);GO:0006006(glucose metabolic process);GO:0006086(acetyl-CoA biosynthetic process from pyruvate);GO:0006090(pyruvate metabolic process);GO:0006099(tricarboxylic acid cycle);G…	00010(Glycolysis / Gluconeogenesis);00020(Citrate cycle (TCA cycle));00620(Pyruvate metabolism);00620(Pyruvate metabolism)	K00627	EC:2.3.1.12	dihydrolipoamide S-acetyltransferase (E2 component of pyruvate dehydrogenase complex) [Source:MGI Symbol;Acc:MGI:2385311]	protein_coding;retained_intron;processed_transcript	R_MMU_70268(Pyruvate_metabolism);R_MMU_1430728(Metabolism);R_MMU_9006931(Signaling_by_Nuclear_Receptors);R_MMU_204174(Regulation_of_pyruvate_dehydrogenase_(PDH)_complex);R_MMU_71291(Metabolism_of_amino_acids_and_derivatives);R_MMU_162582(Signal_Transduction);R_MMU_5362517(Signaling_by_Retinoic_Acid);R_MMU_389661(Glyoxylate_metabolism_and_glycine_degradation);R_MMU_71406(Pyruvate_metabolism_and_Ci…	25.0431	24.6133	24.8222	22.4902	22.8626	23.2751	9194	9164	9669	8931	8885	8787
ENSMUSG00000000171	chr9	50596357	50603812	-	Sdhd	66925	ENSMUST00000000175	GO:0000104(succinate dehydrogenase activity);GO:0005739(mitochondrion);GO:0005740(mitochondrial envelope);GO:0005743(mitochondrial inner membrane);GO:0005749(mitochondrial respiratory chain complex II, succinate dehydrogenase complex (ubiquinone));GO:0006099(tricarboxylic acid cycle);GO:0006121(mitochondrial electron transport, succinate to ubiquinone);GO:0008177(succinate dehydrogenase (ubiquino…	00020(Citrate cycle (TCA cycle));00190(Oxidative phosphorylation);04714(Thermogenesis);04932(Non-alcoholic fatty liver disease (NAFLD));05010(Alzheimer disease);05012(Parkinson disease);05016(Huntington disease)	K00237	NA	succinate dehydrogenase complex, subunit D, integral membrane protein [Source:MGI Symbol;Acc:MGI:1914175]	protein_coding	R_MMU_1430728(Metabolism);R_MMU_71403(Citric_acid_cycle_(TCA_cycle));R_MMU_71406(Pyruvate_metabolism_and_Citric_Acid_(TCA)_cycle);R_MMU_1428517(The_citric_acid_(TCA)_cycle_and_respiratory_electron_transport)	136.191	138.857	143.822	117.674	120.171	122.085	12117	12134	12775	12233	12627	12822
ENSMUSG00000000183	chr6	127015586	127028187	+	Fgf6	14177	ENSMUST00000000187	GO:0001502(cartilage condensation);GO:0001525(angiogenesis);GO:0005576(extracellular region);GO:0005615(extracellular space);GO:0007275(multicellular organism development);GO:0008083(growth factor activity);GO:0008284(positive regulation of cell population proliferation);GO:0008543(fibroblast growth factor receptor signaling pathway);GO:0030154(cell differentiation);GO:0042383(sarcolemma);GO:0045…	04010(MAPK signaling pathway);04014(Ras signaling pathway);04015(Rap1 signaling pathway);04151(PI3K-Akt signaling pathway);04810(Regulation of actin cytoskeleton);05200(Pathways in cancer);05218(Melanoma);05224(Breast cancer);05226(Gastric cancer)	K04358	NA	fibroblast growth factor 6 [Source:MGI Symbol;Acc:MGI:95520]	protein_coding	R_MMU_5654727(Negative_regulation_of_FGFR2_signaling);R_MMU_5654743(Signaling_by_FGFR4);R_MMU_190242(FGFR1_ligand_binding_and_activation);R_MMU_2428924(IGF1R_signaling_cascade);R_MMU_109704(PI3K_Cascade);R_MMU_5654726(Negative_regulation_of_FGFR1_signaling);R_MMU_5654700(FRS_mediated_FGFR2_signaling);R_MMU_5683057(MAPK_family_signaling_cascades);R_MMU_190373(FGFR1c_ligand_binding_and_activation);…	0	0.011472	0	0	0	0	0	0	0	0	4	0
ENSMUSG00000000184	chr6	127125162	127152193	-	Ccnd2	12444	ENSMUST00000000188;ENSMUST00000201564;ENSMUST00000201902;ENSMUST00000202363;ENSMUST00000201066;ENSMUST00000201637	GO:0000079(regulation of cyclin-dependent protein serine/threonine kinase activity);GO:0000082(G1/S transition of mitotic cell cycle);GO:0000307(cyclin-dependent protein kinase holoenzyme complex);GO:0000785(chromatin);GO:0001934(positive regulation of protein phosphorylation);GO:0005515(protein binding);GO:0005634(nucleus);GO:0005654(nucleoplasm);GO:0005730(nucleolus);GO:0005737(cytoplasm);GO:00…	04068(FoxO signaling pathway);04110(Cell cycle);04115(p53 signaling pathway);04151(PI3K-Akt signaling pathway);04218(Cellular senescence);04310(Wnt signaling pathway);04340(Hedgehog signaling pathway);04390(Hippo signaling pathway);04510(Focal adhesion);04630(Jak-STAT signaling pathway);04917(Prolactin signaling pathway);05162(Measles);05165(Human papillomavirus infection);05166(Human T-cell leuk…	K10151	NA	cyclin D2 [Source:MGI Symbol;Acc:MGI:88314]	protein_coding;processed_transcript;retained_intron	R_MMU_73857(RNA_Polymerase_II_Transcription);R_MMU_212436(Generic_Transcription_Pathway);R_MMU_1640170(Cell_Cycle);R_MMU_69236(G1_Phase);R_MMU_69278(Cell_Cycle,_Mitotic);R_MMU_453279(Mitotic_G1_phase_and_G1/S_transition);R_MMU_8934593(Regulation_of_RUNX1_Expression_and_Activity);R_MMU_74160(Gene_expression_(Transcription));R_MMU_69231(Cyclin_D_associated_events_in_G1);R_MMU_8878171(Transcriptiona…	1.96192	1.84075	1.99166	0.243254	0.284424	0.204294	194	222	165	1349	1281	1359
ENSMUSG00000000194	chr2	31152316	31218775	+	Gpr107	277463	ENSMUST00000056433;ENSMUST00000153032;ENSMUST00000194084;ENSMUST00000172422;ENSMUST00000151991;ENSMUST00000127872;ENSMUST00000133207;ENSMUST00000146747;ENSMUST00000149622;ENSMUST00000147099;ENSMUST00000169333	GO:0005515(protein binding);GO:0005654(nucleoplasm);GO:0005769(early endosome);GO:0005794(Golgi apparatus);GO:0005886(plasma membrane);GO:0016020(membrane);GO:0016021(integral component of membrane);GO:0030136(clathrin-coated vesicle);GO:0032050(clathrin heavy chain binding);GO:0072583(clathrin-dependent endocytosis);GO:0072583(clathrin-dependent endocytosis)	NA	K22985	NA	G protein-coupled receptor 107 [Source:MGI Symbol;Acc:MGI:2139054]	protein_coding;retained_intron;processed_transcript	NA	5.37402	5.14993	5.51196	4.33654	4.04795	3.41897	4636	4244	3714	5010	4861	5101
ENSMUSG00000000202	chr11	114791217	114795945	-	Btbd17	72014	ENSMUST00000156053;ENSMUST00000000206	GO:0003674(molecular_function);GO:0005515(protein binding);GO:0005575(cellular_component);GO:0005576(extracellular region);GO:0008150(biological_process);GO:0008150(biological_process)	NA	NA	NA	BTB (POZ) domain containing 17 [Source:MGI Symbol;Acc:MGI:1919264]	processed_transcript;protein_coding	NA	0.0244263	0.0467244	0.0256506	0.0135049	0.0289218	0	4	8	0	6	12	6
ENSMUSG00000000204	chr11	83175186	83190216	+	Slfn4	20558	ENSMUST00000000208;ENSMUST00000167596;ENSMUST00000215472	GO:0003674(molecular_function);GO:0005575(cellular_component);GO:0009617(response to bacterium);GO:0009617(response to bacterium)	NA	NA	NA	schlafen 4 [Source:MGI Symbol;Acc:MGI:1329010]	protein_coding	NA	277.798	277.11	252.676	97.0008	37.9814	67.7428	32163	12350	22827	80349	81145	72536
ENSMUSG00000000216	chr7	121734479	121768475	+	Scnn1g	20278	ENSMUST00000000221	GO:0005216(ion channel activity);GO:0005272(sodium channel activity);GO:0005654(nucleoplasm);GO:0005886(plasma membrane);GO:0005887(integral component of plasma membrane);GO:0006811(ion transport);GO:0006814(sodium ion transport);GO:0009897(external side of plasma membrane);GO:0009986(cell surface);GO:0015280(ligand-gated sodium channel activity);GO:0016020(membrane);GO:0016021(integral component…	04742(Taste transduction);04960(Aldosterone-regulated sodium reabsorption)	K04827	NA	sodium channel, nonvoltage-gated 1 gamma [Source:MGI Symbol;Acc:MGI:104695]	protein_coding	R_MMU_382551(Transport_of_small_molecules);R_MMU_2672351(Stimuli_sensing_channels);R_MMU_983712(Ion_channel_transport)	0	0.013216	0	0	0	0	0	0	0	0	3	0
ENSMUSG00000000223	X	134404551	134456573	+	Drp2	13497	ENSMUST00000153424;ENSMUST00000000228	GO:0005515(protein binding);GO:0005886(plasma membrane);GO:0007417(central nervous system development);GO:0008270(zinc ion binding);GO:0014069(postsynaptic density);GO:0016020(membrane);GO:0030054(cell junction);GO:0030425(dendrite);GO:0042995(cell projection);GO:0043204(perikaryon);GO:0045202(synapse);GO:0046872(metal ion binding);GO:0050808(synapse organization);GO:0098978(glutamatergic synapse…	NA	NA	NA	dystrophin related protein 2 [Source:MGI Symbol;Acc:MGI:107432]	protein_coding;retained_intron	NA	0.0445902	0.0840116	0.0619744	0.0286275	0.0239485	0.0268867	22	17	20	28	54	39
ENSMUSG00000000244	chr7	143005046	143019644	+	Tspan32	27027	ENSMUST00000207449	GO:0003674(molecular_function);GO:0005887(integral component of plasma membrane);GO:0007010(cytoskeleton organization);GO:0007229(integrin-mediated signaling pathway);GO:0007596(blood coagulation);GO:0007599(hemostasis);GO:0008285(negative regulation of cell population proliferation);GO:0009986(cell surface);GO:0016020(membrane);GO:0016021(integral component of membrane);GO:0030886(negative regul…	NA	K17359	NA	tetraspanin 32 [Source:MGI Symbol;Acc:MGI:1350360]	retained_intron	NA	0	0	0	0	0	0.00374884	0	0	2	0	0	0
ENSMUSG00000000247	chr2	38339281	38369733	+	Lhx2	16870	ENSMUST00000143783;ENSMUST00000000253;ENSMUST00000175896	GO:0000977(RNA polymerase II regulatory region sequence-specific DNA binding);GO:0000978(RNA polymerase II cis-regulatory region sequence-specific DNA binding);GO:0000981(DNA-binding transcription factor activity, RNA polymerase II-specific);GO:0001228(DNA-binding transcription activator activity, RNA polymerase II-specific);GO:0001843(neural tube closure);GO:0001942(hair follicle development);GO…	NA	K09373	NA	LIM homeobox protein 2 [Source:MGI Symbol;Acc:MGI:96785]	protein_coding;retained_intron	NA	0.125334	0.0261309	0.0606458	0	0	0.0101407	0	0	4	41	9	20
ENSMUSG00000000253	chr13	45507444	45553800	+	Gmpr	66355	ENSMUST00000000260;ENSMUST00000129176;ENSMUST00000222227	GO:0003824(catalytic activity);GO:0003920(GMP reductase activity);GO:0006144(purine nucleobase metabolic process);GO:0006163(purine nucleotide metabolic process);GO:0009117(nucleotide metabolic process);GO:0016491(oxidoreductase activity);GO:0046872(metal ion binding);GO:0055114(oxidation-reduction process);GO:1902560(GMP reductase complex);GO:1902560(GMP reductase complex)	00230(Purine metabolism);00230(Purine metabolism)	K00364	EC:1.7.1.7	guanosine monophosphate reductase [Source:MGI Symbol;Acc:MGI:1913605]	protein_coding;retained_intron;processed_transcript	R_MMU_74217(Purine_salvage);R_MMU_1430728(Metabolism);R_MMU_8956321(Nucleotide_salvage);R_MMU_15869(Metabolism_of_nucleotides)	7.96289	8.06667	7.83191	10.7995	13.2432	11.2067	2099	2525	2214	1351	1385	1319
ENSMUSG00000000266	X	140664599	140767715	+	Mid2	23947	ENSMUST00000112990	GO:0005515(protein binding);GO:0005737(cytoplasm);GO:0005856(cytoskeleton);GO:0005874(microtubule);GO:0008017(microtubule binding);GO:0008270(zinc ion binding);GO:0010508(positive regulation of autophagy);GO:0019899(enzyme binding);GO:0032897(negative regulation of viral transcription);GO:0035372(protein localization to microtubule);GO:0042803(protein homodimerization activity);GO:0043123(positiv…	NA	K10647	EC:2.3.2.27	midline 2 [Source:MGI Symbol;Acc:MGI:1344333]	protein_coding	NA	0.0129045	0.00963218	0.00671617	0.0091159	0.0119407	0.00481416	7	8	4	8	6	4
ENSMUSG00000000275	chr11	88999376	89020293	+	Trim25	217069	ENSMUST00000100627;ENSMUST00000107896	GO:0002376(immune system process);GO:0005515(protein binding);GO:0005654(nucleoplasm);GO:0005737(cytoplasm);GO:0005829(cytosol);GO:0006511(ubiquitin-dependent protein catabolic process);GO:0006513(protein monoubiquitination);GO:0010494(cytoplasmic stress granule);GO:0016567(protein ubiquitination);GO:0016604(nuclear body);GO:0016740(transferase activity);GO:0016874(ligase activity);GO:0030433(ubi…	04064(NF-kappa B signaling pathway);04622(RIG-I-like receptor signaling pathway);05164(Influenza A);05164(Influenza A)	K10652	EC:2.3.2.27	tripartite motif-containing 25 [Source:MGI Symbol;Acc:MGI:102749]	protein_coding	R_MMU_1169408(ISG15_antiviral_mechanism);R_MMU_5656169(Termination_of_translesion_DNA_synthesis);R_MMU_73893(DNA_Damage_Bypass);R_MMU_168256(Immune_System);R_MMU_1280215(Cytokine_Signaling_in_Immune_system);R_MMU_110313(Translesion_synthesis_by_Y_family_DNA_polymerases_bypasses_lesions_on_DNA_template);R_MMU_913531(Interferon_Signaling);R_MMU_1169410(Antiviral_mechanism_by_IFN_stimulated_genes);R…	63.1762	60.0547	60.7046	36.5936	33.7891	36.3911	17613	15948	17800	26525	25528	25296
ENSMUSG00000000276	chr11	89035179	89066850	-	Dgke	56077	ENSMUST00000107894;ENSMUST00000000285;ENSMUST00000152772	GO:0000166(nucleotide binding);GO:0003951(NAD+ kinase activity);GO:0004143(diacylglycerol kinase activity);GO:0005524(ATP binding);GO:0005654(nucleoplasm);GO:0005737(cytoplasm);GO:0005829(cytosol);GO:0006654(phosphatidic acid biosynthetic process);GO:0006661(phosphatidylinositol biosynthetic process);GO:0007165(signal transduction);GO:0007205(protein kinase C-activating G protein-coupled receptor…	00561(Glycerolipid metabolism);00564(Glycerophospholipid metabolism);04070(Phosphatidylinositol signaling system);04072(Phospholipase D signaling pathway);05231(Choline metabolism in cancer);05231(Choline metabolism in cancer)	K00901	EC:2.7.1.107	diacylglycerol kinase, epsilon [Source:MGI Symbol;Acc:MGI:1889276]	protein_coding;nonsense_mediated_decay	R_MMU_114508(Effects_of_PIP2_hydrolysis);R_MMU_109582(Hemostasis);R_MMU_76002(Platelet_activation,_signaling_and_aggregation);R_MMU_416476(G_alpha_(q)_signalling_events);R_MMU_372790(Signaling_by_GPCR);R_MMU_388396(GPCR_downstream_signalling);R_MMU_162582(Signal_Transduction)	2.10783	2.02464	1.85244	1.34124	1.0335	1.17302	942	712	838	1291	1256	1126
ENSMUSG00000000278	chr11	88924020	88955465	-	Scpep1	74617	ENSMUST00000000287	GO:0004180(carboxypeptidase activity);GO:0004185(serine-type carboxypeptidase activity);GO:0005576(extracellular region);GO:0005829(cytosol);GO:0006508(proteolysis);GO:0008233(peptidase activity);GO:0016787(hydrolase activity);GO:0042573(retinoic acid metabolic process);GO:0045776(negative regulation of blood pressure);GO:0097755(positive regulation of blood vessel diameter)	NA	K09646	EC:3.4.16.-	serine carboxypeptidase 1 [Source:MGI Symbol;Acc:MGI:1921867]	protein_coding	NA	160.239	161.117	157.995	81.9357	82.6244	80.6574	14372	14211	14377	24518	24959	23994
ENSMUSG00000000282	chr11	74830920	74845725	+	Mnt	17428	ENSMUST00000000291;ENSMUST00000133217	GO:0000122(negative regulation of transcription by RNA polymerase II);GO:0000977(RNA polymerase II regulatory region sequence-specific DNA binding);GO:0001227(DNA-binding transcription repressor activity, RNA polymerase II-specific);GO:0003677(DNA binding);GO:0003682(chromatin binding);GO:0003700(DNA-binding transcription factor activity);GO:0005515(protein binding);GO:0005634(nucleus);GO:0005654…	NA	K09115	NA	max binding protein [Source:MGI Symbol;Acc:MGI:109150]	protein_coding;retained_intron	NA	11.6212	11.074	10.7817	9.89602	8.56428	8.22323	3831	3251	3235	3924	3786	3613
ENSMUSG00000000290	chr10	77530252	77565686	+	Itgb2	16414	ENSMUST00000000299;ENSMUST00000131023;ENSMUST00000130059;ENSMUST00000156644;ENSMUST00000153541	GO:0002523(leukocyte migration involved in inflammatory response);GO:0005886(plasma membrane);GO:0006909(phagocytosis);GO:0007155(cell adhesion);GO:0007159(leukocyte cell-cell adhesion);GO:0007160(cell-matrix adhesion);GO:0007229(integrin-mediated signaling pathway);GO:0007568(aging);GO:0008305(integrin complex);GO:0009986(cell surface);GO:0016020(membrane);GO:0016021(integral component of membra…	04015(Rap1 signaling pathway);04145(Phagosome);04390(Hippo signaling pathway);04514(Cell adhesion molecules (CAMs));04610(Complement and coagulation cascades);04650(Natural killer cell mediated cytotoxicity);04670(Leukocyte transendothelial migration);04810(Regulation of actin cytoskeleton);05133(Pertussis);05134(Legionellosis);05140(Leishmaniasis);05144(Malaria);05146(Amoebiasis);05150(Staphyloc…	K06464	NA	integrin beta 2 [Source:MGI Symbol;Acc:MGI:96611]	protein_coding;nonsense_mediated_decay	R_MMU_166016(Toll_Like_Receptor_4_(TLR4)_Cascade);R_MMU_109582(Hemostasis);R_MMU_168898(Toll_like_Receptor_Cascades);R_MMU_1474244(Extracellular_matrix_organization);R_MMU_198933(Immunoregulatory_interactions_between_a_Lymphoid_and_a_non_Lymphoid_cell);R_MMU_202733(Cell_surface_interactions_at_the_vascular_wall);R_MMU_168256(Immune_System);R_MMU_6798695(Neutrophil_degranulation);R_MMU_168249(Inna…	140.579	142.757	132.688	85.337	78.9373	79.6139	21788	19762	20656	31307	32186	29328
ENSMUSG00000000295	chr10	31313383	31328204	+	Hddc2	69692	ENSMUST00000000304;ENSMUST00000162076;ENSMUST00000160447;ENSMUST00000159194;ENSMUST00000159659	GO:0002953(5'-deoxynucleotidase activity);GO:0005737(cytoplasm);GO:0005739(mitochondrion);GO:0016311(dephosphorylation);GO:0016787(hydrolase activity);GO:0046872(metal ion binding);GO:0046872(metal ion binding)	NA	K07023	NA	HD domain containing 2 [Source:MGI Symbol;Acc:MGI:1916942]	protein_coding;retained_intron;nonsense_mediated_decay	NA	3.06007	2.98315	3.47559	5.37052	3.35584	4.89127	1578	967	1460	785	776	885
ENSMUSG00000000296	chr10	31332376	31445958	-	Tpd52l1	21987	ENSMUST00000000305	GO:0000086(G2/M transition of mitotic cell cycle);GO:0005737(cytoplasm);GO:0005769(early endosome);GO:0042802(identical protein binding);GO:0042803(protein homodimerization activity);GO:0043406(positive regulation of MAP kinase activity);GO:0046330(positive regulation of JNK cascade);GO:0048471(perinuclear region of cytoplasm);GO:2001235(positive regulation of apoptotic signaling pathway)	NA	NA	NA	tumor protein D52-like 1 [Source:MGI Symbol;Acc:MGI:1298386]	protein_coding	R_MMU_5653656(Vesicle_mediated_transport);R_MMU_432722(Golgi_Associated_Vesicle_Biogenesis);R_MMU_199991(Membrane_Trafficking);R_MMU_199992(trans_Golgi_Network_Vesicle_Budding)	0	0	0	0	0	0	0	0	0	0	0	0
ENSMUSG00000000301	chr11	59970614	60046485	-	Pemt	18618	ENSMUST00000150954;ENSMUST00000102692;ENSMUST00000000310;ENSMUST00000102693;ENSMUST00000136660;ENSMUST00000147422;ENSMUST00000148512;ENSMUST00000143646;ENSMUST00000146461	GO:0000773(phosphatidyl-N-methylethanolamine N-methyltransferase activity);GO:0001835(blastocyst hatching);GO:0004608(phosphatidylethanolamine N-methyltransferase activity);GO:0005739(mitochondrion);GO:0005740(mitochondrial envelope);GO:0005783(endoplasmic reticulum);GO:0005789(endoplasmic reticulum membrane);GO:0006629(lipid metabolic process);GO:0006650(glycerophospholipid metabolic process);GO…	00564(Glycerophospholipid metabolism);00564(Glycerophospholipid metabolism)	K00551	2.1.1.71;EC:2.1.1.17	phosphatidylethanolamine N-methyltransferase [Source:MGI Symbol;Acc:MGI:104535]	processed_transcript;protein_coding	R_MMU_556833(Metabolism_of_lipids);R_MMU_1430728(Metabolism);R_MMU_1483257(Phospholipid_metabolism);R_MMU_1483191(Synthesis_of_PC);R_MMU_1483206(Glycerophospholipid_biosynthesis)	1.28004	1.35143	1.25349	1.08426	1.66575	1.45908	192	289	264	199	212	193
ENSMUSG00000000303	chr8	106603351	106670246	+	Cdh1	12550	ENSMUST00000000312	GO:0005509(calcium ion binding);GO:0005737(cytoplasm);GO:0005802(trans-Golgi network);GO:0005886(plasma membrane);GO:0005912(adherens junction);GO:0007155(cell adhesion);GO:0007156(homophilic cell adhesion via plasma membrane adhesion molecules);GO:0007416(synapse assembly);GO:0008013(beta-catenin binding);GO:0009636(response to toxic substance);GO:0009898(cytoplasmic side of plasma membrane);GO:…	04015(Rap1 signaling pathway);04371(Apelin signaling pathway);04390(Hippo signaling pathway);04514(Cell adhesion molecules (CAMs));04520(Adherens junction);05100(Bacterial invasion of epithelial cells);05200(Pathways in cancer);05213(Endometrial cancer);05216(Thyroid cancer);05218(Melanoma);05219(Bladder cancer);05226(Gastric cancer)	K05689	NA	cadherin 1 [Source:MGI Symbol;Acc:MGI:88354]	protein_coding	NA	0	0.00931327	0	0	0	0	0	0	0	0	4	0
ENSMUSG00000000305	chr2	179442431	179899373	+	Cdh4	12561	ENSMUST00000000314	GO:0005509(calcium ion binding);GO:0005886(plasma membrane);GO:0005887(integral component of plasma membrane);GO:0007155(cell adhesion);GO:0007156(homophilic cell adhesion via plasma membrane adhesion molecules);GO:0007157(heterophilic cell-cell adhesion via plasma membrane cell adhesion molecules);GO:0007411(axon guidance);GO:0016020(membrane);GO:0016021(integral component of membrane);GO:001634…	04514(Cell adhesion molecules (CAMs))	K06797	NA	cadherin 4 [Source:MGI Symbol;Acc:MGI:99218]	protein_coding	R_MMU_421270(Cell_cell_junction_organization);R_MMU_446728(Cell_junction_organization);R_MMU_525793(Myogenesis);R_MMU_418990(Adherens_junctions_interactions);R_MMU_1500931(Cell_Cell_communication);R_MMU_1266738(Developmental_Biology)	0	0	0	0	0	0.0064417	0	0	4	0	0	0
ENSMUSG00000000308	chr2	121357714	121363737	+	Ckmt1	12716	ENSMUST00000000317	GO:0000166(nucleotide binding);GO:0003824(catalytic activity);GO:0004111(creatine kinase activity);GO:0005515(protein binding);GO:0005524(ATP binding);GO:0005739(mitochondrion);GO:0005743(mitochondrial inner membrane);GO:0016020(membrane);GO:0016301(kinase activity);GO:0016310(phosphorylation);GO:0016740(transferase activity);GO:0016772(transferase activity, transferring phosphorus-containing gro…	00330(Arginine and proline metabolism)	K00933	EC:2.7.3.2	creatine kinase, mitochondrial 1, ubiquitous [Source:MGI Symbol;Acc:MGI:99441]	protein_coding	R_MMU_71288(Creatine_metabolism);R_MMU_1430728(Metabolism);R_MMU_71291(Metabolism_of_amino_acids_and_derivatives)	0	0	0	0	0.0356264	0	0	8	0	0	0	0
ENSMUSG00000000317	chr11	70224128	70229739	-	Bcl6b	12029	ENSMUST00000000326;ENSMUST00000140542	GO:0000122(negative regulation of transcription by RNA polymerase II);GO:0000977(RNA polymerase II regulatory region sequence-specific DNA binding);GO:0000978(RNA polymerase II cis-regulatory region sequence-specific DNA binding);GO:0001227(DNA-binding transcription repressor activity, RNA polymerase II-specific);GO:0001817(regulation of cytokine production);GO:0002682(regulation of immune system…	NA	K22648	NA	B cell CLL/lymphoma 6, member B [Source:MGI Symbol;Acc:MGI:1278332]	protein_coding;retained_intron	NA	3.38281	3.81793	3.67876	1.25473	1.43983	1.53325	391	440	486	919	1050	992
ENSMUSG00000000318	chr11	70156197	70170834	+	Clec10a	17312	ENSMUST00000144935;ENSMUST00000102571;ENSMUST00000178945;ENSMUST00000000327;ENSMUST00000178567;ENSMUST00000150966;ENSMUST00000143298;ENSMUST00000180106	GO:0002248(connective tissue replacement involved in inflammatory response wound healing);GO:0016020(membrane);GO:0016021(integral component of membrane);GO:0030246(carbohydrate binding);GO:0030246(carbohydrate binding)	NA	K06721	NA	C-type lectin domain family 10, member A [Source:MGI Symbol;Acc:MGI:96975]	protein_coding;processed_transcript;retained_intron	NA	10.2937	11.2804	10.7024	0.185527	0.122862	0.155024	46	31	40	2181	2419	2250
ENSMUSG00000000320	chr11	70241457	70255353	-	Alox12	11684	ENSMUST00000000329	GO:0004052(arachidonate 12(S)-lipoxygenase activity);GO:0005506(iron ion binding);GO:0005515(protein binding);GO:0005737(cytoplasm);GO:0005829(cytosol);GO:0005886(plasma membrane);GO:0006629(lipid metabolic process);GO:0006631(fatty acid metabolic process);GO:0007568(aging);GO:0010628(positive regulation of gene expression);GO:0010656(negative regulation of muscle cell apoptotic process);GO:00109…	00590(Arachidonic acid metabolism);01523(Antifolate resistance);04726(Serotonergic synapse);04750(Inflammatory mediator regulation of TRP channels)	NA	NA	arachidonate 12-lipoxygenase [Source:MGI Symbol;Acc:MGI:87998]	protein_coding	R_MMU_2142700(Synthesis_of_Lipoxins_(LX));R_MMU_9018677(Biosynthesis_of_DHA_derived_SPMs);R_MMU_2142712(Synthesis_of_12_eicosatetraenoic_acid_derivatives);R_MMU_556833(Metabolism_of_lipids);R_MMU_9025106(Biosynthesis_of_DPAn_6_SPMs);R_MMU_1430728(Metabolism);R_MMU_8978868(Fatty_acid_metabolism);R_MMU_9025094(Biosynthesis_of_DPAn_3_SPMs);R_MMU_2142696(Synthesis_of_Hepoxilins_(HX)_and_Trioxilins_(T…	0.00286289	0.01003	0	0	0	0.0114435	0	0	4	1	4	0
ENSMUSG00000000325	chr16	18348182	18407076	+	Arvcf	11877	ENSMUST00000115614;ENSMUST00000231791;ENSMUST00000115610;ENSMUST00000150253;ENSMUST00000126183;ENSMUST00000152132;ENSMUST00000232241	GO:0005515(protein binding);GO:0005634(nucleus);GO:0005737(cytoplasm);GO:0005886(plasma membrane);GO:0005911(cell-cell junction);GO:0005912(adherens junction);GO:0007043(cell-cell junction assembly);GO:0007155(cell adhesion);GO:0007275(multicellular organism development);GO:0016339(calcium-dependent cell-cell adhesion via plasma membrane cell adhesion molecules);GO:0045296(cadherin binding);GO:00…	NA	NA	NA	armadillo repeat gene deleted in velocardiofacial syndrome [Source:MGI Symbol;Acc:MGI:109620]	protein_coding;retained_intron	NA	0.101489	0.195075	0.174274	0.227658	0.219849	0.107132	130	124	64	51	98	86
ENSMUSG00000000326	chr16	18406886	18426852	-	Comt	12846	ENSMUST00000165430;ENSMUST00000115609;ENSMUST00000000335;ENSMUST00000147720	GO:0000287(magnesium ion binding);GO:0005737(cytoplasm);GO:0005739(mitochondrion);GO:0005829(cytosol);GO:0005886(plasma membrane);GO:0006584(catecholamine metabolic process);GO:0007565(female pregnancy);GO:0007612(learning);GO:0007614(short-term memory);GO:0008168(methyltransferase activity);GO:0008171(O-methyltransferase activity);GO:0008210(estrogen metabolic process);GO:0014070(response to org…	00140(Steroid hormone biosynthesis);00350(Tyrosine metabolism);04728(Dopaminergic synapse);04728(Dopaminergic synapse)	K00545	EC:2.1.1.6	catechol-O-methyltransferase [Source:MGI Symbol;Acc:MGI:88470]	protein_coding	R_MMU_379397(Enzymatic_degradation_of_dopamine_by_COMT);R_MMU_112315(Transmission_across_Chemical_Synapses);R_MMU_1430728(Metabolism);R_MMU_156580(Phase_II_Conjugation_of_compounds);R_MMU_156581(Methylation);R_MMU_379401(Dopamine_clearance_from_the_synaptic_cleft);R_MMU_379398(Enzymatic_degradation_of_Dopamine_by_monoamine_oxidase);R_MMU_211859(Biological_oxidations);R_MMU_112316(Neuronal_System)…	24.432	24.0468	24.7535	21.5513	23.6717	21.9412	4565	4918	4725	4516	4498	4540
ENSMUSG00000000339	chr3	116488963	116508208	-	Rtca	66368	ENSMUST00000000348;ENSMUST00000124486;ENSMUST00000140677;ENSMUST00000153005;ENSMUST00000143425	GO:0000166(nucleotide binding);GO:0003824(catalytic activity);GO:0003963(RNA-3'-phosphate cyclase activity);GO:0005524(ATP binding);GO:0005634(nucleus);GO:0005654(nucleoplasm);GO:0006396(RNA processing);GO:0016874(ligase activity);GO:0016874(ligase activity)	NA	K01974	EC:6.5.1.4	RNA 3'-terminal phosphate cyclase [Source:MGI Symbol;Acc:MGI:1913618]	protein_coding;retained_intron;nonsense_mediated_decay	NA	22.1334	23.948	24.5201	28.3923	27.1783	28.5267	4467	4193	4561	3038	3328	3339
ENSMUSG00000000340	chr3	116513070	116549981	+	Dbt	13171	ENSMUST00000000349;ENSMUST00000197201;ENSMUST00000199614;ENSMUST00000196376	GO:0005737(cytoplasm);GO:0005739(mitochondrion);GO:0005759(mitochondrial matrix);GO:0016407(acetyltransferase activity);GO:0016740(transferase activity);GO:0016746(transferase activity, transferring acyl groups);GO:0031405(lipoic acid binding);GO:0031625(ubiquitin protein ligase binding);GO:0042645(mitochondrial nucleoid);GO:0043754(dihydrolipoyllysine-residue (2-methylpropanoyl)transferase activ…	00280(Valine, leucine and isoleucine degradation);00640(Propanoate metabolism);00640(Propanoate metabolism)	K09699	EC:2.3.1.168	dihydrolipoamide branched chain transacylase E2 [Source:MGI Symbol;Acc:MGI:105386]	protein_coding;nonsense_mediated_decay;retained_intron	R_MMU_70895(Branched_chain_amino_acid_catabolism);R_MMU_9012999(RHO_GTPase_cycle);R_MMU_1430728(Metabolism);R_MMU_9716542(Signaling_by_Rho_GTPases,_Miro_GTPases_and_RHOBTB3);R_MMU_194315(Signaling_by_Rho_GTPases);R_MMU_71291(Metabolism_of_amino_acids_and_derivatives);R_MMU_162582(Signal_Transduction);R_MMU_389661(Glyoxylate_metabolism_and_glycine_degradation);R_MMU_9013407(RHOH_GTPase_cycle)	14.1649	14.2997	13.129	14.5761	13.729	13.7402	4083	3772	3911	3461	3538	3184
ENSMUSG00000000346	chr15	100615349	100620761	+	Dazap2	23994	ENSMUST00000000356;ENSMUST00000230661;ENSMUST00000229424;ENSMUST00000230384	GO:0005515(protein binding);GO:0005634(nucleus);GO:0005667(transcription factor complex);GO:0005737(cytoplasm);GO:0016607(nuclear speck);GO:0030971(receptor tyrosine kinase binding);GO:0031435(mitogen-activated protein kinase kinase kinase binding);GO:0032991(protein-containing complex);GO:0042802(identical protein binding);GO:0043539(protein serine/threonine kinase activator activity);GO:0050699…	NA	NA	NA	DAZ associated protein 2 [Source:MGI Symbol;Acc:MGI:1344344]	protein_coding;processed_transcript	NA	86.7626	84.4809	84.3191	65.6869	71.4544	65.9986	15934	16998	16270	18360	18099	17709
ENSMUSG00000000355	X	38600578	38613426	+	Mcts1	68995	ENSMUST00000140204;ENSMUST00000000365;ENSMUST00000134573;ENSMUST00000133128;ENSMUST00000148938	GO:0001731(formation of translation preinitiation complex);GO:0002188(translation reinitiation);GO:0003723(RNA binding);GO:0003743(translation initiation factor activity);GO:0005737(cytoplasm);GO:0005829(cytosol);GO:0005886(plasma membrane);GO:0006412(translation);GO:0006413(translational initiation);GO:0006974(cellular response to DNA damage stimulus);GO:0007049(cell cycle);GO:0022627(cytosolic …	NA	K07575	NA	malignant T cell amplified sequence 1 [Source:MGI Symbol;Acc:MGI:1916245]	processed_transcript;protein_coding	NA	24.8095	22.8384	23.1515	19.1551	18.1248	21.6058	2519	2337	2889	2847	2653	2635
ENSMUSG00000000359	chr2	152626951	152635194	+	Rem1	19700	ENSMUST00000000369;ENSMUST00000139370	GO:0000166(nucleotide binding);GO:0003924(GTPase activity);GO:0005246(calcium channel regulator activity);GO:0005516(calmodulin binding);GO:0005525(GTP binding);GO:0005886(plasma membrane);GO:0007165(signal transduction);GO:0008150(biological_process);GO:0016020(membrane);GO:1901842(negative regulation of high voltage-gated calcium channel activity);GO:1901842(negative regulation of high voltage-…	NA	K07847	NA	rad and gem related GTP binding protein 1 [Source:MGI Symbol;Acc:MGI:1097696]	protein_coding;retained_intron	NA	0	0.0405198	0.0467977	0.0533826	0.0212628	0.0133873	10	4	3	0	7	8
ENSMUSG00000000365	chr14	56402581	56525032	+	Rnf17	30054	ENSMUST00000095793	GO:0005634(nucleus);GO:0005737(cytoplasm);GO:0007275(multicellular organism development);GO:0007283(spermatogenesis);GO:0007286(spermatid development);GO:0030154(cell differentiation);GO:0042802(identical protein binding);GO:0046872(metal ion binding)	NA	K18405	NA	ring finger protein 17 [Source:MGI Symbol;Acc:MGI:1353419]	protein_coding	NA	0	0	0.00153424	0	0	0	0	0	0	0	0	1
ENSMUSG00000000374	chr10	78186725	78244641	-	Trappc10	216131	ENSMUST00000000384;ENSMUST00000219948;ENSMUST00000217858;ENSMUST00000218124;ENSMUST00000217980	GO:0005794(Golgi apparatus);GO:0030008(TRAPP complex);GO:0030008(TRAPP complex)	NA	K20307	NA	trafficking protein particle complex 10 [Source:MGI Symbol;Acc:MGI:1336209]	protein_coding;retained_intron;nonsense_mediated_decay	R_MMU_5653656(Vesicle_mediated_transport);R_MMU_199977(ER_to_Golgi_Anterograde_Transport);R_MMU_948021(Transport_to_the_Golgi_and_subsequent_modification);R_MMU_597592(Post_translational_protein_modification);R_MMU_392499(Metabolism_of_proteins);R_MMU_446203(Asparagine_N_linked_glycosylation);R_MMU_204005(COPII_mediated_vesicle_transport);R_MMU_199991(Membrane_Trafficking);R_MMU_8876198(RAB_GEFs_…	10.695	9.82904	10.1305	5.46733	5.38287	5.36144	3719	3591	3705	6344	5904	5964
ENSMUSG00000000378	chr11	6546887	6596744	+	Ccm2	216527	ENSMUST00000000388;ENSMUST00000159007;ENSMUST00000109722;ENSMUST00000161501;ENSMUST00000144293;ENSMUST00000160633;ENSMUST00000161667	GO:0001568(blood vessel development);GO:0001570(vasculogenesis);GO:0001701(in utero embryonic development);GO:0001885(endothelial cell development);GO:0001944(vasculature development);GO:0005515(protein binding);GO:0005737(cytoplasm);GO:0005739(mitochondrion);GO:0007507(heart development);GO:0032991(protein-containing complex);GO:0035264(multicellular organism growth);GO:0045216(cell-cell junctio…	NA	NA	NA	cerebral cavernous malformation 2 [Source:MGI Symbol;Acc:MGI:2384924]	protein_coding;nonsense_mediated_decay;processed_transcript;retained_intron	NA	9.54181	8.77597	9.40055	7.27196	8.9893	7.41548	2233	2705	2314	2555	2379	2499
ENSMUSG00000000384	chr11	6615598	6626067	-	Tbrg4	21379	ENSMUST00000156969;ENSMUST00000189268;ENSMUST00000000394;ENSMUST00000150697;ENSMUST00000134016;ENSMUST00000131477;ENSMUST00000132446;ENSMUST00000151008;ENSMUST00000136682;ENSMUST00000131815;ENSMUST00000144463	GO:0004672(protein kinase activity);GO:0005739(mitochondrion);GO:0005759(mitochondrial matrix);GO:0016071(mRNA metabolic process);GO:0044528(regulation of mitochondrial mRNA stability);GO:0090615(mitochondrial mRNA processing);GO:0090615(mitochondrial mRNA processing)	NA	NA	NA	transforming growth factor beta regulated gene 4 [Source:MGI Symbol;Acc:MGI:1100868]	nonsense_mediated_decay;protein_coding;retained_intron;processed_transcript	NA	19.2194	18.2649	17.1586	18.6102	20.3063	18.0919	5760	6161	5690	5187	4992	4597
ENSMUSG00000000385	chr16	97564682	97611195	-	Tmprss2	50528	ENSMUST00000000395;ENSMUST00000231908	GO:0004252(serine-type endopeptidase activity);GO:0005044(scavenger receptor activity);GO:0005515(protein binding);GO:0005576(extracellular region);GO:0005886(plasma membrane);GO:0006508(proteolysis);GO:0006897(endocytosis);GO:0008233(peptidase activity);GO:0008236(serine-type peptidase activity);GO:0016020(membrane);GO:0016021(integral component of membrane);GO:0016540(protein autoprocessing);GO…	05164(Influenza A);05202(Transcriptional misregulation in cancer);05215(Prostate cancer);05215(Prostate cancer)	K09633	EC:3.4.21.-	transmembrane protease, serine 2 [Source:MGI Symbol;Acc:MGI:1354381]	protein_coding;retained_intron	NA	0.0074077	0.00533933	0.0223905	0	0	0	0	0	0	4	3	13
ENSMUSG00000000386	chr16	97447035	97462907	-	Mx1	17857	ENSMUST00000135184;ENSMUST00000155233;ENSMUST00000023655;ENSMUST00000113768;ENSMUST00000232282;ENSMUST00000238205;ENSMUST00000238262;ENSMUST00000231995;ENSMUST00000231461;ENSMUST00000231455;ENSMUST00000142883	GO:0000166(nucleotide binding);GO:0003924(GTPase activity);GO:0005525(GTP binding);GO:0005525(GTP binding)	NA	NA	NA	MX dynamin-like GTPase 1 [Source:MGI Symbol;Acc:MGI:97243]	processed_transcript;protein_coding;polymorphic_pseudogene;retained_intron	NA	0.429304	0.2196	0.343035	0.291146	0.216853	0.229307	94	70	77	120	62	95
ENSMUSG00000000392	chr2	62500943	62574075	-	Fap	14089	ENSMUST00000102732;ENSMUST00000172676;ENSMUST00000136297	GO:0001525(angiogenesis);GO:0002020(protease binding);GO:0004175(endopeptidase activity);GO:0004252(serine-type endopeptidase activity);GO:0005178(integrin binding);GO:0005576(extracellular region);GO:0005615(extracellular space);GO:0005886(plasma membrane);GO:0006508(proteolysis);GO:0006915(apoptotic process);GO:0007155(cell adhesion);GO:0008233(peptidase activity);GO:0008236(serine-type peptida…	NA	K08674	EC:3.4.21.-	fibroblast activation protein [Source:MGI Symbol;Acc:MGI:109608]	protein_coding;retained_intron	NA	0.0221727	0.0263635	0.0369728	0	0	0.0453805	0	0	24	10	12	16
ENSMUSG00000000399	chr6	126821721	126849125	-	Ndufa9	66108	ENSMUST00000205002;ENSMUST00000088194;ENSMUST00000200890	GO:0003954(NADH dehydrogenase activity);GO:0005515(protein binding);GO:0005654(nucleoplasm);GO:0005739(mitochondrion);GO:0005743(mitochondrial inner membrane);GO:0005747(mitochondrial respiratory chain complex I);GO:0005759(mitochondrial matrix);GO:0007623(circadian rhythm);GO:0009749(response to glucose);GO:0031966(mitochondrial membrane);GO:0032981(mitochondrial respiratory chain complex I asse…	00190(Oxidative phosphorylation);04714(Thermogenesis);04723(Retrograde endocannabinoid signaling);04932(Non-alcoholic fatty liver disease (NAFLD));05010(Alzheimer disease);05012(Parkinson disease);05016(Huntington disease);05016(Huntington disease)	K03953	NA	NADH:ubiquinone oxidoreductase subunit A9 [Source:MGI Symbol;Acc:MGI:1913358]	protein_coding;retained_intron	R_MMU_1430728(Metabolism);R_MMU_6799198(Complex_I_biogenesis);R_MMU_611105(Respiratory_electron_transport);R_MMU_163200(Respiratory_electron_transport,_ATP_synthesis_by_chemiosmotic_coupling,_and_heat_production_by_uncoupling_proteins.);R_MMU_1428517(The_citric_acid_(TCA)_cycle_and_respiratory_electron_transport)	43.7183	44.9576	44.2535	46.9003	48.4489	47.0415	8242	8349	8402	6703	6978	6734
ENSMUSG00000000409	chr4	129548344	129558391	-	Lck	16818	ENSMUST00000067240;ENSMUST00000102596;ENSMUST00000132030;ENSMUST00000127943;ENSMUST00000123640	GO:0000166(nucleotide binding);GO:0000242(pericentriolar material);GO:0001772(immunological synapse);GO:0001784(phosphotyrosine residue binding);GO:0003823(antigen binding);GO:0004672(protein kinase activity);GO:0004713(protein tyrosine kinase activity);GO:0004715(non-membrane spanning protein tyrosine kinase activity);GO:0004722(protein serine/threonine phosphatase activity);GO:0005102(signaling…	04064(NF-kappa B signaling pathway);04380(Osteoclast differentiation);04650(Natural killer cell mediated cytotoxicity);04658(Th1 and Th2 cell differentiation);04659(Th17 cell differentiation);04660(T cell receptor signaling pathway);05166(Human T-cell leukemia virus 1 infection);05340(Primary immunodeficiency);05340(Primary immunodeficiency)	K05856	EC:2.7.10.2	lymphocyte protein tyrosine kinase [Source:MGI Symbol;Acc:MGI:96756]	protein_coding;retained_intron	R_MMU_2424491(DAP12_signaling);R_MMU_114604(GPVI_mediated_activation_cascade);R_MMU_202430(Translocation_of_ZAP_70_to_Immunological_synapse);R_MMU_9012999(RHO_GTPase_cycle);R_MMU_9706374(FLT3_signaling_through_SRC_family_kinases);R_MMU_6811558(PI5P,_PP2A_and_IER3_Regulate_PI3K/AKT_Signaling);R_MMU_449147(Signaling_by_Interleukins);R_MMU_202427(Phosphorylation_of_CD3_and_TCR_zeta_chains);R_MMU_109…	2.23411	2.30522	2.05545	2.47896	2.84191	2.45246	609	686	612	480	500	437
ENSMUSG00000000411	chr4	129489014	129491022	-	Tssk3	58864	ENSMUST00000000421	GO:0000166(nucleotide binding);GO:0000287(magnesium ion binding);GO:0004672(protein kinase activity);GO:0004674(protein serine/threonine kinase activity);GO:0005524(ATP binding);GO:0005634(nucleus);GO:0005737(cytoplasm);GO:0006468(protein phosphorylation);GO:0007275(multicellular organism development);GO:0007283(spermatogenesis);GO:0016301(kinase activity);GO:0016310(phosphorylation);GO:0016740(t…	NA	K08811	EC:2.7.11.1	testis-specific serine kinase 3 [Source:MGI Symbol;Acc:MGI:1929914]	protein_coding	NA	0.039974	0	0	0	0	0	0	0	0	4	0	0
ENSMUSG00000000420	chr18	24205344	24286818	+	Galnt1	14423	ENSMUST00000000430;ENSMUST00000170243;ENSMUST00000164998;ENSMUST00000178605;ENSMUST00000171583;ENSMUST00000164066;ENSMUST00000169474;ENSMUST00000170191	GO:0004653(polypeptide N-acetylgalactosaminyltransferase activity);GO:0005576(extracellular region);GO:0005794(Golgi apparatus);GO:0006486(protein glycosylation);GO:0006493(protein O-linked glycosylation);GO:0016020(membrane);GO:0016021(integral component of membrane);GO:0016740(transferase activity);GO:0016757(transferase activity, transferring glycosyl groups);GO:0018242(protein O-linked glycos…	00512(Mucin type O-glycan biosynthesis);00512(Mucin type O-glycan biosynthesis)	K00710	EC:2.4.1.41	polypeptide N-acetylgalactosaminyltransferase 1 [Source:MGI Symbol;Acc:MGI:894693]	protein_coding;nonsense_mediated_decay;processed_transcript	R_MMU_5653656(Vesicle_mediated_transport);R_MMU_913709(O_linked_glycosylation_of_mucins);R_MMU_6811436(COPI_independent_Golgi_to_ER_retrograde_traffic);R_MMU_5173105(O_linked_glycosylation);R_MMU_597592(Post_translational_protein_modification);R_MMU_392499(Metabolism_of_proteins);R_MMU_8856688(Golgi_to_ER_retrograde_transport);R_MMU_199991(Membrane_Trafficking);R_MMU_6811442(Intra_Golgi_and_retro…	9.80295	10.5705	10.131	9.5216	8.17536	9.25657	4399	3704	4347	3950	4312	4051
ENSMUSG00000000439	chr6	115601902	115622624	+	Mkrn2	67027	ENSMUST00000000449;ENSMUST00000204409;ENSMUST00000205248	GO:0003674(molecular_function);GO:0008150(biological_process);GO:0016567(protein ubiquitination);GO:0016740(transferase activity);GO:0046872(metal ion binding);GO:0046872(metal ion binding)	NA	K15687	EC:2.3.2.27	makorin, ring finger protein, 2 [Source:MGI Symbol;Acc:MGI:1914277]	protein_coding;processed_transcript;retained_intron	NA	4.6228	4.71582	4.58753	4.35758	3.73362	4.51573	2554	2146	2691	2365	2442	2328
ENSMUSG00000000440	chr6	115360951	115490399	+	Pparg	19016	ENSMUST00000171644;ENSMUST00000203896	GO:0000122(negative regulation of transcription by RNA polymerase II);GO:0000976(transcription regulatory region sequence-specific DNA binding);GO:0002674(negative regulation of acute inflammatory response);GO:0003677(DNA binding);GO:0003690(double-stranded DNA binding);GO:0003700(DNA-binding transcription factor activity);GO:0003707(steroid hormone receptor activity);GO:0004879(nuclear receptor …	03320(PPAR signaling pathway);04152(AMPK signaling pathway);04211(Longevity regulating pathway);04380(Osteoclast differentiation);04714(Thermogenesis);05016(Huntington disease);05200(Pathways in cancer);05202(Transcriptional misregulation in cancer);05216(Thyroid cancer);05216(Thyroid cancer)	K08530	NA	peroxisome proliferator activated receptor gamma [Source:MGI Symbol;Acc:MGI:97747]	protein_coding;retained_intron	NA	0.162441	0.115461	0.232561	0.0534956	0.0423892	0.167115	14	11	43	35	26	51
ENSMUSG00000000441	chr6	115618067	115675964	-	Raf1	110157	ENSMUST00000130528;ENSMUST00000112949;ENSMUST00000000451;ENSMUST00000203276;ENSMUST00000124553;ENSMUST00000203826;ENSMUST00000204512;ENSMUST00000147979;ENSMUST00000127503	GO:0000165(MAPK cascade);GO:0000166(nucleotide binding);GO:0000186(activation of MAPKK activity);GO:0001666(response to hypoxia);GO:0001678(cellular glucose homeostasis);GO:0001934(positive regulation of protein phosphorylation);GO:0004672(protein kinase activity);GO:0004674(protein serine/threonine kinase activity);GO:0004709(MAP kinase kinase kinase activity);GO:0005515(protein binding);GO:0005…	01521(EGFR tyrosine kinase inhibitor resistance);01522(Endocrine resistance);04010(MAPK signaling pathway);04012(ErbB signaling pathway);04014(Ras signaling pathway);04015(Rap1 signaling pathway);04022(cGMP-PKG signaling pathway);04024(cAMP signaling pathway);04062(Chemokine signaling pathway);04068(FoxO signaling pathway);04071(Sphingolipid signaling pathway);04072(Phospholipase D signaling path…	K04366	EC:2.7.11.1	v-raf-leukemia viral oncogene 1 [Source:MGI Symbol;Acc:MGI:97847]	retained_intron;protein_coding	R_MMU_5683057(MAPK_family_signaling_cascades);R_MMU_430116(GP1b_IX_V_activation_signalling);R_MMU_5673001(RAF/MAP_kinase_cascade);R_MMU_109582(Hemostasis);R_MMU_5675221(Negative_regulation_of_MAPK_pathway);R_MMU_76002(Platelet_activation,_signaling_and_aggregation);R_MMU_5621481(C_type_lectin_receptors_(CLRs));R_MMU_5674135(MAP2K_and_MAPK_activation);R_MMU_382551(Transport_of_small_molecules);R_M…	10.5088	9.91838	9.20979	6.64306	5.40787	5.55361	3808	3039	3234	5252	5019	4571
ENSMUSG00000000486	chr7	127214447	127233130	-	Septin1	54204	ENSMUST00000131208;ENSMUST00000106314;ENSMUST00000142356;ENSMUST00000205570	GO:0000166(nucleotide binding);GO:0003924(GTPase activity);GO:0005525(GTP binding);GO:0005737(cytoplasm);GO:0005815(microtubule organizing center);GO:0005856(cytoskeleton);GO:0005940(septin ring);GO:0007049(cell cycle);GO:0007056(spindle assembly involved in female meiosis);GO:0008021(synaptic vesicle);GO:0015630(microtubule cytoskeleton);GO:0017157(regulation of exocytosis);GO:0030496(midbody);G…	05100(Bacterial invasion of epithelial cells);05100(Bacterial invasion of epithelial cells)	K13737	NA	septin 1 [Source:MGI Symbol;Acc:MGI:1858916]	retained_intron;protein_coding	NA	0.0451059	0.132285	0.0735603	0.164965	0.0916259	0.17653	40	22	43	10	29	15
ENSMUSG00000000489	chr15	79995874	80014977	-	Pdgfb	18591	ENSMUST00000000500;ENSMUST00000229912;ENSMUST00000229795;ENSMUST00000229168	GO:0001938(positive regulation of endothelial cell proliferation);GO:0002548(monocyte chemotaxis);GO:0005161(platelet-derived growth factor receptor binding);GO:0005518(collagen binding);GO:0005576(extracellular region);GO:0006468(protein phosphorylation);GO:0007165(signal transduction);GO:0008083(growth factor activity);GO:0008284(positive regulation of cell population proliferation);GO:0009611(…	01521(EGFR tyrosine kinase inhibitor resistance);04010(MAPK signaling pathway);04014(Ras signaling pathway);04015(Rap1 signaling pathway);04072(Phospholipase D signaling pathway);04151(PI3K-Akt signaling pathway);04510(Focal adhesion);04540(Gap junction);04630(Jak-STAT signaling pathway);04810(Regulation of actin cytoskeleton);05167(Kaposi sarcoma-associated herpesvirus infection);05200(Pathways …	K17386	NA	platelet derived growth factor, B polypeptide [Source:MGI Symbol;Acc:MGI:97528]	protein_coding;retained_intron	R_MMU_3000171(Non_integrin_membrane_ECM_interactions);R_MMU_5683057(MAPK_family_signaling_cascades);R_MMU_6811558(PI5P,_PP2A_and_IER3_Regulate_PI3K/AKT_Signaling);R_MMU_5673001(RAF/MAP_kinase_cascade);R_MMU_109582(Hemostasis);R_MMU_186763(Downstream_signal_transduction);R_MMU_1474244(Extracellular_matrix_organization);R_MMU_1257604(PIP3_activates_AKT_signaling);R_MMU_76002(Platelet_activation,_si…	9.89869	10.8146	10.8892	14.5225	13.2087	13.6319	5056	4510	4823	3007	3325	3283
ENSMUSG00000000530	chr15	101128522	101145336	+	Acvrl1	11482	ENSMUST00000000542;ENSMUST00000119063;ENSMUST00000124151;ENSMUST00000120754;ENSMUST00000128868;ENSMUST00000128525	GO:0000166(nucleotide binding);GO:0001525(angiogenesis);GO:0001666(response to hypoxia);GO:0001701(in utero embryonic development);GO:0001937(negative regulation of endothelial cell proliferation);GO:0001938(positive regulation of endothelial cell proliferation);GO:0001946(lymphangiogenesis);GO:0001974(blood vessel remodeling);GO:0003203(endocardial cushion morphogenesis);GO:0004672(protein kinas…	04060(Cytokine-cytokine receptor interaction);04060(Cytokine-cytokine receptor interaction)	K13594	EC:2.7.11.30	activin A receptor, type II-like 1 [Source:MGI Symbol;Acc:MGI:1338946]	protein_coding;retained_intron;processed_transcript	R_MMU_201451(Signaling_by_BMP);R_MMU_9006936(Signaling_by_TGFB_family_members);R_MMU_162582(Signal_Transduction)	3.7915	3.95432	4.23402	4.11078	5.21026	4.6856	1468	1825	1699	1182	1249	1310
ENSMUSG00000000531	chr15	101224188	101232756	+	Grasp		ENSMUST00000000543	GO:0005515(protein binding);GO:0005641(nuclear envelope lumen);GO:0005737(cytoplasm);GO:0005886(plasma membrane);GO:0006886(intracellular protein transport);GO:0007165(signal transduction);GO:0008104(protein localization);GO:0014069(postsynaptic density);GO:0016020(membrane);GO:0030054(cell junction);GO:0030165(PDZ domain binding);GO:0030306(ADP-ribosylation factor binding);GO:0042802(identical p…	NA	NA	NA	GRP1 (general receptor for phosphoinositides 1)-associated scaffold protein [Source:MGI Symbol;Acc:MGI:1860303]	protein_coding	NA	0.716709	0.912956	0.626792	1.17858	1.22859	1.05036	201	205	182	107	138	93
ENSMUSG00000000532	chr15	101174067	101213684	+	Acvr1b	11479	ENSMUST00000000544	GO:0000082(G1/S transition of mitotic cell cycle);GO:0000166(nucleotide binding);GO:0001701(in utero embryonic development);GO:0001942(hair follicle development);GO:0004672(protein kinase activity);GO:0004674(protein serine/threonine kinase activity);GO:0004675(transmembrane receptor protein serine/threonine kinase activity);GO:0005515(protein binding);GO:0005524(ATP binding);GO:0005829(cytosol);…	04060(Cytokine-cytokine receptor interaction);04350(TGF-beta signaling pathway);04550(Signaling pathways regulating pluripotency of stem cells)	K13567	EC:2.7.11.30	activin A receptor, type 1B [Source:MGI Symbol;Acc:MGI:1338944]	protein_coding	R_MMU_9006936(Signaling_by_TGFB_family_members);R_MMU_1502540(Signaling_by_Activin);R_MMU_162582(Signal_Transduction)	6.63897	6.6553	6.85487	4.22981	4.16185	3.92217	1564	1509	1473	2141	2173	2194
ENSMUSG00000000538	chr11	60226714	60352905	-	Tom1l2	216810	ENSMUST00000095254;ENSMUST00000153920;ENSMUST00000102683;ENSMUST00000151284;ENSMUST00000133420;ENSMUST00000143124;ENSMUST00000064019;ENSMUST00000102682;ENSMUST00000142225	GO:0006886(intracellular protein transport);GO:0007165(signal transduction);GO:0015031(protein transport);GO:0019901(protein kinase binding);GO:0030276(clathrin binding);GO:0045839(negative regulation of mitotic nuclear division);GO:0045839(negative regulation of mitotic nuclear division)	NA	NA	NA	target of myb1-like 2 (chicken) [Source:MGI Symbol;Acc:MGI:2443306]	protein_coding;processed_transcript	NA	4.82789	4.74103	4.70942	3.80278	3.69499	3.5837	2793	2660	2674	3090	3073	2992
ENSMUSG00000000544	chr1	166130238	166166510	+	Gpa33	59290	ENSMUST00000060833	GO:0005887(integral component of plasma membrane);GO:0016020(membrane);GO:0016021(integral component of membrane)	NA	K06790	NA	glycoprotein A33 (transmembrane) [Source:MGI Symbol;Acc:MGI:1891703]	protein_coding	NA	0	0.0156669	0.0186671	0	0	0	0	0	0	0	4	4
ENSMUSG00000000552	chr15	103313895	103340093	-	Zfp385a	29813	ENSMUST00000229373;ENSMUST00000168828;ENSMUST00000229551	GO:0000790(nuclear chromatin);GO:0002039(p53 binding);GO:0003676(nucleic acid binding);GO:0003723(RNA binding);GO:0003730(mRNA 3'-UTR binding);GO:0005634(nucleus);GO:0005730(nucleolus);GO:0005737(cytoplasm);GO:0006417(regulation of translation);GO:0006915(apoptotic process);GO:0006974(cellular response to DNA damage stimulus);GO:0007049(cell cycle);GO:0007599(hemostasis);GO:0007611(learning or me…	NA	NA	NA	zinc finger protein 385A [Source:MGI Symbol;Acc:MGI:1352495]	protein_coding	R_MMU_69620(Cell_Cycle_Checkpoints);R_MMU_69563(p53_Dependent_G1_DNA_Damage_Response);R_MMU_73857(RNA_Polymerase_II_Transcription);R_MMU_212436(Generic_Transcription_Pathway);R_MMU_69560(Transcriptional_activation_of_p53_responsive_genes);R_MMU_1640170(Cell_Cycle);R_MMU_69615(G1/S_DNA_Damage_Checkpoints);R_MMU_3700989(Transcriptional_Regulation_by_TP53);R_MMU_69895(Transcriptional__activation_of_…	16.5631	14.4663	17.176	12.8437	12.9779	11.8299	2704	2678	2530	3041	2690	3130
ENSMUSG00000000555	chr15	103344286	103366763	-	Itga5	16402	ENSMUST00000215331;ENSMUST00000023128;ENSMUST00000230775;ENSMUST00000230460	GO:0005154(epidermal growth factor receptor binding);GO:0005178(integrin binding);GO:0005515(protein binding);GO:0005737(cytoplasm);GO:0005783(endoplasmic reticulum);GO:0005794(Golgi apparatus);GO:0005886(plasma membrane);GO:0005911(cell-cell junction);GO:0005925(focal adhesion);GO:0007044(cell-substrate junction assembly);GO:0007155(cell adhesion);GO:0007157(heterophilic cell-cell adhesion via p…	04145(Phagosome);04151(PI3K-Akt signaling pathway);04510(Focal adhesion);04512(ECM-receptor interaction);04640(Hematopoietic cell lineage);04810(Regulation of actin cytoskeleton);05100(Bacterial invasion of epithelial cells);05133(Pertussis);05165(Human papillomavirus infection);05168(Herpes simplex virus 1 infection);05205(Proteoglycans in cancer);05206(MicroRNAs in cancer);05410(Hypertrophic ca…	K06484	NA	integrin alpha 5 (fibronectin receptor alpha) [Source:MGI Symbol;Acc:MGI:96604]	nonsense_mediated_decay;protein_coding;retained_intron	R_MMU_373760(L1CAM_interactions);R_MMU_109582(Hemostasis);R_MMU_1474244(Extracellular_matrix_organization);R_MMU_202733(Cell_surface_interactions_at_the_vascular_wall);R_MMU_1566948(Elastic_fibre_formation);R_MMU_422475(Axon_guidance);R_MMU_216083(Integrin_cell_surface_interactions);R_MMU_1566977(Fibronectin_matrix_formation);R_MMU_445144(Signal_transduction_by_L1);R_MMU_9675108(Nervous_system_de…	19.9707	20.9362	19.8208	24.1189	22.4331	21.2456	9954	9078	8910	7191	7630	7083
ENSMUSG00000000561	chr3	105959369	105969760	+	Wdr77	70465	ENSMUST00000010278;ENSMUST00000127464;ENSMUST00000130994;ENSMUST00000128005;ENSMUST00000151263	GO:0005515(protein binding);GO:0005634(nucleus);GO:0005654(nucleoplasm);GO:0005737(cytoplasm);GO:0005794(Golgi apparatus);GO:0005829(cytosol);GO:0006357(regulation of transcription by RNA polymerase II);GO:0007315(pole plasm assembly);GO:0008284(positive regulation of cell population proliferation);GO:0008285(negative regulation of cell population proliferation);GO:0008327(methyl-CpG binding);GO:…	NA	K13221	NA	WD repeat domain 77 [Source:MGI Symbol;Acc:MGI:1917715]	protein_coding;retained_intron;nonsense_mediated_decay	R_MMU_194441(Metabolism_of_non_coding_RNA);R_MMU_191859(snRNP_Assembly);R_MMU_8953854(Metabolism_of_RNA);R_MMU_3214858(RMTs_methylate_histone_arginines);R_MMU_3247509(Chromatin_modifying_enzymes);R_MMU_4839726(Chromatin_organization)	17.8477	16.4367	17.1866	18.3242	18.0986	19.2274	7422	7188	7914	6306	5880	6027
ENSMUSG00000000562	chr3	105870858	105908926	+	Adora3	11542	ENSMUST00000164730;ENSMUST00000000574;ENSMUST00000197613	GO:0001609(G protein-coupled adenosine receptor activity);GO:0001973(G protein-coupled adenosine receptor signaling pathway);GO:0004930(G protein-coupled receptor activity);GO:0005886(plasma membrane);GO:0007165(signal transduction);GO:0007186(G protein-coupled receptor signaling pathway);GO:0016020(membrane);GO:0016021(integral component of membrane);GO:0016021(integral component of membrane)	04022(cGMP-PKG signaling pathway);04071(Sphingolipid signaling pathway);04080(Neuroactive ligand-receptor interaction);04080(Neuroactive ligand-receptor interaction)	K04268	NA	adenosine A3 receptor [Source:MGI Symbol;Acc:MGI:104847]	protein_coding;retained_intron	R_MMU_373076(Class_A/1_(Rhodopsin_like_receptors));R_MMU_417973(Adenosine_P1_receptors);R_MMU_500792(GPCR_ligand_binding);R_MMU_372790(Signaling_by_GPCR);R_MMU_388396(GPCR_downstream_signalling);R_MMU_418038(Nucleotide_like_(purinergic)_receptors);R_MMU_162582(Signal_Transduction);R_MMU_418594(G_alpha_(i)_signalling_events)	0.487216	0.634155	0.488718	0.179468	0.258735	0.158462	57	80	51	133	176	133
ENSMUSG00000000563	chr3	105942698	105960099	-	Atp5pb	11950	ENSMUST00000118209;ENSMUST00000133320;ENSMUST00000153666;ENSMUST00000143022;ENSMUST00000123959	GO:0000276(mitochondrial proton-transporting ATP synthase complex, coupling factor F(o));GO:0005654(nucleoplasm);GO:0005739(mitochondrion);GO:0005743(mitochondrial inner membrane);GO:0005753(mitochondrial proton-transporting ATP synthase complex);GO:0006811(ion transport);GO:0015078(proton transmembrane transporter activity);GO:0015986(ATP synthesis coupled proton transport);GO:0016020(membrane);…	00190(Oxidative phosphorylation);04714(Thermogenesis);05010(Alzheimer disease);05012(Parkinson disease);05016(Huntington disease);05016(Huntington disease)	K02127	NA	ATP synthase peripheral stalk-membrane subunit b [Source:MGI Symbol;Acc:MGI:1100495]	protein_coding;nonsense_mediated_decay;retained_intron	R_MMU_1430728(Metabolism);R_MMU_163210(Formation_of_ATP_by_chemiosmotic_coupling);R_MMU_8949613(Cristae_formation);R_MMU_1852241(Organelle_biogenesis_and_maintenance);R_MMU_1592230(Mitochondrial_biogenesis);R_MMU_163200(Respiratory_electron_transport,_ATP_synthesis_by_chemiosmotic_coupling,_and_heat_production_by_uncoupling_proteins.);R_MMU_1428517(The_citric_acid_(TCA)_cycle_and_respiratory_elec…	63.4243	62.6891	61.6644	75.028	63.3392	72.3332	25762	21327	25241	18999	19012	18334
ENSMUSG00000000568	chr5	99955935	99978938	-	Hnrnpd	11991	ENSMUST00000172361;ENSMUST00000019128;ENSMUST00000112939;ENSMUST00000072750;ENSMUST00000171106;ENSMUST00000171640;ENSMUST00000164833;ENSMUST00000168396;ENSMUST00000170654	GO:0000790(nuclear chromatin);GO:0001889(liver development);GO:0003676(nucleic acid binding);GO:0003677(DNA binding);GO:0003680(AT DNA binding);GO:0003682(chromatin binding);GO:0003723(RNA binding);GO:0003729(mRNA binding);GO:0005515(protein binding);GO:0005634(nucleus);GO:0005654(nucleoplasm);GO:0005737(cytoplasm);GO:0005829(cytosol);GO:0007420(brain development);GO:0008134(transcription factor …	NA	K13044	NA	heterogeneous nuclear ribonucleoprotein D [Source:MGI Symbol;Acc:MGI:101947]	protein_coding;nonsense_mediated_decay;retained_intron	R_MMU_72172(mRNA_Splicing);R_MMU_72203(Processing_of_Capped_Intron_Containing_Pre_mRNA);R_MMU_72163(mRNA_Splicing_Major_Pathway);R_MMU_450408(AUF1_(hnRNP_D0)_binds_and_destabilizes_mRNA);R_MMU_450531(Regulation_of_mRNA_stability_by_proteins_that_bind_AU_rich_elements);R_MMU_8953854(Metabolism_of_RNA)	21.535	21.3436	22.2924	26.2516	25.8093	27.2635	16153	15572	17046	11559	11599	11876
ENSMUSG00000000579	chr17	6601671	6609679	+	Dynlt1c	100040563	ENSMUST00000092966;ENSMUST00000149027;ENSMUST00000138598;ENSMUST00000124894	GO:0000132(establishment of mitotic spindle orientation);GO:0001917(photoreceptor inner segment);GO:0003774(motor activity);GO:0005515(protein binding);GO:0005737(cytoplasm);GO:0005794(Golgi apparatus);GO:0005819(spindle);GO:0005856(cytoskeleton);GO:0005868(cytoplasmic dynein complex);GO:0005874(microtubule);GO:0005881(cytoplasmic microtubule);GO:0007049(cell cycle);GO:0007399(nervous system deve…	NA	K10420	NA	dynein light chain Tctex-type 1C [Source:MGI Symbol;Acc:MGI:3807476]	protein_coding;retained_intron	R_MMU_168256(Immune_System);R_MMU_6798695(Neutrophil_degranulation);R_MMU_168249(Innate_Immune_System)	17.5991	15.6217	14.7889	18.8668	19.8136	21.739	5963	6141	6980	4853	4360	4047
ENSMUSG00000000581	chr11	17257579	17266624	+	C1d	57316	ENSMUST00000131227;ENSMUST00000135568;ENSMUST00000000594;ENSMUST00000156784;ENSMUST00000130330	GO:0000178(exosome (RNase complex));GO:0000460(maturation of 5.8S rRNA);GO:0003677(DNA binding);GO:0003714(transcription corepressor activity);GO:0003723(RNA binding);GO:0005515(protein binding);GO:0005634(nucleus);GO:0005654(nucleoplasm);GO:0005730(nucleolus);GO:0005737(cytoplasm);GO:0006364(rRNA processing);GO:0006915(apoptotic process);GO:0010468(regulation of gene expression);GO:0016922(nucle…	03018(RNA degradation);03018(RNA degradation)	K12592	NA	C1D nuclear receptor co-repressor [Source:MGI Symbol;Acc:MGI:1927354]	processed_transcript;protein_coding	R_MMU_8953854(Metabolism_of_RNA);R_MMU_72312(rRNA_processing);R_MMU_6791226(Major_pathway_of_rRNA_processing_in_the_nucleolus_and_cytosol);R_MMU_8868773(rRNA_processing_in_the_nucleus_and_cytosol)	7.17906	7.2663	6.64201	7.41841	5.67084	7.46586	2482	1860	2538	2095	2147	1924
ENSMUSG00000000594	chr11	55098115	55113029	+	Gm2a	14667	ENSMUST00000000608	GO:0001573(ganglioside metabolic process);GO:0004563(beta-N-acetylhexosaminidase activity);GO:0005319(lipid transporter activity);GO:0005737(cytoplasm);GO:0005739(mitochondrion);GO:0005764(lysosome);GO:0006629(lipid metabolic process);GO:0006665(sphingolipid metabolic process);GO:0006689(ganglioside catabolic process);GO:0006869(lipid transport);GO:0007611(learning or memory);GO:0008047(enzyme ac…	04142(Lysosome)	K12383	NA	GM2 ganglioside activator protein [Source:MGI Symbol;Acc:MGI:95762]	protein_coding	R_MMU_556833(Metabolism_of_lipids);R_MMU_1430728(Metabolism);R_MMU_1660662(Glycosphingolipid_metabolism);R_MMU_168256(Immune_System);R_MMU_6798695(Neutrophil_degranulation);R_MMU_168249(Innate_Immune_System);R_MMU_428157(Sphingolipid_metabolism)	19.0873	19.4924	18.9763	14.1726	14.8126	14.8133	4893	5014	5197	5748	5943	5672
ENSMUSG00000000600	chr5	3803184	3844303	+	Krit1	79264	ENSMUST00000199845;ENSMUST00000080085;ENSMUST00000199475;ENSMUST00000200577;ENSMUST00000171023;ENSMUST00000196098;ENSMUST00000197742;ENSMUST00000197611;ENSMUST00000199234;ENSMUST00000200004	GO:0001525(angiogenesis);GO:0001937(negative regulation of endothelial cell proliferation);GO:0005515(protein binding);GO:0005546(phosphatidylinositol-4,5-bisphosphate binding);GO:0005737(cytoplasm);GO:0005856(cytoskeleton);GO:0005886(plasma membrane);GO:0005911(cell-cell junction);GO:0008017(microtubule binding);GO:0010596(negative regulation of endothelial cell migration);GO:0016020(membrane);G…	04015(Rap1 signaling pathway);04015(Rap1 signaling pathway)	K17705	NA	KRIT1, ankyrin repeat containing [Source:MGI Symbol;Acc:MGI:1930618]	retained_intron;protein_coding;nonsense_mediated_decay	NA	1.87011	1.91379	1.78068	0.84158	0.704779	0.813313	1542	1268	1516	2988	3094	2823
ENSMUSG00000000605	chr7	7282309	7300851	-	Clcn4	12727	ENSMUST00000000619;ENSMUST00000210061;ENSMUST00000210444;ENSMUST00000210594;ENSMUST00000211574;ENSMUST00000211551;ENSMUST00000210989	GO:0000166(nucleotide binding);GO:0005247(voltage-gated chloride channel activity);GO:0005254(chloride channel activity);GO:0005524(ATP binding);GO:0005764(lysosome);GO:0005765(lysosomal membrane);GO:0005768(endosome);GO:0005769(early endosome);GO:0005783(endoplasmic reticulum);GO:0005789(endoplasmic reticulum membrane);GO:0005794(Golgi apparatus);GO:0005886(plasma membrane);GO:0005887(integral c…	NA	K05012	NA	chloride channel, voltage-sensitive 4 [Source:MGI Symbol;Acc:MGI:104571]	protein_coding;retained_intron;nonsense_mediated_decay;processed_transcript	R_MMU_382551(Transport_of_small_molecules);R_MMU_2672351(Stimuli_sensing_channels);R_MMU_983712(Ion_channel_transport)	5.08789	4.76579	4.66326	2.33407	1.84791	2.02783	1678	1303	1481	3186	3022	2899
ENSMUSG00000000627	chr6	82911885	82939769	-	Sema4f	20355	ENSMUST00000000641;ENSMUST00000125579	GO:0001755(neural crest cell migration);GO:0005515(protein binding);GO:0005615(extracellular space);GO:0005783(endoplasmic reticulum);GO:0005886(plasma membrane);GO:0005887(integral component of plasma membrane);GO:0007275(multicellular organism development);GO:0007399(nervous system development);GO:0007411(axon guidance);GO:0014069(postsynaptic density);GO:0016020(membrane);GO:0016021(integral c…	04360(Axon guidance);04360(Axon guidance)	K06521	NA	sema domain, immunoglobulin domain (Ig), TM domain, and short cytoplasmic domain [Source:MGI Symbol;Acc:MGI:1340055]	protein_coding;processed_transcript	R_MMU_9012999(RHO_GTPase_cycle);R_MMU_9716542(Signaling_by_Rho_GTPases,_Miro_GTPases_and_RHOBTB3);R_MMU_194315(Signaling_by_Rho_GTPases);R_MMU_9696264(RND3_GTPase_cycle);R_MMU_162582(Signal_Transduction)	0	0.0100991	0.0103022	0	0	0	0	0	0	0	4	5
ENSMUSG00000000628	chr6	82725025	82774454	-	Hk2	15277	ENSMUST00000000642;ENSMUST00000170833;ENSMUST00000169270	GO:0000166(nucleotide binding);GO:0001666(response to hypoxia);GO:0001678(cellular glucose homeostasis);GO:0002931(response to ischemia);GO:0003824(catalytic activity);GO:0004340(glucokinase activity);GO:0004396(hexokinase activity);GO:0005515(protein binding);GO:0005524(ATP binding);GO:0005536(glucose binding);GO:0005737(cytoplasm);GO:0005739(mitochondrion);GO:0005741(mitochondrial outer membran…	00010(Glycolysis / Gluconeogenesis);00051(Fructose and mannose metabolism);00052(Galactose metabolism);00500(Starch and sucrose metabolism);00520(Amino sugar and nucleotide sugar metabolism);00524(Neomycin, kanamycin and gentamicin biosynthesis);04066(HIF-1 signaling pathway);04910(Insulin signaling pathway);04930(Type II diabetes mellitus);04973(Carbohydrate digestion and absorption);05230(Centr…	K00844	EC:2.7.1.1	hexokinase 2 [Source:MGI Symbol;Acc:MGI:1315197]	protein_coding	R_MMU_71387(Metabolism_of_carbohydrates);R_MMU_1430728(Metabolism);R_MMU_70326(Glucose_metabolism);R_MMU_70171(Glycolysis)	13.5719	14.2017	13.1132	26.5811	24.5928	26.6403	13272	12041	13517	5912	6263	5669
ENSMUSG00000000631	chr11	77763246	77865980	+	Myo18a	360013	ENSMUST00000108375;ENSMUST00000100795;ENSMUST00000164315;ENSMUST00000102488;ENSMUST00000000645;ENSMUST00000092887;ENSMUST00000168348;ENSMUST00000169105;ENSMUST00000130627;ENSMUST00000100794;ENSMUST00000151373;ENSMUST00000172303;ENSMUST00000092884;ENSMUST00000164334;ENSMUST00000167856;ENSMUST00000100443;ENSMUST00000135045;ENSMUST00000130956;ENSMUST00000135375;ENSMUST00000142571	GO:0000139(Golgi membrane);GO:0000166(nucleotide binding);GO:0003774(motor activity);GO:0003779(actin binding);GO:0005515(protein binding);GO:0005524(ATP binding);GO:0005737(cytoplasm);GO:0005793(endoplasmic reticulum-Golgi intermediate compartment);GO:0005794(Golgi apparatus);GO:0005802(trans-Golgi network);GO:0005856(cytoskeleton);GO:0005903(brush border);GO:0007030(Golgi organization);GO:00164…	NA	K10362	NA	myosin XVIIIA [Source:MGI Symbol;Acc:MGI:2667185]	protein_coding;retained_intron	NA	5.22921	5.12409	5.02708	4.34646	4.18223	4.03552	5836	5506	5505	6125	6076	5847
ENSMUSG00000000632	chr11	77930800	77979048	+	Sez6	20370	ENSMUST00000142542;ENSMUST00000155087	GO:0003674(molecular_function);GO:0005576(extracellular region);GO:0005737(cytoplasm);GO:0005783(endoplasmic reticulum);GO:0005886(plasma membrane);GO:0008344(adult locomotory behavior);GO:0016020(membrane);GO:0016021(integral component of membrane);GO:0021680(cerebellar Purkinje cell layer development);GO:0030054(cell junction);GO:0030425(dendrite);GO:0042995(cell projection);GO:0043025(neuronal…	NA	NA	NA	seizure related gene 6 [Source:MGI Symbol;Acc:MGI:104745]	retained_intron	NA	0	0	0	0	0	0	0	0	0	0	0	0
ENSMUSG00000000673	chr17	83831156	83846812	-	Haao	107766	ENSMUST00000000687;ENSMUST00000234823;ENSMUST00000234312	GO:0000334(3-hydroxyanthranilate 3,4-dioxygenase activity);GO:0005506(iron ion binding);GO:0005737(cytoplasm);GO:0005829(cytosol);GO:0006569(tryptophan catabolic process);GO:0008198(ferrous iron binding);GO:0009435(NAD biosynthetic process);GO:0010043(response to zinc ion);GO:0016491(oxidoreductase activity);GO:0019363(pyridine nucleotide biosynthetic process);GO:0019805(quinolinate biosynthetic …	00380(Tryptophan metabolism);00380(Tryptophan metabolism)	K00452	EC:1.13.11.6	3-hydroxyanthranilate 3,4-dioxygenase [Source:MGI Symbol;Acc:MGI:1349444]	protein_coding;retained_intron;nonsense_mediated_decay	R_MMU_71240(Tryptophan_catabolism);R_MMU_1430728(Metabolism);R_MMU_71291(Metabolism_of_amino_acids_and_derivatives)	0	0	0.0224981	0	0	0	0	0	0	0	0	8
ENSMUSG00000000682	chr4	134082448	134095082	-	Cd52	23833	ENSMUST00000145122;ENSMUST00000000696;ENSMUST00000137445	GO:0005886(plasma membrane);GO:0007204(positive regulation of cytosolic calcium ion concentration);GO:0009617(response to bacterium);GO:0016020(membrane);GO:0031225(anchored component of membrane);GO:0097225(sperm midpiece);GO:0097225(sperm midpiece)	NA	NA	NA	CD52 antigen [Source:MGI Symbol;Acc:MGI:1346088]	processed_transcript;protein_coding	R_MMU_597592(Post_translational_protein_modification);R_MMU_392499(Metabolism_of_proteins);R_MMU_163125(Post_translational_modification:_synthesis_of_GPI_anchored_proteins)	94.1234	95.4557	97.5791	187.551	174.872	198.629	18622	17026	20042	8153	8372	8390
ENSMUSG00000000686	chr11	77515121	77538607	+	Abhd15	67477	ENSMUST00000094004;ENSMUST00000145676;ENSMUST00000147386	GO:0005576(extracellular region);GO:0016787(hydrolase activity);GO:0034338(short-chain carboxylesterase activity);GO:0044255(cellular lipid metabolic process);GO:0047372(acylglycerol lipase activity);GO:0047372(acylglycerol lipase activity)	NA	K13707	NA	abhydrolase domain containing 15 [Source:MGI Symbol;Acc:MGI:1914727]	protein_coding	NA	0.800157	0.627543	0.602115	0.602068	0.732425	0.569535	154	183	148	178	141	133
ENSMUSG00000000690	chr11	96292476	96301569	+	Hoxb6	15414	ENSMUST00000173432;ENSMUST00000000704	GO:0000978(RNA polymerase II cis-regulatory region sequence-specific DNA binding);GO:0000981(DNA-binding transcription factor activity, RNA polymerase II-specific);GO:0003677(DNA binding);GO:0003700(DNA-binding transcription factor activity);GO:0005634(nucleus);GO:0006355(regulation of transcription, DNA-templated);GO:0006357(regulation of transcription by RNA polymerase II);GO:0007275(multicellu…	NA	K09306	NA	homeobox B6 [Source:MGI Symbol;Acc:MGI:96187]	protein_coding	NA	3.06344	3.09697	3.56711	2.4295	1.524	1.89298	400	247	317	440	451	509
ENSMUSG00000000693	chr6	83034173	83052562	+	Loxl3	16950	ENSMUST00000152679;ENSMUST00000000707;ENSMUST00000204318;ENSMUST00000155502	GO:0001837(epithelial to mesenchymal transition);GO:0001968(fibronectin binding);GO:0004720(protein-lysine 6-oxidase activity);GO:0005044(scavenger receptor activity);GO:0005507(copper ion binding);GO:0005576(extracellular region);GO:0005615(extracellular space);GO:0005634(nucleus);GO:0005737(cytoplasm);GO:0006897(endocytosis);GO:0006954(inflammatory response);GO:0016020(membrane);GO:0016491(oxid…	NA	K00280	EC:1.4.3.-	lysyl oxidase-like 3 [Source:MGI Symbol;Acc:MGI:1337004]	processed_transcript;protein_coding;retained_intron	R_MMU_2022090(Assembly_of_collagen_fibrils_and_other_multimeric_structures);R_MMU_2243919(Crosslinking_of_collagen_fibrils);R_MMU_1474244(Extracellular_matrix_organization);R_MMU_1566948(Elastic_fibre_formation);R_MMU_1474290(Collagen_formation)	3.34224	3.80505	3.567	1.7961	2.37259	1.75361	694	897	687	1124	1297	1190
ENSMUSG00000000706	chr13	23456992	23465901	-	Btn1a1	12231	ENSMUST00000041674	GO:0001817(regulation of cytokine production);GO:0005102(signaling receptor binding);GO:0005515(protein binding);GO:0009897(external side of plasma membrane);GO:0016020(membrane);GO:0016021(integral component of membrane);GO:0031324(negative regulation of cellular metabolic process);GO:0046007(negative regulation of activated T cell proliferation);GO:0050710(negative regulation of cytokine secret…	NA	K06712	NA	butyrophilin, subfamily 1, member A1 [Source:MGI Symbol;Acc:MGI:103118]	protein_coding	R_MMU_8851680(Butyrophilin_(BTN)_family_interactions);R_MMU_168256(Immune_System);R_MMU_1280218(Adaptive_Immune_System)	0	0.0254161	0	0	0	0	0	0	0	0	8	0
ENSMUSG00000000708	chr17	53566861	53672720	+	Kat2b	18519	ENSMUST00000163648;ENSMUST00000000724;ENSMUST00000167092;ENSMUST00000172160;ENSMUST00000171072	GO:0000123(histone acetyltransferase complex);GO:0000776(kinetochore);GO:0000790(nuclear chromatin);GO:0000977(RNA polymerase II regulatory region sequence-specific DNA binding);GO:0003682(chromatin binding);GO:0003712(transcription coregulator activity);GO:0003713(transcription coactivator activity);GO:0004145(diamine N-acetyltransferase activity);GO:0004402(histone acetyltransferase activity);G…	04330(Notch signaling pathway);04919(Thyroid hormone signaling pathway);05166(Human T-cell leukemia virus 1 infection);05203(Viral carcinogenesis);05203(Viral carcinogenesis)	K06062	EC:2.3.1.48	K(lysine) acetyltransferase 2B [Source:MGI Symbol;Acc:MGI:1343094]	processed_transcript;protein_coding;retained_intron;nonsense_mediated_decay	R_MMU_5250913(Positive_epigenetic_regulation_of_rRNA_expression);R_MMU_157118(Signaling_by_NOTCH);R_MMU_73857(RNA_Polymerase_II_Transcription);R_MMU_9018519(Estrogen_dependent_gene_expression);R_MMU_212436(Generic_Transcription_Pathway);R_MMU_9006931(Signaling_by_Nuclear_Receptors);R_MMU_597592(Post_translational_protein_modification);R_MMU_392499(Metabolism_of_proteins);R_MMU_5688426(Deubiquitin…	6.18322	5.81876	5.6425	3.69801	2.97986	3.10584	1507	1192	1288	2198	2094	1992
ENSMUSG00000000711	chr10	128677175	128696264	-	Rab5b	19344	ENSMUST00000000727;ENSMUST00000220593	GO:0000166(nucleotide binding);GO:0003924(GTPase activity);GO:0005515(protein binding);GO:0005525(GTP binding);GO:0005768(endosome);GO:0005769(early endosome);GO:0005886(plasma membrane);GO:0006886(intracellular protein transport);GO:0006897(endocytosis);GO:0007032(endosome organization);GO:0012505(endomembrane system);GO:0015031(protein transport);GO:0016020(membrane);GO:0019003(GDP binding);GO:…	04014(Ras signaling pathway);04144(Endocytosis);04145(Phagosome);04962(Vasopressin-regulated water reabsorption);05146(Amoebiasis);05152(Tuberculosis);05152(Tuberculosis)	K07888	NA	RAB5B, member RAS oncogene family [Source:MGI Symbol;Acc:MGI:105938]	protein_coding;retained_intron	R_MMU_5653656(Vesicle_mediated_transport);R_MMU_8873719(RAB_geranylgeranylation);R_MMU_597592(Post_translational_protein_modification);R_MMU_392499(Metabolism_of_proteins);R_MMU_168256(Immune_System);R_MMU_199991(Membrane_Trafficking);R_MMU_6798695(Neutrophil_degranulation);R_MMU_168249(Innate_Immune_System);R_MMU_8876198(RAB_GEFs_exchange_GTP_for_GDP_on_RABs);R_MMU_9007101(Rab_regulation_of_traf…	18.9209	19.8471	19.747	15.1328	12.9256	13.4878	5318	4454	4817	5800	6160	6009
ENSMUSG00000000724	chr11	77718615	77725283	-	Cryba1	12957	ENSMUST00000124178	GO:0001818(negative regulation of cytokine production);GO:0002088(lens development in camera-type eye);GO:0005634(nucleus);GO:0005737(cytoplasm);GO:0007601(visual perception);GO:0014067(negative regulation of phosphatidylinositol 3-kinase signaling);GO:0032007(negative regulation of TOR signaling);GO:0051898(negative regulation of protein kinase B signaling);GO:0070373(negative regulation of ERK1…	NA	NA	NA	crystallin, beta A1 [Source:MGI Symbol;Acc:MGI:88518]	retained_intron	NA	0	0.0252516	0	0	0	0	0	0	0	0	3	0
ENSMUSG00000000730	chr10	78041947	78063622	+	Dnmt3l	54427	ENSMUST00000138785;ENSMUST00000000746;ENSMUST00000144446;ENSMUST00000123940	GO:0000794(condensed nuclear chromosome);GO:0001701(in utero embryonic development);GO:0001890(placenta development);GO:0005515(protein binding);GO:0005634(nucleus);GO:0005654(nucleoplasm);GO:0005720(nuclear heterochromatin);GO:0005737(cytoplasm);GO:0006306(DNA methylation);GO:0007141(male meiosis I);GO:0007283(spermatogenesis);GO:0008047(enzyme activator activity);GO:0008168(methyltransferase ac…	NA	K17400	NA	DNA (cytosine-5-)-methyltransferase 3-like [Source:MGI Symbol;Acc:MGI:1859287]	protein_coding;retained_intron	NA	0.285728	0.741495	0.464357	0.738195	0.950307	0.836238	186	234	214	64	165	102
ENSMUSG00000000731	chr10	78030022	78043580	-	Aire	11634	ENSMUST00000131028	GO:0000976(transcription regulatory region sequence-specific DNA binding);GO:0000977(RNA polymerase II regulatory region sequence-specific DNA binding);GO:0001228(DNA-binding transcription activator activity, RNA polymerase II-specific);GO:0002458(peripheral T cell tolerance induction);GO:0002509(central tolerance induction to self antigen);GO:0003677(DNA binding);GO:0003682(chromatin binding);GO…	04120(Ubiquitin mediated proteolysis);05340(Primary immunodeficiency)	K10603	NA	autoimmune regulator (autoimmune polyendocrinopathy candidiasis ectodermal dystrophy) [Source:MGI Symbol;Acc:MGI:1338803]	nonsense_mediated_decay	NA	0.0141414	0	0	0	0	0	0	0	0	4	0	0
ENSMUSG00000000732	chr10	78069302	78079525	+	Icosl	50723	ENSMUST00000105393;ENSMUST00000217675;ENSMUST00000219038;ENSMUST00000219633	GO:0001817(regulation of cytokine production);GO:0002250(adaptive immune response);GO:0002376(immune system process);GO:0005102(signaling receptor binding);GO:0005515(protein binding);GO:0005886(plasma membrane);GO:0005887(integral component of plasma membrane);GO:0007165(signal transduction);GO:0009897(external side of plasma membrane);GO:0016020(membrane);GO:0016021(integral component of membra…	04514(Cell adhesion molecules (CAMs));04672(Intestinal immune network for IgA production);04672(Intestinal immune network for IgA production)	K06710	NA	icos ligand [Source:MGI Symbol;Acc:MGI:1354701]	protein_coding;retained_intron	R_MMU_168256(Immune_System);R_MMU_1280218(Adaptive_Immune_System);R_MMU_388841(Costimulation_by_the_CD28_family)	1.45768	1.56371	1.55781	0.644239	0.434562	0.51001	251	166	202	493	536	524
ENSMUSG00000000738	chr8	123062942	123097760	+	Spg7	234847	ENSMUST00000142541;ENSMUST00000149248;ENSMUST00000108868;ENSMUST00000128803;ENSMUST00000142150;ENSMUST00000128234;ENSMUST00000130787;ENSMUST00000152972;ENSMUST00000212364	GO:0000166(nucleotide binding);GO:0004222(metalloendopeptidase activity);GO:0005515(protein binding);GO:0005524(ATP binding);GO:0005739(mitochondrion);GO:0005743(mitochondrial inner membrane);GO:0005745(m-AAA complex);GO:0005757(mitochondrial permeability transition pore complex);GO:0006508(proteolysis);GO:0007005(mitochondrion organization);GO:0007155(cell adhesion);GO:0008053(mitochondrial fusi…	NA	K09552	EC:3.4.24.-	SPG7, paraplegin matrix AAA peptidase subunit [Source:MGI Symbol;Acc:MGI:2385906]	protein_coding;retained_intron;processed_transcript	R_MMU_382551(Transport_of_small_molecules);R_MMU_8949664(Processing_of_SMDT1);R_MMU_8949215(Mitochondrial_calcium_ion_transport)	10.7962	10.6907	9.26113	10.542	10.6274	9.7174	3988	3941	3736	3564	3572	3033
ENSMUSG00000000740	chr8	123102350	123105244	+	Rpl13	270106	ENSMUST00000000756;ENSMUST00000152444;ENSMUST00000132275;ENSMUST00000129311;ENSMUST00000212887	GO:0003723(RNA binding);GO:0003735(structural constituent of ribosome);GO:0005730(nucleolus);GO:0005783(endoplasmic reticulum);GO:0005829(cytosol);GO:0005840(ribosome);GO:0006412(translation);GO:0022625(cytosolic large ribosomal subunit);GO:0060348(bone development);GO:0060348(bone development)	03010(Ribosome);03010(Ribosome)	K02873	NA	ribosomal protein L13 [Source:MGI Symbol;Acc:MGI:105922]	protein_coding;retained_intron	R_MMU_975957(Nonsense_Mediated_Decay_(NMD)_enhanced_by_the_Exon_Junction_Complex_(EJC));R_MMU_1799339(SRP_dependent_cotranslational_protein_targeting_to_membrane);R_MMU_975956(Nonsense_Mediated_Decay_(NMD)_independent_of_the_Exon_Junction_Complex_(EJC));R_MMU_72766(Translation);R_MMU_72689(Formation_of_a_pool_of_free_40S_subunits);R_MMU_72737(Cap_dependent_Translation_Initiation);R_MMU_392499(Met…	277.439	284.119	286.355	363.304	426.668	383.389	78859	90814	84568	52533	54466	53816
ENSMUSG00000000743	chr8	123204264	123212763	-	Chmp1a	234852	ENSMUST00000000759;ENSMUST00000167655;ENSMUST00000212107;ENSMUST00000172336	GO:0000794(condensed nuclear chromosome);GO:0000815(ESCRT III complex);GO:0005515(protein binding);GO:0005634(nucleus);GO:0005737(cytoplasm);GO:0005768(endosome);GO:0005769(early endosome);GO:0005771(multivesicular body);GO:0005815(microtubule organizing center);GO:0006997(nucleus organization);GO:0007034(vacuolar transport);GO:0007049(cell cycle);GO:0007076(mitotic chromosome condensation);GO:00…	04144(Endocytosis);04217(Necroptosis);04217(Necroptosis)	K12197	NA	charged multivesicular body protein 1A [Source:MGI Symbol;Acc:MGI:1920159]	protein_coding;retained_intron;processed_transcript	NA	24.7251	24.0843	23.3501	11.5663	13.9657	11.8971	3167	3749	3310	5906	5822	5535
ENSMUSG00000000751	chr11	75298166	75348324	-	Rpa1	68275	ENSMUST00000092907;ENSMUST00000000767;ENSMUST00000135770;ENSMUST00000154894;ENSMUST00000149365	GO:0000723(telomere maintenance);GO:0000724(double-strand break repair via homologous recombination);GO:0000784(nuclear chromosome, telomeric region);GO:0000793(condensed chromosome);GO:0000794(condensed nuclear chromosome);GO:0000800(lateral element);GO:0001673(male germ cell nucleus);GO:0001701(in utero embryonic development);GO:0003676(nucleic acid binding);GO:0003677(DNA binding);GO:0003682(c…	03030(DNA replication);03420(Nucleotide excision repair);03430(Mismatch repair);03440(Homologous recombination);03460(Fanconi anemia pathway);03460(Fanconi anemia pathway)	K07466	NA	replication protein A1 [Source:MGI Symbol;Acc:MGI:1915525]	protein_coding;processed_transcript;retained_intron	R_MMU_3371453(Regulation_of_HSF1_mediated_heat_shock_response);R_MMU_69190(DNA_strand_elongation);R_MMU_73933(Resolution_of_Abasic_Sites_(AP_sites));R_MMU_6782135(Dual_incision_in_TC_NER);R_MMU_5685942(HDR_through_Homologous_Recombination_(HRR));R_MMU_69620(Cell_Cycle_Checkpoints);R_MMU_69206(G1/S_Transition);R_MMU_5693567(HDR_through_Homologous_Recombination_(HRR)_or_Single_Strand_Annealing_(SSA…	24.438	23.9237	24.1562	26.2032	29.1067	26.4478	12229	13317	12542	9947	9859	9761
ENSMUSG00000000753	chr11	75409769	75422701	-	Serpinf1	20317	ENSMUST00000000769;ENSMUST00000167281;ENSMUST00000139403;ENSMUST00000125982	GO:0001822(kidney development);GO:0004867(serine-type endopeptidase inhibitor activity);GO:0005576(extracellular region);GO:0005604(basement membrane);GO:0005615(extracellular space);GO:0007568(aging);GO:0007614(short-term memory);GO:0010447(response to acidic pH);GO:0010596(negative regulation of endothelial cell migration);GO:0010629(negative regulation of gene expression);GO:0010951(negative r…	04310(Wnt signaling pathway);04310(Wnt signaling pathway)	K19614	NA	serine (or cysteine) peptidase inhibitor, clade F, member 1 [Source:MGI Symbol;Acc:MGI:108080]	protein_coding;nonsense_mediated_decay;retained_intron	NA	0.195753	0.299551	0.0952188	0.202993	0.205152	0.146623	42	41	31	35	54	18
ENSMUSG00000000759	chr8	12614277	12672248	-	Tubgcp3	259279	ENSMUST00000164774;ENSMUST00000000776;ENSMUST00000168657;ENSMUST00000164611;ENSMUST00000164971;ENSMUST00000167547;ENSMUST00000164861;ENSMUST00000165321;ENSMUST00000172056	GO:0000226(microtubule cytoskeleton organization);GO:0000278(mitotic cell cycle);GO:0000922(spindle pole);GO:0000923(equatorial microtubule organizing center);GO:0000930(gamma-tubulin complex);GO:0005737(cytoplasm);GO:0005813(centrosome);GO:0005814(centriole);GO:0005815(microtubule organizing center);GO:0005827(polar microtubule);GO:0005856(cytoskeleton);GO:0005874(microtubule);GO:0007020(microtu…	NA	K16570	NA	tubulin, gamma complex associated protein 3 [Source:MGI Symbol;Acc:MGI:2183752]	nonsense_mediated_decay;protein_coding;retained_intron	R_MMU_380287(Centrosome_maturation);R_MMU_1640170(Cell_Cycle);R_MMU_380270(Recruitment_of_mitotic_centrosome_proteins_and_complexes);R_MMU_69278(Cell_Cycle,_Mitotic);R_MMU_453274(Mitotic_G2_G2/M_phases);R_MMU_68886(M_Phase);R_MMU_380320(Recruitment_of_NuMA_to_mitotic_centrosomes);R_MMU_68877(Mitotic_Prometaphase);R_MMU_69275(G2/M_Transition)	5.48635	5.21455	5.05379	4.39274	3.52314	4.17849	3153	2479	3048	3435	3304	3139
ENSMUSG00000000776	chr14	70438757	70443447	-	Polr3d	67065	ENSMUST00000000793;ENSMUST00000180358;ENSMUST00000226523;ENSMUST00000227985;ENSMUST00000227748;ENSMUST00000226549	GO:0000790(nuclear chromatin);GO:0002376(immune system process);GO:0003677(DNA binding);GO:0003682(chromatin binding);GO:0003899(DNA-directed 5'-3' RNA polymerase activity);GO:0005634(nucleus);GO:0005654(nucleoplasm);GO:0005666(RNA polymerase III complex);GO:0005829(cytosol);GO:0006383(transcription by RNA polymerase III);GO:0016607(nuclear speck);GO:0032728(positive regulation of interferon-beta…	03020(RNA polymerase);04623(Cytosolic DNA-sensing pathway);04623(Cytosolic DNA-sensing pathway)	K03026	NA	polymerase (RNA) III (DNA directed) polypeptide D [Source:MGI Symbol;Acc:MGI:1914315]	protein_coding;retained_intron	R_MMU_74158(RNA_Polymerase_III_Transcription);R_MMU_76066(RNA_Polymerase_III_Transcription_Initiation_From_Type_2_Promoter);R_MMU_76071(RNA_Polymerase_III_Transcription_Initiation_From_Type_3_Promoter);R_MMU_76046(RNA_Polymerase_III_Transcription_Initiation);R_MMU_76061(RNA_Polymerase_III_Transcription_Initiation_From_Type_1_Promoter);R_MMU_74160(Gene_expression_(Transcription))	8.52329	8.28086	7.51831	14.9507	15.5404	15.5399	3572	3640	3773	1779	1748	1556
ENSMUSG00000000782	chr11	52252371	52283331	-	Tcf7	21414	ENSMUST00000086844;ENSMUST00000109071	GO:0000122(negative regulation of transcription by RNA polymerase II);GO:0000976(transcription regulatory region sequence-specific DNA binding);GO:0000978(RNA polymerase II cis-regulatory region sequence-specific DNA binding);GO:0001217(DNA-binding transcription repressor activity);GO:0001227(DNA-binding transcription repressor activity, RNA polymerase II-specific);GO:0001228(DNA-binding transcri…	04310(Wnt signaling pathway);04390(Hippo signaling pathway);04520(Adherens junction);04916(Melanogenesis);04934(Cushing syndrome);05165(Human papillomavirus infection);05200(Pathways in cancer);05210(Colorectal cancer);05213(Endometrial cancer);05215(Prostate cancer);05216(Thyroid cancer);05217(Basal cell carcinoma);05221(Acute myeloid leukemia);05224(Breast cancer);05225(Hepatocellular carcinoma…	K02620	NA	transcription factor 7, T cell specific [Source:MGI Symbol;Acc:MGI:98507]	protein_coding	R_MMU_3769402(Deactivation_of_the_beta_catenin_transactivating_complex);R_MMU_73857(RNA_Polymerase_II_Transcription);R_MMU_4641265(Repression_of_WNT_target_genes);R_MMU_212436(Generic_Transcription_Pathway);R_MMU_3858494(Beta_catenin_independent_WNT_signaling);R_MMU_201681(TCF_dependent_signaling_in_response_to_WNT);R_MMU_195721(Signaling_by_WNT);R_MMU_201722(Formation_of_the_beta_catenin:TCF_tra…	0	0	0	0.0519041	0.0459316	0.0301881	14	12	8	0	0	0
ENSMUSG00000000787	X	13280970	13294052	+	Ddx3x	13205	ENSMUST00000000804;ENSMUST00000153611;ENSMUST00000123096;ENSMUST00000149639	GO:0000166(nucleotide binding);GO:0002376(immune system process);GO:0003676(nucleic acid binding);GO:0003677(DNA binding);GO:0003678(DNA helicase activity);GO:0003723(RNA binding);GO:0003724(RNA helicase activity);GO:0003729(mRNA binding);GO:0003924(GTPase activity);GO:0004386(helicase activity);GO:0005515(protein binding);GO:0005524(ATP binding);GO:0005634(nucleus);GO:0005654(nucleoplasm);GO:000…	04622(RIG-I-like receptor signaling pathway);05161(Hepatitis B);05203(Viral carcinogenesis);05203(Viral carcinogenesis)	K11594	EC:3.6.4.13	DEAD/H (Asp-Glu-Ala-Asp/His) box polypeptide 3, X-linked [Source:MGI Symbol;Acc:MGI:103064]	protein_coding;retained_intron	R_MMU_168256(Immune_System);R_MMU_6798695(Neutrophil_degranulation);R_MMU_168249(Innate_Immune_System)	65.4911	63.2152	62.3541	33.4219	32.5594	35.3649	14753	14094	15864	25218	24643	23830
ENSMUSG00000000791	chr8	70808449	70821424	+	Il12rb1	16161	ENSMUST00000211936;ENSMUST00000000808;ENSMUST00000212657;ENSMUST00000212251	GO:0002230(positive regulation of defense response to virus by host);GO:0002827(positive regulation of T-helper 1 type immune response);GO:0004896(cytokine receptor activity);GO:0005143(interleukin-12 receptor binding);GO:0005515(protein binding);GO:0005886(plasma membrane);GO:0009897(external side of plasma membrane);GO:0016020(membrane);GO:0016021(integral component of membrane);GO:0018108(pept…	04060(Cytokine-cytokine receptor interaction);04630(Jak-STAT signaling pathway);04658(Th1 and Th2 cell differentiation);04659(Th17 cell differentiation);05200(Pathways in cancer);05321(Inflammatory bowel disease (IBD));05321(Inflammatory bowel disease (IBD))	K05063	NA	interleukin 12 receptor, beta 1 [Source:MGI Symbol;Acc:MGI:104579]	retained_intron;protein_coding	R_MMU_447115(Interleukin_12_family_signaling);R_MMU_449147(Signaling_by_Interleukins);R_MMU_168256(Immune_System);R_MMU_1280215(Cytokine_Signaling_in_Immune_system);R_MMU_9020591(Interleukin_12_signaling);R_MMU_9020933(Interleukin_23_signaling)	1.30555	0.998245	1.12665	1.24793	1.52888	1.19661	430	516	418	392	304	337
ENSMUSG00000000792	chr8	70882889	70892757	-	Slc5a5	114479	ENSMUST00000000809	GO:0005634(nucleus);GO:0005886(plasma membrane);GO:0006590(thyroid hormone generation);GO:0008507(sodium:iodide symporter activity);GO:0015111(iodide transmembrane transporter activity);GO:0015705(iodide transport);GO:0016020(membrane);GO:0016021(integral component of membrane);GO:0022857(transmembrane transporter activity);GO:0055085(transmembrane transport);GO:0071320(cellular response to cAMP)…	04918(Thyroid hormone synthesis)	K14385	NA	solute carrier family 5 (sodium iodide symporter), member 5 [Source:MGI Symbol;Acc:MGI:2149330]	protein_coding	R_MMU_1430728(Metabolism);R_MMU_425393(Transport_of_inorganic_cations/anions_and_amino_acids/oligopeptides);R_MMU_425407(SLC_mediated_transmembrane_transport);R_MMU_382551(Transport_of_small_molecules);R_MMU_209776(Metabolism_of_amine_derived_hormones);R_MMU_71291(Metabolism_of_amino_acids_and_derivatives);R_MMU_209968(Thyroxine_biosynthesis);R_MMU_428643(Organic_anion_transporters)	0	0	0.043954	0	0.077618	0.015965	0	19	4	0	0	10
ENSMUSG00000000794	chr3	89520164	89675132	+	Kcnn3	140493	ENSMUST00000000811	GO:0005516(calmodulin binding);GO:0005737(cytoplasm);GO:0005886(plasma membrane);GO:0006811(ion transport);GO:0006813(potassium ion transport);GO:0015269(calcium-activated potassium channel activity);GO:0016020(membrane);GO:0016021(integral component of membrane);GO:0016286(small conductance calcium-activated potassium channel activity);GO:0030175(filopodium);GO:0031594(neuromuscular junction);GO…	04911(Insulin secretion)	K04944	NA	potassium intermediate/small conductance calcium-activated channel, subfamily N, member 3 [Source:MGI Symbol;Acc:MGI:2153183]	protein_coding	R_MMU_1296052(Ca2+_activated_K+_channels);R_MMU_112316(Neuronal_System);R_MMU_1296071(Potassium_Channels)	0	0.00965427	0	0	0	0	0	0	0	0	8	0
ENSMUSG00000000804	chr11	84984442	85140038	-	Usp32	237898	ENSMUST00000108075;ENSMUST00000174602;ENSMUST00000172950;ENSMUST00000174809	GO:0004843(thiol-dependent ubiquitin-specific protease activity);GO:0005509(calcium ion binding);GO:0005634(nucleus);GO:0005737(cytoplasm);GO:0005794(Golgi apparatus);GO:0005829(cytosol);GO:0006508(proteolysis);GO:0006511(ubiquitin-dependent protein catabolic process);GO:0008233(peptidase activity);GO:0008234(cysteine-type peptidase activity);GO:0016579(protein deubiquitination);GO:0016787(hydrol…	NA	K11837	EC:3.4.19.12	ubiquitin specific peptidase 32 [Source:MGI Symbol;Acc:MGI:2144475]	protein_coding;retained_intron	NA	7.05443	7.00411	6.98517	2.59002	2.18367	2.27492	1666	1377	1487	3955	3976	3887
ENSMUSG00000000805	chr11	84957786	84966044	+	Car4	12351,762	ENSMUST00000103194	GO:0004089(carbonate dehydratase activity);GO:0005515(protein binding);GO:0005791(rough endoplasmic reticulum);GO:0005793(endoplasmic reticulum-Golgi intermediate compartment);GO:0005794(Golgi apparatus);GO:0005802(trans-Golgi network);GO:0005886(plasma membrane);GO:0006730(one-carbon metabolic process);GO:0006885(regulation of pH);GO:0008270(zinc ion binding);GO:0009986(cell surface);GO:0015670(…	00910(Nitrogen metabolism);04964(Proximal tubule bicarbonate reclamation)	K18246	EC:4.2.1.1	carbonic anhydrase 4 [Source:MGI Symbol;Acc:MGI:1096574]	protein_coding	R_MMU_1247673(Erythrocytes_take_up_oxygen_and_release_carbon_dioxide);R_MMU_1475029(Reversible_hydration_of_carbon_dioxide);R_MMU_1430728(Metabolism);R_MMU_1237044(Erythrocytes_take_up_carbon_dioxide_and_release_oxygen);R_MMU_382551(Transport_of_small_molecules);R_MMU_1480926(O2/CO2_exchange_in_erythrocytes)	0	0	0	0	0	0	0	0	0	0	0	0
ENSMUSG00000000811	chr6	89643988	89675529	+	Txnrd3	232223	ENSMUST00000000828	GO:0000166(nucleotide binding);GO:0004791(thioredoxin-disulfide reductase activity);GO:0005654(nucleoplasm);GO:0005829(cytosol);GO:0009055(electron transfer activity);GO:0015035(protein disulfide oxidoreductase activity);GO:0016491(oxidoreductase activity);GO:0016668(oxidoreductase activity, acting on a sulfur group of donors, NAD(P) as acceptor);GO:0022900(electron transport chain);GO:0045454(ce…	00450(Selenocompound metabolism);05200(Pathways in cancer);05225(Hepatocellular carcinoma)	K22182	EC:1.8.1.9	thioredoxin reductase 3 [Source:MGI Symbol;Acc:MGI:2386711]	protein_coding	NA	1.04096	0.80383	1.09249	2.39112	2.34246	1.87951	568	545	454	216	169	225
ENSMUSG00000000817	chr1	161780689	161788495	-	Fasl	14103	ENSMUST00000000834	GO:0000122(negative regulation of transcription by RNA polymerase II);GO:0005123(death receptor binding);GO:0005125(cytokine activity);GO:0005164(tumor necrosis factor receptor binding);GO:0005515(protein binding);GO:0005576(extracellular region);GO:0005615(extracellular space);GO:0005634(nucleus);GO:0005764(lysosome);GO:0005886(plasma membrane);GO:0005901(caveola);GO:0006915(apoptotic process);G…	01524(Platinum drug resistance);04010(MAPK signaling pathway);04014(Ras signaling pathway);04060(Cytokine-cytokine receptor interaction);04068(FoxO signaling pathway);04151(PI3K-Akt signaling pathway);04210(Apoptosis);04217(Necroptosis);04650(Natural killer cell mediated cytotoxicity);04722(Neurotrophin signaling pathway);04932(Non-alcoholic fatty liver disease (NAFLD));04940(Type I diabetes mell…	K04389	NA	Fas ligand (TNF superfamily, member 6) [Source:MGI Symbol;Acc:MGI:99255]	protein_coding	R_MMU_5675482(Regulation_of_necroptotic_cell_death);R_MMU_73887(Death_Receptor_Signalling);R_MMU_5218859(Regulated_Necrosis);R_MMU_5357801(Programmed_Cell_Death);R_MMU_5357769(Caspase_activation_via_extrinsic_apoptotic_signalling_pathway);R_MMU_69416(Dimerization_of_procaspase_8);R_MMU_3371378(Regulation_by_c_FLIP);R_MMU_5218900(CASP8_activity_is_inhibited);R_MMU_5213460(RIPK1_mediated_regulated_…	0.019151	0	0	0	0	0	0	0	0	3	0	0
ENSMUSG00000000823	chr2	181582103	181592803	-	Zfp512b	269401	ENSMUST00000108789;ENSMUST00000128553;ENSMUST00000155947;ENSMUST00000135561;ENSMUST00000140103;ENSMUST00000150552;ENSMUST00000132538;ENSMUST00000131866;ENSMUST00000133598;ENSMUST00000153998	GO:0003674(molecular_function);GO:0003676(nucleic acid binding);GO:0008150(biological_process);GO:0008150(biological_process)	NA	NA	NA	zinc finger protein 512B [Source:MGI Symbol;Acc:MGI:2685478]	protein_coding;retained_intron;nonsense_mediated_decay;processed_transcript	R_MMU_9012999(RHO_GTPase_cycle);R_MMU_9013424(RHOV_GTPase_cycle);R_MMU_9716542(Signaling_by_Rho_GTPases,_Miro_GTPases_and_RHOBTB3);R_MMU_194315(Signaling_by_Rho_GTPases);R_MMU_162582(Signal_Transduction)	5.28542	5.11505	4.82013	3.28027	2.84704	3.10844	1871	1595	1805	2631	2580	2380
ENSMUSG00000000826	chr2	181520485	181555133	+	Dnajc5	13002	ENSMUST00000072334;ENSMUST00000116365;ENSMUST00000108797;ENSMUST00000152578;ENSMUST00000141523	GO:0005515(protein binding);GO:0005737(cytoplasm);GO:0005829(cytosol);GO:0005886(plasma membrane);GO:0008021(synaptic vesicle);GO:0016020(membrane);GO:0031225(anchored component of membrane);GO:0031410(cytoplasmic vesicle);GO:0031594(neuromuscular junction);GO:0042470(melanosome);GO:0042584(chromaffin granule membrane);GO:0043008(ATP-dependent protein binding);GO:0043524(negative regulation of ne…	04141(Protein processing in endoplasmic reticulum);04141(Protein processing in endoplasmic reticulum)	K09525	NA	DnaJ heat shock protein family (Hsp40) member C5 [Source:MGI Symbol;Acc:MGI:892995]	protein_coding;nonsense_mediated_decay;processed_transcript	R_MMU_112315(Transmission_across_Chemical_Synapses);R_MMU_112310(Neurotransmitter_release_cycle);R_MMU_168256(Immune_System);R_MMU_888590(GABA_synthesis,_release,_reuptake_and_degradation);R_MMU_6798695(Neutrophil_degranulation);R_MMU_112316(Neuronal_System);R_MMU_168249(Innate_Immune_System)	17.3144	16.2691	17.0518	9.86883	9.00418	9.09099	5743	5136	5376	8785	8357	8588
ENSMUSG00000000827	chr2	181497142	181517962	+	Tpd52l2	66314	ENSMUST00000184588;ENSMUST00000183956;ENSMUST00000149163;ENSMUST00000000844;ENSMUST00000184849;ENSMUST00000108800;ENSMUST00000069712;ENSMUST00000129390;ENSMUST00000108799;ENSMUST00000155589;ENSMUST00000130261	GO:0005737(cytoplasm);GO:0008150(biological_process);GO:0042803(protein homodimerization activity);GO:0048471(perinuclear region of cytoplasm);GO:0048471(perinuclear region of cytoplasm)	NA	NA	NA	tumor protein D52-like 2 [Source:MGI Symbol;Acc:MGI:1913564]	nonsense_mediated_decay;processed_transcript;protein_coding;retained_intron	NA	10.2348	9.50908	9.51468	10.9526	10.1614	10.6039	4571	4157	4494	3725	3504	3438
ENSMUSG00000000838	X	68678541	68717963	+	Fmr1	14265	ENSMUST00000088546;ENSMUST00000133327;ENSMUST00000127954;ENSMUST00000146177;ENSMUST00000148348;ENSMUST00000114654;ENSMUST00000114655;ENSMUST00000114657;ENSMUST00000114653;ENSMUST00000142584;ENSMUST00000141728;ENSMUST00000127993	GO:0000381(regulation of alternative mRNA splicing, via spliceosome);GO:0000775(chromosome, centromeric region);GO:0002092(positive regulation of receptor internalization);GO:0002151(G-quadruplex RNA binding);GO:0003676(nucleic acid binding);GO:0003723(RNA binding);GO:0003729(mRNA binding);GO:0003730(mRNA 3'-UTR binding);GO:0005634(nucleus);GO:0005654(nucleoplasm);GO:0005694(chromosome);GO:000573…	03013(RNA transport);03013(RNA transport)	K15516	NA	fragile X mental retardation 1 [Source:MGI Symbol;Acc:MGI:95564]	protein_coding;processed_transcript;retained_intron	NA	5.75124	5.94587	5.9351	3.10607	2.6282	3.18579	2334	1936	2434	3768	3943	3859
ENSMUSG00000000861	chr11	24078056	24174123	+	Bcl11a	14025	ENSMUST00000124148;ENSMUST00000109514	GO:0000122(negative regulation of transcription by RNA polymerase II);GO:0000978(RNA polymerase II cis-regulatory region sequence-specific DNA binding);GO:0001227(DNA-binding transcription repressor activity, RNA polymerase II-specific);GO:0003676(nucleic acid binding);GO:0003700(DNA-binding transcription factor activity);GO:0003714(transcription corepressor activity);GO:0005515(protein binding);…	NA	K22045	NA	B cell CLL/lymphoma 11A (zinc finger protein) [Source:MGI Symbol;Acc:MGI:106190]	retained_intron;protein_coding	NA	0.00323172	0.00405525	0	0	0	0	0	0	0	4	4	0
ENSMUSG00000000869	chr11	53602982	53618669	-	Il4	16189	ENSMUST00000127858	GO:0001774(microglial cell activation);GO:0001934(positive regulation of protein phosphorylation);GO:0002227(innate immune response in mucosa);GO:0002230(positive regulation of defense response to virus by host);GO:0002296(T-helper 1 cell lineage commitment);GO:0002639(positive regulation of immunoglobulin production);GO:0002674(negative regulation of acute inflammatory response);GO:0002677(negat…	04060(Cytokine-cytokine receptor interaction);04151(PI3K-Akt signaling pathway);04630(Jak-STAT signaling pathway);04640(Hematopoietic cell lineage);04657(IL-17 signaling pathway);04658(Th1 and Th2 cell differentiation);04659(Th17 cell differentiation);04660(T cell receptor signaling pathway);04664(Fc epsilon RI signaling pathway);04672(Intestinal immune network for IgA production);05140(Leishmani…	K05430	NA	interleukin 4 [Source:MGI Symbol;Acc:MGI:96556]	processed_transcript	R_MMU_6785807(Interleukin_4_and_Interleukin_13_signaling);R_MMU_449147(Signaling_by_Interleukins);R_MMU_168256(Immune_System);R_MMU_1280215(Cytokine_Signaling_in_Immune_system)	0.389009	0.1168	0.332819	0.0856151	0.0490211	0.0501146	9	5	6	35	11	30
ENSMUSG00000000876	chr2	154585758	154603708	-	Pxmp4	59038	ENSMUST00000000896;ENSMUST00000109703	GO:0003674(molecular_function);GO:0005777(peroxisome);GO:0005778(peroxisomal membrane);GO:0008150(biological_process);GO:0016020(membrane);GO:0016021(integral component of membrane);GO:0016021(integral component of membrane)	04146(Peroxisome);04146(Peroxisome)	K13350	NA	peroxisomal membrane protein 4 [Source:MGI Symbol;Acc:MGI:1891701]	protein_coding	R_MMU_9609507(Protein_localization);R_MMU_9603798(Class_I_peroxisomal_membrane_protein_import)	3.15644	2.8196	2.71947	3.97701	3.33164	3.9173	1037	852	1038	719	649	615
ENSMUSG00000000881	X	100767722	100818410	+	Dlg3	53310	ENSMUST00000000901;ENSMUST00000087984;ENSMUST00000147863;ENSMUST00000113735;ENSMUST00000148076;ENSMUST00000146772	GO:0001736(establishment of planar polarity);GO:0005515(protein binding);GO:0005737(cytoplasm);GO:0005886(plasma membrane);GO:0005911(cell-cell junction);GO:0005923(bicellular tight junction);GO:0008022(protein C-terminus binding);GO:0008328(ionotropic glutamate receptor complex);GO:0010923(negative regulation of phosphatase activity);GO:0014069(postsynaptic density);GO:0016323(basolateral plasma…	04390(Hippo signaling pathway);04530(Tight junction);05165(Human papillomavirus infection);05165(Human papillomavirus infection)	K21098	NA	discs large MAGUK scaffold protein 3 [Source:MGI Symbol;Acc:MGI:1888986]	protein_coding;retained_intron;processed_transcript	R_MMU_6794362(Protein_protein_interactions_at_synapses);R_MMU_6794361(Neurexins_and_neuroligins);R_MMU_112315(Transmission_across_Chemical_Synapses);R_MMU_5683057(MAPK_family_signaling_cascades);R_MMU_451308(Activation_of_Ca_permeable_Kainate_Receptor);R_MMU_5673001(RAF/MAP_kinase_cascade);R_MMU_451306(Ionotropic_activity_of_kainate_receptors);R_MMU_442755(Activation_of_NMDA_receptors_and_postsyn…	0.505253	0.562366	0.602678	0.580268	0.609813	0.585473	286	294	293	217	244	257
ENSMUSG00000000884	chr16	18498713	18566679	+	Gnb1l	13972	ENSMUST00000231621;ENSMUST00000000904;ENSMUST00000129952;ENSMUST00000149035;ENSMUST00000167778;ENSMUST00000090086;ENSMUST00000124924;ENSMUST00000147739;ENSMUST00000115600;ENSMUST00000151253	GO:0003674(molecular_function);GO:0005515(protein binding);GO:0005737(cytoplasm);GO:0035176(social behavior);GO:0035176(social behavior)	NA	NA	NA	guanine nucleotide binding protein (G protein), beta polypeptide 1-like [Source:MGI Symbol;Acc:MGI:1338057]	protein_coding;nonsense_mediated_decay;processed_transcript;retained_intron	NA	1.16113	1.33822	1.27591	1.47683	2.05609	1.60912	524	714	580	360	420	392
ENSMUSG00000000901	chr10	75923222	75936496	-	Mmp11	17385	ENSMUST00000000924;ENSMUST00000133897;ENSMUST00000219728	GO:0004222(metalloendopeptidase activity);GO:0005576(extracellular region);GO:0006508(proteolysis);GO:0007275(multicellular organism development);GO:0008233(peptidase activity);GO:0008237(metallopeptidase activity);GO:0008270(zinc ion binding);GO:0016787(hydrolase activity);GO:0030198(extracellular matrix organization);GO:0030199(collagen fibril organization);GO:0030574(collagen catabolic process…	NA	K07993	EC:3.4.24.-	matrix metallopeptidase 11 [Source:MGI Symbol;Acc:MGI:97008]	protein_coding;retained_intron	R_MMU_1442490(Collagen_degradation);R_MMU_1474244(Extracellular_matrix_organization);R_MMU_1474228(Degradation_of_the_extracellular_matrix);R_MMU_1592389(Activation_of_Matrix_Metalloproteinases)	0.123273	0.129102	0.0906188	0	0.0672838	0	0	16	0	26	27	20
ENSMUSG00000000902	chr10	75896769	75921617	-	Smarcb1	20587	ENSMUST00000000925;ENSMUST00000133189;ENSMUST00000140408;ENSMUST00000121304;ENSMUST00000140388;ENSMUST00000146555	GO:0000228(nuclear chromosome);GO:0001164(RNA polymerase I core promoter sequence-specific DNA binding);GO:0001188(RNA polymerase I preinitiation complex assembly);GO:0001650(fibrillar center);GO:0001741(XY body);GO:0001824(blastocyst development);GO:0001835(blastocyst hatching);GO:0002039(p53 binding);GO:0003677(DNA binding);GO:0003713(transcription coactivator activity);GO:0005515(protein bindi…	04714(Thermogenesis);05225(Hepatocellular carcinoma);05225(Hepatocellular carcinoma)	K11648	NA	SWI/SNF related, matrix associated, actin dependent regulator of chromatin, subfamily b, member 1 [Source:MGI Symbol;Acc:MGI:1328366]	protein_coding;retained_intron;nonsense_mediated_decay	R_MMU_73857(RNA_Polymerase_II_Transcription);R_MMU_212436(Generic_Transcription_Pathway);R_MMU_8939243(RUNX1_interacts_with_co_factors_whose_precise_effect_on_RUNX1_targets_is_not_known);R_MMU_3214858(RMTs_methylate_histone_arginines);R_MMU_74160(Gene_expression_(Transcription));R_MMU_8878171(Transcriptional_regulation_by_RUNX1);R_MMU_3247509(Chromatin_modifying_enzymes);R_MMU_4839726(Chromatin_o…	6.12518	5.75958	5.86275	6.59283	8.6953	7.33975	4374	5657	4949	3546	3376	3369
ENSMUSG00000000915	chr5	123973628	124005558	+	Hip1r	29816	ENSMUST00000000939;ENSMUST00000171407;ENSMUST00000167325;ENSMUST00000166684	GO:0003779(actin binding);GO:0005515(protein binding);GO:0005543(phospholipid binding);GO:0005546(phosphatidylinositol-4,5-bisphosphate binding);GO:0005547(phosphatidylinositol-3,4,5-trisphosphate binding);GO:0005737(cytoplasm);GO:0005739(mitochondrion);GO:0005829(cytosol);GO:0005856(cytoskeleton);GO:0005886(plasma membrane);GO:0005905(clathrin-coated pit);GO:0005938(cell cortex);GO:0006897(endoc…	NA	K20040	NA	huntingtin interacting protein 1 related [Source:MGI Symbol;Acc:MGI:1352504]	protein_coding;retained_intron	R_MMU_5653656(Vesicle_mediated_transport);R_MMU_432722(Golgi_Associated_Vesicle_Biogenesis);R_MMU_199991(Membrane_Trafficking);R_MMU_199992(trans_Golgi_Network_Vesicle_Budding);R_MMU_8856828(Clathrin_mediated_endocytosis)	0.375518	0.53969	0.421919	0.814638	0.81287	0.75741	503	492	476	203	295	227
ENSMUSG00000000916	chr5	135369953	135376805	+	Nsun5	100609	ENSMUST00000000940;ENSMUST00000127746;ENSMUST00000202422;ENSMUST00000202792;ENSMUST00000141867;ENSMUST00000126454;ENSMUST00000131863;ENSMUST00000124453	GO:0001510(RNA methylation);GO:0003723(RNA binding);GO:0005634(nucleus);GO:0005654(nucleoplasm);GO:0005730(nucleolus);GO:0006364(rRNA processing);GO:0008168(methyltransferase activity);GO:0009383(rRNA (cytosine-C5-)-methyltransferase activity);GO:0014003(oligodendrocyte development);GO:0016740(transferase activity);GO:0021987(cerebral cortex development);GO:0022038(corpus callosum development);GO…	NA	K15264	EC:2.1.1.311	NOL1/NOP2/Sun domain family, member 5 [Source:MGI Symbol;Acc:MGI:2140844]	protein_coding;processed_transcript;nonsense_mediated_decay;retained_intron	NA	3.46618	3.41501	3.30142	2.87623	3.43572	3.24114	1043	1219	1193	1096	1094	1035
ENSMUSG00000000934	chr15	75657035	75678800	-	Top1mt	72960	ENSMUST00000000958;ENSMUST00000230774;ENSMUST00000230469	GO:0003677(DNA binding);GO:0003916(DNA topoisomerase activity);GO:0003917(DNA topoisomerase type I (single strand cut, ATP-independent) activity);GO:0005654(nucleoplasm);GO:0005694(chromosome);GO:0005739(mitochondrion);GO:0006260(DNA replication);GO:0006265(DNA topological change);GO:0016853(isomerase activity);GO:0042645(mitochondrial nucleoid);GO:0042645(mitochondrial nucleoid)	NA	K03163	EC:5.6.2.1	DNA topoisomerase 1, mitochondrial [Source:MGI Symbol;Acc:MGI:1920210]	protein_coding;processed_transcript	NA	9.17868	8.9793	8.20021	13.8417	14.0968	15.9422	2367	2364	2769	1370	1356	1215
ENSMUSG00000000938	chr6	52231197	52240795	-	Hoxa10	15395	ENSMUST00000125581	GO:0000978(RNA polymerase II cis-regulatory region sequence-specific DNA binding);GO:0000981(DNA-binding transcription factor activity, RNA polymerase II-specific);GO:0001228(DNA-binding transcription activator activity, RNA polymerase II-specific);GO:0001501(skeletal system development);GO:0003677(DNA binding);GO:0005634(nucleus);GO:0005667(transcription factor complex);GO:0005737(cytoplasm);GO:…	05202(Transcriptional misregulation in cancer)	K17443	NA	homeobox A10 [Source:MGI Symbol;Acc:MGI:96171]	protein_coding	NA	0	0	0	0	0	0	0	0	0	0	0	0
ENSMUSG00000000942	chr6	52189671	52191753	-	Hoxa4	15401	ENSMUST00000101395	GO:0000981(DNA-binding transcription factor activity, RNA polymerase II-specific);GO:0003677(DNA binding);GO:0003700(DNA-binding transcription factor activity);GO:0005634(nucleus);GO:0006355(regulation of transcription, DNA-templated);GO:0006357(regulation of transcription by RNA polymerase II);GO:0007275(multicellular organism development);GO:0016604(nuclear body);GO:0043565(sequence-specific DN…	NA	K09304	NA	homeobox A4 [Source:MGI Symbol;Acc:MGI:96176]	protein_coding	NA	0.456045	0.508876	0.504876	0.701889	0.597634	0.839426	94	79	114	54	60	59
ENSMUSG00000000957	chr14	54431612	54441265	+	Mmp14	17387	ENSMUST00000089688;ENSMUST00000225641;ENSMUST00000197947;ENSMUST00000198679;ENSMUST00000226710	GO:0001501(skeletal system development);GO:0001503(ossification);GO:0001525(angiogenesis);GO:0001541(ovarian follicle development);GO:0001666(response to hypoxia);GO:0001935(endothelial cell proliferation);GO:0001958(endochondral ossification);GO:0004175(endopeptidase activity);GO:0004222(metalloendopeptidase activity);GO:0005178(integrin binding);GO:0005615(extracellular space);GO:0005634(nucleu…	04668(TNF signaling pathway);04912(GnRH signaling pathway);04928(Parathyroid hormone synthesis, secretion and action);04928(Parathyroid hormone synthesis, secretion and action)	K07763	EC:3.4.24.80	matrix metallopeptidase 14 (membrane-inserted) [Source:MGI Symbol;Acc:MGI:101900]	protein_coding;retained_intron	R_MMU_1442490(Collagen_degradation);R_MMU_1474244(Extracellular_matrix_organization);R_MMU_1474228(Degradation_of_the_extracellular_matrix);R_MMU_1592389(Activation_of_Matrix_Metalloproteinases)	0.197242	0.123197	0.13472	0.027308	0.00810107	0	15	4	0	87	55	60
ENSMUSG00000000958	chr14	54369442	54417780	-	Slc7a7	20540	ENSMUST00000000984;ENSMUST00000226753;ENSMUST00000197440;ENSMUST00000195970;ENSMUST00000196966;ENSMUST00000197667;ENSMUST00000228488;ENSMUST00000200545;ENSMUST00000227967;ENSMUST00000227334;ENSMUST00000196215;ENSMUST00000195999	GO:0000821(regulation of arginine metabolic process);GO:0005886(plasma membrane);GO:0006865(amino acid transport);GO:0015174(basic amino acid transmembrane transporter activity);GO:0015179(L-amino acid transmembrane transporter activity);GO:0016020(membrane);GO:0016021(integral component of membrane);GO:0016323(basolateral plasma membrane);GO:0022857(transmembrane transporter activity);GO:0055085…	04974(Protein digestion and absorption);04974(Protein digestion and absorption)	K13867	NA	solute carrier family 7 (cationic amino acid transporter, y+ system), member 7 [Source:MGI Symbol;Acc:MGI:1337120]	protein_coding;processed_transcript	R_MMU_109582(Hemostasis);R_MMU_425393(Transport_of_inorganic_cations/anions_and_amino_acids/oligopeptides);R_MMU_425407(SLC_mediated_transmembrane_transport);R_MMU_382551(Transport_of_small_molecules);R_MMU_202733(Cell_surface_interactions_at_the_vascular_wall);R_MMU_352230(Amino_acid_transport_across_the_plasma_membrane);R_MMU_210991(Basigin_interactions)	5.26421	4.62055	4.77559	3.64595	3.23976	2.83249	1016	883	804	1279	1137	1152
ENSMUSG00000000959	chr14	54360834	54367043	+	Oxa1l	69089	ENSMUST00000228567;ENSMUST00000198107;ENSMUST00000000985;ENSMUST00000196882;ENSMUST00000228719	GO:0005739(mitochondrion);GO:0005743(mitochondrial inner membrane);GO:0009060(aerobic respiration);GO:0016020(membrane);GO:0016021(integral component of membrane);GO:0031305(integral component of mitochondrial inner membrane);GO:0031966(mitochondrial membrane);GO:0032592(integral component of mitochondrial membrane);GO:0032780(negative regulation of ATPase activity);GO:0032977(membrane insertase …	03060(Protein export);03060(Protein export)	K03217	NA	oxidase assembly 1-like [Source:MGI Symbol;Acc:MGI:1916339]	retained_intron;protein_coding	R_MMU_5368287(Mitochondrial_translation);R_MMU_5389840(Mitochondrial_translation_elongation);R_MMU_72766(Translation);R_MMU_392499(Metabolism_of_proteins);R_MMU_5419276(Mitochondrial_translation_termination)	20.1171	19.7165	18.6364	17.0861	20.2817	17.457	6372	7416	6615	6545	6495	6018
ENSMUSG00000000976	chr11	83753696	83783754	+	Heatr6	217026	ENSMUST00000001002;ENSMUST00000125831;ENSMUST00000125602;ENSMUST00000127428;ENSMUST00000136572	GO:0005575(cellular_component);GO:0008150(biological_process);GO:0008150(biological_process)	NA	NA	NA	HEAT repeat containing 6 [Source:MGI Symbol;Acc:MGI:1919790]	protein_coding;processed_transcript;retained_intron	NA	6.71668	6.77969	6.51939	6.00076	6.36217	5.70406	3225	3352	3115	3147	3218	3032
ENSMUSG00000000982	chr11	83647844	83649355	-	Ccl3	20302	ENSMUST00000001008	GO:0000165(MAPK cascade);GO:0001649(osteoblast differentiation);GO:0001775(cell activation);GO:0002548(monocyte chemotaxis);GO:0004672(protein kinase activity);GO:0004698(calcium-dependent protein kinase C activity);GO:0005125(cytokine activity);GO:0005515(protein binding);GO:0005576(extracellular region);GO:0005615(extracellular space);GO:0005737(cytoplasm);GO:0005829(cytosol);GO:0006468(protein…	04060(Cytokine-cytokine receptor interaction);04062(Chemokine signaling pathway);04620(Toll-like receptor signaling pathway);05132(Salmonella infection);05142(Chagas disease (American trypanosomiasis));05163(Human cytomegalovirus infection);05323(Rheumatoid arthritis)	K05408	NA	chemokine (C-C motif) ligand 3 [Source:MGI Symbol;Acc:MGI:98260]	protein_coding	R_MMU_373076(Class_A/1_(Rhodopsin_like_receptors));R_MMU_380108(Chemokine_receptors_bind_chemokines);R_MMU_375276(Peptide_ligand_binding_receptors);R_MMU_500792(GPCR_ligand_binding);R_MMU_372790(Signaling_by_GPCR);R_MMU_162582(Signal_Transduction)	175.279	171.283	163.036	1933.28	2313.02	2180.96	123866	145319	142002	9797	9693	9044
ENSMUSG00000000983	chr11	83709015	83711348	+	Wfdc18	14038	ENSMUST00000001009;ENSMUST00000135654;ENSMUST00000139762	GO:0004867(serine-type endopeptidase inhibitor activity);GO:0005576(extracellular region);GO:0005615(extracellular space);GO:0010466(negative regulation of peptidase activity);GO:0010951(negative regulation of endopeptidase activity);GO:0019731(antibacterial humoral response);GO:0030414(peptidase inhibitor activity);GO:0045087(innate immune response);GO:0045087(innate immune response)	NA	NA	NA	WAP four-disulfide core domain 18 [Source:MGI Symbol;Acc:MGI:107506]	protein_coding;nonsense_mediated_decay;retained_intron	NA	0.0772892	0.479054	0.102622	0	0	0	0	0	0	7	45	10
ENSMUSG00000001014	chr9	21029373	21030595	+	Icam4	78369	ENSMUST00000001040;ENSMUST00000215077	GO:0005178(integrin binding);GO:0005576(extracellular region);GO:0005886(plasma membrane);GO:0005887(integral component of plasma membrane);GO:0007155(cell adhesion);GO:0016020(membrane);GO:0016021(integral component of membrane);GO:0098609(cell-cell adhesion);GO:0098609(cell-cell adhesion)	NA	K06581	NA	intercellular adhesion molecule 4, Landsteiner-Wiener blood group [Source:MGI Symbol;Acc:MGI:1925619]	protein_coding	R_MMU_1474244(Extracellular_matrix_organization);R_MMU_198933(Immunoregulatory_interactions_between_a_Lymphoid_and_a_non_Lymphoid_cell);R_MMU_168256(Immune_System);R_MMU_1280218(Adaptive_Immune_System);R_MMU_216083(Integrin_cell_surface_interactions)	0.378984	0.110355	0.0884068	0.561696	0.55602	0.586644	53	52	56	32	10	8
ENSMUSG00000001016	chr3	90476126	90488379	+	Ilf2	67781	ENSMUST00000196769;ENSMUST00000197644;ENSMUST00000198738;ENSMUST00000001042;ENSMUST00000198325;ENSMUST00000198641	GO:0003677(DNA binding);GO:0003725(double-stranded RNA binding);GO:0005634(nucleus);GO:0005654(nucleoplasm);GO:0005730(nucleolus);GO:0005737(cytoplasm);GO:0045893(positive regulation of transcription, DNA-templated);GO:1990904(ribonucleoprotein complex);GO:1990904(ribonucleoprotein complex)	NA	K13089	NA	interleukin enhancer binding factor 2 [Source:MGI Symbol;Acc:MGI:1915031]	retained_intron;protein_coding	R_MMU_168256(Immune_System);R_MMU_6798695(Neutrophil_degranulation);R_MMU_168249(Innate_Immune_System)	5.60984	5.60962	5.54153	13.4114	11.9316	13.4337	9627	8400	9801	3516	3558	3447
ENSMUSG00000001017	chr3	90498956	90509476	-	Chtop	66511	ENSMUST00000107343;ENSMUST00000001043;ENSMUST00000107344;ENSMUST00000076639;ENSMUST00000049937;ENSMUST00000107346;ENSMUST00000107342;ENSMUST00000146740;ENSMUST00000131868	GO:0000346(transcription export complex);GO:0003723(RNA binding);GO:0005515(protein binding);GO:0005634(nucleus);GO:0005654(nucleoplasm);GO:0005730(nucleolus);GO:0006406(mRNA export from nucleus);GO:0008284(positive regulation of cell population proliferation);GO:0008327(methyl-CpG binding);GO:0016607(nuclear speck);GO:0031062(positive regulation of histone methylation);GO:0032781(positive regula…	NA	NA	NA	chromatin target of PRMT1 [Source:MGI Symbol;Acc:MGI:1913761]	protein_coding	R_MMU_72203(Processing_of_Capped_Intron_Containing_Pre_mRNA);R_MMU_72187(mRNA_3'_end_processing);R_MMU_73857(RNA_Polymerase_II_Transcription);R_MMU_73856(RNA_Polymerase_II_Transcription_Termination);R_MMU_8953854(Metabolism_of_RNA);R_MMU_159236(Transport_of_Mature_mRNA_derived_from_an_Intron_Containing_Transcript);R_MMU_74160(Gene_expression_(Transcription));R_MMU_72202(Transport_of_Mature_Transc…	48.404	46.947	46.1364	43.7741	44.2309	44.3031	13320	13199	13699	12849	12618	12156
ENSMUSG00000001018	chr3	90488026	90491033	-	Snapin	20615	ENSMUST00000107352;ENSMUST00000149884;ENSMUST00000185005;ENSMUST00000184877;ENSMUST00000107351	GO:0000139(Golgi membrane);GO:0000149(SNARE binding);GO:0005515(protein binding);GO:0005737(cytoplasm);GO:0005764(lysosome);GO:0005765(lysosomal membrane);GO:0005794(Golgi apparatus);GO:0005829(cytosol);GO:0006886(intracellular protein transport);GO:0006887(exocytosis);GO:0007040(lysosome organization);GO:0007042(lysosomal lumen acidification);GO:0007268(chemical synaptic transmission);GO:0008021…	NA	K20002	NA	SNAP-associated protein [Source:MGI Symbol;Acc:MGI:1333745]	retained_intron;protein_coding;nonsense_mediated_decay	R_MMU_5653656(Vesicle_mediated_transport);R_MMU_432722(Golgi_Associated_Vesicle_Biogenesis);R_MMU_199991(Membrane_Trafficking);R_MMU_199992(trans_Golgi_Network_Vesicle_Budding)	21.0392	21.4607	21.1497	16.3247	12.3155	14.7105	3128	2316	2866	3518	3633	3510
ENSMUSG00000001020	chr3	90603771	90606045	+	S100a4	20198	ENSMUST00000001046;ENSMUST00000142476	GO:0003779(actin binding);GO:0005509(calcium ion binding);GO:0005515(protein binding);GO:0005634(nucleus);GO:0042802(identical protein binding);GO:0043005(neuron projection);GO:0043123(positive regulation of I-kappaB kinase/NF-kappaB signaling);GO:0046872(metal ion binding);GO:0046914(transition metal ion binding);GO:0048306(calcium-dependent protein binding);GO:0048471(perinuclear region of cyto…	NA	NA	NA	S100 calcium binding protein A4 [Source:MGI Symbol;Acc:MGI:1330282]	protein_coding	NA	623.896	641.032	661.528	1134.79	1238.72	1355.43	55433	59334	67284	26586	27655	27979
ENSMUSG00000001021	chr3	90584659	90602702	+	S100a3	20197	ENSMUST00000001047;ENSMUST00000196635	GO:0005509(calcium ion binding);GO:0005737(cytoplasm);GO:0005794(Golgi apparatus);GO:0005829(cytosol);GO:0005886(plasma membrane);GO:0008270(zinc ion binding);GO:0046872(metal ion binding);GO:0046914(transition metal ion binding);GO:0062023(collagen-containing extracellular matrix);GO:0062023(collagen-containing extracellular matrix)	NA	NA	NA	S100 calcium binding protein A3 [Source:MGI Symbol;Acc:MGI:1338849]	protein_coding;retained_intron	NA	0.103278	0.12317	0.198321	0.100242	0.127738	0.100934	24	29	24	21	25	39
ENSMUSG00000001023	chr3	90608523	90611780	+	S100a5	20199	ENSMUST00000107329;ENSMUST00000001049	GO:0005507(copper ion binding);GO:0005509(calcium ion binding);GO:0005634(nucleus);GO:0008150(biological_process);GO:0008270(zinc ion binding);GO:0042803(protein homodimerization activity);GO:0043025(neuronal cell body);GO:0046872(metal ion binding);GO:0046914(transition metal ion binding);GO:0046914(transition metal ion binding)	NA	NA	NA	S100 calcium binding protein A5 [Source:MGI Symbol;Acc:MGI:1338915]	protein_coding	NA	0.188661	0	0.102713	0	0.0944529	0	0	4	0	6	0	4
ENSMUSG00000001025	chr3	90612882	90624181	+	S100a6	20200	ENSMUST00000001051;ENSMUST00000197189;ENSMUST00000198128;ENSMUST00000200289	GO:0001726(ruffle);GO:0005509(calcium ion binding);GO:0005515(protein binding);GO:0005523(tropomyosin binding);GO:0005634(nucleus);GO:0005635(nuclear envelope);GO:0005737(cytoplasm);GO:0005829(cytosol);GO:0005886(plasma membrane);GO:0008270(zinc ion binding);GO:0015075(ion transmembrane transporter activity);GO:0016020(membrane);GO:0031234(extrinsic component of cytoplasmic side of plasma membran…	NA	NA	NA	S100 calcium binding protein A6 (calcyclin) [Source:MGI Symbol;Acc:MGI:1339467]	protein_coding;retained_intron;nonsense_mediated_decay	NA	208.947	222.927	236.501	368.663	475.115	415.787	42156	53272	48313	20844	22513	23414
ENSMUSG00000001027	chr11	106318592	106353288	-	Scn4a	110880	ENSMUST00000021056	GO:0001518(voltage-gated sodium channel complex);GO:0005216(ion channel activity);GO:0005244(voltage-gated ion channel activity);GO:0005248(voltage-gated sodium channel activity);GO:0005261(cation channel activity);GO:0005272(sodium channel activity);GO:0005515(protein binding);GO:0005886(plasma membrane);GO:0005887(integral component of plasma membrane);GO:0006811(ion transport);GO:0006814(sodiu…	NA	K04837	NA	sodium channel, voltage-gated, type IV, alpha [Source:MGI Symbol;Acc:MGI:98250]	protein_coding	R_MMU_5576892(Phase_0_rapid_depolarisation);R_MMU_5576891(Cardiac_conduction);R_MMU_397014(Muscle_contraction)	0.0076822	0.0190471	0	0	0	0	0	0	0	4	10	0
ENSMUSG00000001029	chr11	106377656	106388075	-	Icam2	15896	ENSMUST00000001055;ENSMUST00000173795;ENSMUST00000106813;ENSMUST00000141146;ENSMUST00000106809	GO:0001931(uropod);GO:0005178(integrin binding);GO:0005515(protein binding);GO:0005886(plasma membrane);GO:0005887(integral component of plasma membrane);GO:0005902(microvillus);GO:0007155(cell adhesion);GO:0016020(membrane);GO:0016021(integral component of membrane);GO:0032154(cleavage furrow);GO:0042995(cell projection);GO:0071944(cell periphery);GO:0098609(cell-cell adhesion);GO:0098609(cell-c…	04514(Cell adhesion molecules (CAMs));04650(Natural killer cell mediated cytotoxicity);04650(Natural killer cell mediated cytotoxicity)	K06523	NA	intercellular adhesion molecule 2 [Source:MGI Symbol;Acc:MGI:96394]	protein_coding;retained_intron	R_MMU_1474244(Extracellular_matrix_organization);R_MMU_198933(Immunoregulatory_interactions_between_a_Lymphoid_and_a_non_Lymphoid_cell);R_MMU_5621481(C_type_lectin_receptors_(CLRs));R_MMU_168256(Immune_System);R_MMU_168249(Innate_Immune_System);R_MMU_5621575(CD209_(DC_SIGN)_signaling);R_MMU_1280218(Adaptive_Immune_System);R_MMU_216083(Integrin_cell_surface_interactions)	2.75673	2.16268	2.17163	1.9916	1.64866	1.79704	321	260	293	385	306	302
ENSMUSG00000001034	chr11	61488812	61494296	-	Mapk7	23939	ENSMUST00000101085;ENSMUST00000128478;ENSMUST00000152755;ENSMUST00000079080;ENSMUST00000108714;ENSMUST00000125840;ENSMUST00000153441;ENSMUST00000126495;ENSMUST00000129272;ENSMUST00000139663;ENSMUST00000135521;ENSMUST00000139932;ENSMUST00000123360;ENSMUST00000140779	GO:0000165(MAPK cascade);GO:0000166(nucleotide binding);GO:0004672(protein kinase activity);GO:0004674(protein serine/threonine kinase activity);GO:0004707(MAP kinase activity);GO:0005515(protein binding);GO:0005524(ATP binding);GO:0005634(nucleus);GO:0005654(nucleoplasm);GO:0005737(cytoplasm);GO:0005829(cytosol);GO:0006468(protein phosphorylation);GO:0007049(cell cycle);GO:0010468(regulation of …	04010(MAPK signaling pathway);04540(Gap junction);04657(IL-17 signaling pathway);04722(Neurotrophin signaling pathway);04912(GnRH signaling pathway);04921(Oxytocin signaling pathway);05206(MicroRNAs in cancer);05418(Fluid shear stress and atherosclerosis);05418(Fluid shear stress and atherosclerosis)	NA	NA	mitogen-activated protein kinase 7 [Source:MGI Symbol;Acc:MGI:1346347]	protein_coding;processed_transcript	R_MMU_2559582(Senescence_Associated_Secretory_Phenotype_(SASP));R_MMU_448424(Interleukin_17_signaling);R_MMU_166058(MyD88:MAL(TIRAP)_cascade_initiated_on_plasma_membrane);R_MMU_168179(Toll_Like_Receptor_TLR1:TLR2_Cascade);R_MMU_449147(Signaling_by_Interleukins);R_MMU_166520(Signaling_by_NTRKs);R_MMU_166016(Toll_Like_Receptor_4_(TLR4)_Cascade);R_MMU_168181(Toll_Like_Receptor_7/8_(TLR7/8)_Cascade);…	6.79782	6.17924	6.39827	8.16799	7.9857	7.87091	3008	2885	2946	2185	2009	2041
ENSMUSG00000001036	chr11	61517249	61579687	-	Epn2	13855	ENSMUST00000108712;ENSMUST00000001063;ENSMUST00000108713;ENSMUST00000178202;ENSMUST00000179936;ENSMUST00000148956;ENSMUST00000153984;ENSMUST00000151545;ENSMUST00000147501;ENSMUST00000146455;ENSMUST00000141335;ENSMUST00000137525	GO:0001701(in utero embryonic development);GO:0005543(phospholipid binding);GO:0005737(cytoplasm);GO:0005768(endosome);GO:0005886(plasma membrane);GO:0006897(endocytosis);GO:0007219(Notch signaling pathway);GO:0008289(lipid binding);GO:0030100(regulation of endocytosis);GO:0030125(clathrin vesicle coat);GO:0030128(clathrin coat of endocytic vesicle);GO:0030276(clathrin binding);GO:0030948(negativ…	04144(Endocytosis);04144(Endocytosis)	K12471	NA	epsin 2 [Source:MGI Symbol;Acc:MGI:1333766]	protein_coding;retained_intron;processed_transcript	R_MMU_5653656(Vesicle_mediated_transport);R_MMU_8856825(Cargo_recognition_for_clathrin_mediated_endocytosis);R_MMU_199991(Membrane_Trafficking);R_MMU_8856828(Clathrin_mediated_endocytosis)	1.43465	1.30052	1.23056	7.93785	6.98101	7.12425	3476	2998	3170	549	504	468
ENSMUSG00000001039	chr11	61505144	61512931	+	B9d1	27078	ENSMUST00000102657;ENSMUST00000140548;ENSMUST00000138057;ENSMUST00000155176;ENSMUST00000127889;ENSMUST00000146562	GO:0001701(in utero embryonic development);GO:0001944(vasculature development);GO:0005515(protein binding);GO:0005737(cytoplasm);GO:0005813(centrosome);GO:0005856(cytoskeleton);GO:0005929(cilium);GO:0007224(smoothened signaling pathway);GO:0008158(hedgehog receptor activity);GO:0016020(membrane);GO:0030030(cell projection organization);GO:0032880(regulation of protein localization);GO:0035869(cil…	NA	K16744	NA	B9 protein domain 1 [Source:MGI Symbol;Acc:MGI:1351471]	protein_coding;processed_transcript	R_MMU_5617833(Cilium_Assembly);R_MMU_5620912(Anchoring_of_the_basal_body_to_the_plasma_membrane);R_MMU_1852241(Organelle_biogenesis_and_maintenance)	1.44333	1.59495	1.08759	4.3515	5.83578	4.71119	581	765	639	170	189	127
ENSMUSG00000001052	chr3	129982759	130060907	-	Sec24b	99683	ENSMUST00000001079;ENSMUST00000170163;ENSMUST00000172324;ENSMUST00000165873;ENSMUST00000165889;ENSMUST00000168644;ENSMUST00000168908	GO:0000139(Golgi membrane);GO:0000149(SNARE binding);GO:0001843(neural tube closure);GO:0002093(auditory receptor cell morphogenesis);GO:0003151(outflow tract morphogenesis);GO:0005515(protein binding);GO:0005789(endoplasmic reticulum membrane);GO:0005829(cytosol);GO:0006886(intracellular protein transport);GO:0006888(endoplasmic reticulum to Golgi vesicle-mediated transport);GO:0008270(zinc ion …	04141(Protein processing in endoplasmic reticulum);04141(Protein processing in endoplasmic reticulum)	K14007	NA	Sec24 related gene family, member B (S. cerevisiae) [Source:MGI Symbol;Acc:MGI:2139764]	protein_coding;retained_intron	R_MMU_5653656(Vesicle_mediated_transport);R_MMU_5694530(Cargo_concentration_in_the_ER);R_MMU_199977(ER_to_Golgi_Anterograde_Transport);R_MMU_948021(Transport_to_the_Golgi_and_subsequent_modification);R_MMU_597592(Post_translational_protein_modification);R_MMU_392499(Metabolism_of_proteins);R_MMU_168256(Immune_System);R_MMU_446203(Asparagine_N_linked_glycosylation);R_MMU_2132295(MHC_class_II_antig…	12.764	12.7449	12.167	9.82109	9.32868	10.0963	4950	4608	5169	5609	5670	5307
ENSMUSG00000001053	chr11	51643063	51650842	-	N4bp3	212706	ENSMUST00000001080;ENSMUST00000156835;ENSMUST00000142721	GO:0005515(protein binding);GO:0007275(multicellular organism development);GO:0007399(nervous system development);GO:0008150(biological_process);GO:0030424(axon);GO:0030425(dendrite);GO:0031410(cytoplasmic vesicle);GO:0042995(cell projection);GO:0042995(cell projection)	NA	NA	NA	NEDD4 binding protein 3 [Source:MGI Symbol;Acc:MGI:2442218]	protein_coding	NA	1.9688	2.02555	2.03459	0.828068	0.653774	0.879942	190	147	205	393	409	403
ENSMUSG00000001054	chr11	51623671	51635896	-	Rmnd5b	66089	ENSMUST00000136020;ENSMUST00000001081;ENSMUST00000147009;ENSMUST00000132854	GO:0005515(protein binding);GO:0005634(nucleus);GO:0005737(cytoplasm);GO:0005829(cytosol);GO:0006511(ubiquitin-dependent protein catabolic process);GO:0016740(transferase activity);GO:0034657(GID complex);GO:0043161(proteasome-mediated ubiquitin-dependent protein catabolic process);GO:0046872(metal ion binding);GO:0046872(metal ion binding)	NA	NA	NA	required for meiotic nuclear division 5 homolog B [Source:MGI Symbol;Acc:MGI:1913339]	nonsense_mediated_decay;protein_coding;processed_transcript	NA	11.743	12.6926	11.7609	6.75399	6.27453	5.60789	1223	1113	1032	1854	2028	1843
ENSMUSG00000001056	chr11	51619735	51623714	+	Nhp2	52530	ENSMUST00000127405;ENSMUST00000001083	GO:0000469(cleavage involved in rRNA processing);GO:0000470(maturation of LSU-rRNA);GO:0003723(RNA binding);GO:0005515(protein binding);GO:0005634(nucleus);GO:0005697(telomerase holoenzyme complex);GO:0005730(nucleolus);GO:0005732(small nucleolar ribonucleoprotein complex);GO:0006364(rRNA processing);GO:0007004(telomere maintenance via telomerase);GO:0015030(Cajal body);GO:0031118(rRNA pseudourid…	03008(Ribosome biogenesis in eukaryotes);03008(Ribosome biogenesis in eukaryotes)	K11129	NA	NHP2 ribonucleoprotein [Source:MGI Symbol;Acc:MGI:1098547]	protein_coding;retained_intron	R_MMU_73886(Chromosome_Maintenance);R_MMU_1640170(Cell_Cycle);R_MMU_171319(Telomere_Extension_By_Telomerase);R_MMU_157579(Telomere_Maintenance);R_MMU_180786(Extension_of_Telomeres)	66.139	66.7817	65.7721	168.746	217.703	205.969	16176	20463	20064	5531	5654	5459
ENSMUSG00000001062	chr8	123242356	123254348	-	Vps9d1	72325	ENSMUST00000149490;ENSMUST00000122363;ENSMUST00000155869;ENSMUST00000146136;ENSMUST00000117643;ENSMUST00000130275;ENSMUST00000127978;ENSMUST00000124508;ENSMUST00000130965;ENSMUST00000137569;ENSMUST00000129591	GO:0008150(biological_process);GO:0042802(identical protein binding);GO:0042802(identical protein binding)	NA	NA	NA	VPS9 domain containing 1 [Source:MGI Symbol;Acc:MGI:1914143]	retained_intron;protein_coding;nonsense_mediated_decay;processed_transcript	NA	4.07953	4.02269	4.15514	1.95566	2.00464	1.72645	849	853	761	1538	1536	1555
ENSMUSG00000001065	chr8	123254195	123269745	+	Zfp276	57247	ENSMUST00000001092;ENSMUST00000150356;ENSMUST00000156896;ENSMUST00000211828;ENSMUST00000146158;ENSMUST00000147312;ENSMUST00000130333	GO:0000775(chromosome, centromeric region);GO:0000776(kinetochore);GO:0000777(condensed chromosome kinetochore);GO:0003676(nucleic acid binding);GO:0003677(DNA binding);GO:0005634(nucleus);GO:0005694(chromosome);GO:0008270(zinc ion binding);GO:0046872(metal ion binding);GO:1990837(sequence-specific double-stranded DNA binding);GO:1990837(sequence-specific double-stranded DNA binding)	NA	NA	NA	zinc finger protein (C2H2 type) 276 [Source:MGI Symbol;Acc:MGI:1888495]	protein_coding;retained_intron;processed_transcript	NA	3.22499	3.13073	3.12825	1.66746	1.86383	1.68689	775	849	796	1305	1283	1257
ENSMUSG00000001076	chr15	99084086	99087817	-	C1ql4	239659	ENSMUST00000064462	GO:0005515(protein binding);GO:0005576(extracellular region);GO:0005581(collagen trimer);GO:0005615(extracellular space);GO:0042802(identical protein binding);GO:0045599(negative regulation of fat cell differentiation);GO:0048147(negative regulation of fibroblast proliferation);GO:0070373(negative regulation of ERK1 and ERK2 cascade)	NA	K23284	NA	complement component 1, q subcomponent-like 4 [Source:MGI Symbol;Acc:MGI:3579909]	protein_coding	NA	0	0	0.023108	0	0	0.031713	0	0	4	0	0	3
ENSMUSG00000001082	chr5	34633642	34637212	-	Mfsd10	68294	ENSMUST00000001109;ENSMUST00000114331;ENSMUST00000130347;ENSMUST00000128670;ENSMUST00000114329;ENSMUST00000137150;ENSMUST00000136010;ENSMUST00000148270;ENSMUST00000202378;ENSMUST00000202065;ENSMUST00000134156;ENSMUST00000201147;ENSMUST00000155577;ENSMUST00000149657;ENSMUST00000137506;ENSMUST00000200717;ENSMUST00000126257;ENSMUST00000151247;ENSMUST00000138212;ENSMUST00000137744;ENSMUST00000124668	GO:0005634(nucleus);GO:0005637(nuclear inner membrane);GO:0006915(apoptotic process);GO:0008514(organic anion transmembrane transporter activity);GO:0016020(membrane);GO:0016021(integral component of membrane);GO:0022857(transmembrane transporter activity);GO:0030659(cytoplasmic vesicle membrane);GO:0031526(brush border membrane);GO:0043252(sodium-independent organic anion transport);GO:0055085(t…	NA	NA	NA	major facilitator superfamily domain containing 10 [Source:MGI Symbol;Acc:MGI:1915544]	protein_coding;retained_intron;nonsense_mediated_decay;processed_transcript	NA	25.8483	23.7059	25.0116	18.4272	20.7508	17.3346	4470	4935	4273	5466	5080	5252
ENSMUSG00000001089	chr4	136469761	136549319	+	Luzp1	269593	ENSMUST00000170102;ENSMUST00000105849;ENSMUST00000142248;ENSMUST00000063021;ENSMUST00000001116;ENSMUST00000168936	GO:0003281(ventricular septum development);GO:0003674(molecular_function);GO:0005634(nucleus);GO:0021503(neural fold bending);GO:0060840(artery development);GO:0060840(artery development)	NA	NA	NA	leucine zipper protein 1 [Source:MGI Symbol;Acc:MGI:107629]	protein_coding;retained_intron	NA	9.9379	9.60709	9.42048	7.26149	5.83688	6.37708	4929	3886	4399	5884	5760	5536
ENSMUSG00000001095	chr11	78397087	78422217	-	Slc13a2	20500	ENSMUST00000001122	GO:0006811(ion transport);GO:0006814(sodium ion transport);GO:0015141(succinate transmembrane transporter activity);GO:0015293(symporter activity);GO:0016020(membrane);GO:0016021(integral component of membrane);GO:0022857(transmembrane transporter activity);GO:0055085(transmembrane transport);GO:0071422(succinate transmembrane transport);GO:0098656(anion transmembrane transport)	NA	K14445	NA	solute carrier family 13 (sodium-dependent dicarboxylate transporter), member 2 [Source:MGI Symbol;Acc:MGI:1276558]	protein_coding	R_MMU_425407(SLC_mediated_transmembrane_transport);R_MMU_382551(Transport_of_small_molecules);R_MMU_425366(Transport_of_bile_salts_and_organic_acids,_metal_ions_and_amine_compounds);R_MMU_433137(Sodium_coupled_sulphate,_di__and_tri_carboxylate_transporters)	0.253956	0.297122	0.289151	0.131122	0.108579	0.165448	27	22	34	45	53	51
ENSMUSG00000001098	chr5	114363567	114380508	-	Kctd10	330171	ENSMUST00000102581;ENSMUST00000001125;ENSMUST00000134173;ENSMUST00000132646;ENSMUST00000135170;ENSMUST00000123538	GO:0001525(angiogenesis);GO:0004842(ubiquitin-protein transferase activity);GO:0005112(Notch binding);GO:0005515(protein binding);GO:0005634(nucleus);GO:0005654(nucleoplasm);GO:0005829(cytosol);GO:0006511(ubiquitin-dependent protein catabolic process);GO:0007507(heart development);GO:0016567(protein ubiquitination);GO:0017049(GTP-Rho binding);GO:0031463(Cul3-RING ubiquitin ligase complex);GO:0035…	NA	K15074	NA	potassium channel tetramerisation domain containing 10 [Source:MGI Symbol;Acc:MGI:2141207]	protein_coding;processed_transcript;retained_intron	NA	13.3589	13.6407	13.909	14.7173	15.03	14.8523	4976	4982	5101	3940	4073	4071
ENSMUSG00000001100	chr11	78512193	78522736	+	Poldip2	67811	ENSMUST00000001127;ENSMUST00000136284;ENSMUST00000133601;ENSMUST00000147930;ENSMUST00000156754;ENSMUST00000151499	GO:0003677(DNA binding);GO:0005634(nucleus);GO:0005739(mitochondrion);GO:0005759(mitochondrial matrix);GO:0006281(DNA repair);GO:0006974(cellular response to DNA damage stimulus);GO:0016242(negative regulation of macroautophagy);GO:0030674(protein-macromolecule adaptor activity);GO:0042645(mitochondrial nucleoid);GO:0045931(positive regulation of mitotic cell cycle);GO:0070584(mitochondrion morph…	NA	K17809	NA	polymerase (DNA-directed), delta interacting protein 2 [Source:MGI Symbol;Acc:MGI:1915061]	protein_coding;processed_transcript;nonsense_mediated_decay;retained_intron	NA	13.4965	13.1707	13.8256	16.7272	19.7813	16.1905	5296	6141	5209	3728	3685	3791
ENSMUSG00000001103	chr11	78503447	78505081	+	Sebox	18292	ENSMUST00000001130	GO:0003674(molecular_function);GO:0003677(DNA binding);GO:0005575(cellular_component);GO:0005634(nucleus);GO:0007275(multicellular organism development);GO:0009792(embryo development ending in birth or egg hatching);GO:0030154(cell differentiation);GO:0048477(oogenesis)	NA	NA	NA	SEBOX homeobox [Source:MGI Symbol;Acc:MGI:108012]	protein_coding	NA	0	0	0	0	0.0552647	0	0	7	0	0	0	0
ENSMUSG00000001105	chr11	78536361	78541737	+	Ift20	55978	ENSMUST00000128788;ENSMUST00000050366;ENSMUST00000108275;ENSMUST00000137120;ENSMUST00000152016	GO:0001736(establishment of planar polarity);GO:0001750(photoreceptor outer segment);GO:0001822(kidney development);GO:0002046(opsin binding);GO:0005515(protein binding);GO:0005737(cytoplasm);GO:0005794(Golgi apparatus);GO:0005801(cis-Golgi network);GO:0005813(centrosome);GO:0005814(centriole);GO:0005856(cytoskeleton);GO:0005902(microvillus);GO:0005929(cilium);GO:0007224(smoothened signaling path…	NA	K16473	NA	intraflagellar transport 20 [Source:MGI Symbol;Acc:MGI:1915585]	protein_coding;retained_intron	R_MMU_5617833(Cilium_Assembly);R_MMU_1852241(Organelle_biogenesis_and_maintenance);R_MMU_5620924(Intraflagellar_transport)	17.5182	15.7672	17.4456	13.7242	14.0246	15.5551	1753	1755	2019	1950	1778	1929
ENSMUSG00000001119	chr10	76708792	76726168	-	Col6a1	12833	ENSMUST00000001147	GO:0005518(collagen binding);GO:0005576(extracellular region);GO:0005581(collagen trimer);GO:0005615(extracellular space);GO:0007155(cell adhesion);GO:0030020(extracellular matrix structural constituent conferring tensile strength);GO:0031012(extracellular matrix);GO:0032991(protein-containing complex);GO:0035987(endodermal cell differentiation);GO:0042383(sarcolemma);GO:0048407(platelet-derived …	04151(PI3K-Akt signaling pathway);04510(Focal adhesion);04512(ECM-receptor interaction);04974(Protein digestion and absorption);05165(Human papillomavirus infection)	K06238	NA	collagen, type VI, alpha 1 [Source:MGI Symbol;Acc:MGI:88459]	protein_coding	R_MMU_1650814(Collagen_biosynthesis_and_modifying_enzymes);R_MMU_1442490(Collagen_degradation);R_MMU_419037(NCAM1_interactions);R_MMU_2022090(Assembly_of_collagen_fibrils_and_other_multimeric_structures);R_MMU_8948216(Collagen_chain_trimerization);R_MMU_375165(NCAM_signaling_for_neurite_out_growth);R_MMU_1474244(Extracellular_matrix_organization);R_MMU_1474228(Degradation_of_the_extracellular_mat…	0.1784	0.0782969	0.0295088	0	0	0	0	0	0	58	26	10
ENSMUSG00000001120	chr10	76761857	76961887	-	Pcbp3	59093	ENSMUST00000001148;ENSMUST00000105411	GO:0000122(negative regulation of transcription by RNA polymerase II);GO:0001227(DNA-binding transcription repressor activity, RNA polymerase II-specific);GO:0003676(nucleic acid binding);GO:0003677(DNA binding);GO:0003690(double-stranded DNA binding);GO:0003723(RNA binding);GO:0003729(mRNA binding);GO:0005634(nucleus);GO:0005737(cytoplasm);GO:0010468(regulation of gene expression);GO:0051252(reg…	NA	K21444	NA	poly(rC) binding protein 3 [Source:MGI Symbol;Acc:MGI:1890470]	protein_coding	NA	0.0218066	0.0636937	0.0542371	0	0	0.113489	0	0	29	5	14	12
ENSMUSG00000001123	chr11	78962974	78984946	-	Lgals9	16859	ENSMUST00000108268;ENSMUST00000108269;ENSMUST00000140073	GO:0001819(positive regulation of cytokine production);GO:0002376(immune system process);GO:0005102(signaling receptor binding);GO:0005515(protein binding);GO:0005576(extracellular region);GO:0005634(nucleus);GO:0005737(cytoplasm);GO:0005829(cytosol);GO:0006935(chemotaxis);GO:0007157(heterophilic cell-cell adhesion via plasma membrane cell adhesion molecules);GO:0007565(female pregnancy);GO:00106…	NA	K10093	NA	lectin, galactose binding, soluble 9 [Source:MGI Symbol;Acc:MGI:109496]	protein_coding;retained_intron	NA	49.6677	45.6209	45.1625	83.9058	106.659	89.7504	14999	18696	16304	7746	7204	6991
ENSMUSG00000001127	X	20797814	20860519	+	Araf	11836	ENSMUST00000136451;ENSMUST00000001155;ENSMUST00000152955;ENSMUST00000122312;ENSMUST00000120356;ENSMUST00000150190;ENSMUST00000122850;ENSMUST00000123219;ENSMUST00000128250	GO:0000165(MAPK cascade);GO:0000166(nucleotide binding);GO:0000186(activation of MAPKK activity);GO:0004672(protein kinase activity);GO:0004674(protein serine/threonine kinase activity);GO:0004709(MAP kinase kinase kinase activity);GO:0005515(protein binding);GO:0005524(ATP binding);GO:0005739(mitochondrion);GO:0005829(cytosol);GO:0006468(protein phosphorylation);GO:0007165(signal transduction);G…	01521(EGFR tyrosine kinase inhibitor resistance);01522(Endocrine resistance);04010(MAPK signaling pathway);04012(ErbB signaling pathway);04068(FoxO signaling pathway);04270(Vascular smooth muscle contraction);04650(Natural killer cell mediated cytotoxicity);04720(Long-term potentiation);04726(Serotonergic synapse);04730(Long-term depression);04810(Regulation of actin cytoskeleton);04910(Insulin s…	K08845	EC:2.7.11.1	Araf proto-oncogene, serine/threonine kinase [Source:MGI Symbol;Acc:MGI:88065]	nonsense_mediated_decay;protein_coding;retained_intron	R_MMU_5683057(MAPK_family_signaling_cascades);R_MMU_5673001(RAF/MAP_kinase_cascade);R_MMU_5675221(Negative_regulation_of_MAPK_pathway);R_MMU_5674135(MAP2K_and_MAPK_activation);R_MMU_5673000(RAF_activation);R_MMU_162582(Signal_Transduction);R_MMU_5684996(MAPK1/MAPK3_signaling)	10.451	10.8834	10.6418	8.6593	8.0008	7.99107	4744	4295	4448	4992	5263	5047
ENSMUSG00000001128	X	20925454	20931555	-	Cfp	18636	ENSMUST00000001156;ENSMUST00000122862	GO:0002376(immune system process);GO:0005576(extracellular region);GO:0005615(extracellular space);GO:0006957(complement activation, alternative pathway);GO:0030141(secretory granule);GO:0045087(innate immune response);GO:0045087(innate immune response)	05168(Herpes simplex virus 1 infection);05168(Herpes simplex virus 1 infection)	K15412	NA	complement factor properdin [Source:MGI Symbol;Acc:MGI:97545]	protein_coding;processed_transcript	R_MMU_977606(Regulation_of_Complement_cascade);R_MMU_174577(Activation_of_C3_and_C5);R_MMU_5173105(O_linked_glycosylation);R_MMU_166663(Initial_triggering_of_complement);R_MMU_166658(Complement_cascade);R_MMU_597592(Post_translational_protein_modification);R_MMU_392499(Metabolism_of_proteins);R_MMU_168256(Immune_System);R_MMU_5173214(O_glycosylation_of_TSR_domain_containing_proteins);R_MMU_679869…	105.732	104.88	104.088	167.88	203.052	177.815	24378	28912	26239	13393	13451	13087
ENSMUSG00000001131	X	20870166	20874735	+	Timp1	21857	ENSMUST00000115342;ENSMUST00000009530	GO:0001775(cell activation);GO:0002020(protease binding);GO:0002248(connective tissue replacement involved in inflammatory response wound healing);GO:0004857(enzyme inhibitor activity);GO:0005125(cytokine activity);GO:0005515(protein binding);GO:0005576(extracellular region);GO:0005604(basement membrane);GO:0005615(extracellular space);GO:0007165(signal transduction);GO:0007568(aging);GO:0008083(…	04066(HIF-1 signaling pathway);04066(HIF-1 signaling pathway)	K16451	NA	tissue inhibitor of metalloproteinase 1 [Source:MGI Symbol;Acc:MGI:98752]	protein_coding	R_MMU_8957275(Post_translational_protein_phosphorylation);R_MMU_109582(Hemostasis);R_MMU_1474244(Extracellular_matrix_organization);R_MMU_76002(Platelet_activation,_signaling_and_aggregation);R_MMU_1474228(Degradation_of_the_extracellular_matrix);R_MMU_597592(Post_translational_protein_modification);R_MMU_392499(Metabolism_of_proteins);R_MMU_114608(Platelet_degranulation);R_MMU_76005(Response_to_…	0.298186	0.252857	0	0.0687537	0.457213	0.286965	6	34	22	20	17	0
ENSMUSG00000001134	X	20941722	20962017	-	Uxt	22294	ENSMUST00000129899;ENSMUST00000123836;ENSMUST00000150719;ENSMUST00000001162;ENSMUST00000142341;ENSMUST00000147205	GO:0000122(negative regulation of transcription by RNA polymerase II);GO:0000226(microtubule cytoskeleton organization);GO:0000785(chromatin);GO:0000922(spindle pole);GO:0000930(gamma-tubulin complex);GO:0003682(chromatin binding);GO:0003712(transcription coregulator activity);GO:0003714(transcription corepressor activity);GO:0005634(nucleus);GO:0005737(cytoplasm);GO:0005813(centrosome);GO:000581…	NA	NA	NA	ubiquitously expressed prefoldin like chaperone [Source:MGI Symbol;Acc:MGI:1277988]	processed_transcript;protein_coding;retained_intron	NA	3.72848	4.16698	4.02691	11.8502	9.38235	9.86665	1626	1263	1378	448	509	480
ENSMUSG00000001138	chr1	36511867	36528237	+	Cnnm3	94218	ENSMUST00000001166;ENSMUST00000097776;ENSMUST00000154225;ENSMUST00000195264;ENSMUST00000135100	GO:0005886(plasma membrane);GO:0006811(ion transport);GO:0016020(membrane);GO:0016021(integral component of membrane);GO:0022857(transmembrane transporter activity);GO:0055085(transmembrane transport);GO:0055085(transmembrane transport)	NA	K16302	NA	cyclin M3 [Source:MGI Symbol;Acc:MGI:2151055]	protein_coding;retained_intron	NA	3.37868	3.20373	3.20262	1.22213	1.20194	1.25271	659	635	686	1584	1522	1491
ENSMUSG00000001143	chr1	36419871	36445271	-	Lman2l	214895	ENSMUST00000192969;ENSMUST00000125304;ENSMUST00000134594;ENSMUST00000001171;ENSMUST00000115011;ENSMUST00000152088;ENSMUST00000123583;ENSMUST00000193502	GO:0000139(Golgi membrane);GO:0005537(mannose binding);GO:0005783(endoplasmic reticulum);GO:0005789(endoplasmic reticulum membrane);GO:0005793(endoplasmic reticulum-Golgi intermediate compartment);GO:0005794(Golgi apparatus);GO:0006888(endoplasmic reticulum to Golgi vesicle-mediated transport);GO:0007029(endoplasmic reticulum organization);GO:0007030(Golgi organization);GO:0015031(protein transpo…	NA	K10083	NA	lectin, mannose-binding 2-like [Source:MGI Symbol;Acc:MGI:2443010]	protein_coding;retained_intron;nonsense_mediated_decay	R_MMU_5653656(Vesicle_mediated_transport);R_MMU_5694530(Cargo_concentration_in_the_ER);R_MMU_199977(ER_to_Golgi_Anterograde_Transport);R_MMU_948021(Transport_to_the_Golgi_and_subsequent_modification);R_MMU_597592(Post_translational_protein_modification);R_MMU_392499(Metabolism_of_proteins);R_MMU_446203(Asparagine_N_linked_glycosylation);R_MMU_204005(COPII_mediated_vesicle_transport);R_MMU_199991(…	5.13017	4.60817	4.72569	3.46389	3.32642	3.45049	2137	2011	2162	2759	2508	2522
ENSMUSG00000001150	chr10	76468927	76515857	+	Mcm3ap	54387	ENSMUST00000170795;ENSMUST00000220410;ENSMUST00000219811;ENSMUST00000218904	GO:0002376(immune system process);GO:0003676(nucleic acid binding);GO:0003682(chromatin binding);GO:0004402(histone acetyltransferase activity);GO:0005634(nucleus);GO:0005635(nuclear envelope);GO:0005643(nuclear pore);GO:0005654(nucleoplasm);GO:0005694(chromosome);GO:0005737(cytoplasm);GO:0005829(cytosol);GO:0006406(mRNA export from nucleus);GO:0010484(H3 histone acetyltransferase activity);GO:00…	NA	NA	NA	minichromosome maintenance complex component 3 associated protein [Source:MGI Symbol;Acc:MGI:1930089]	protein_coding;processed_transcript;retained_intron	NA	6.89223	6.31415	6.73656	6.77382	5.92071	6.29572	4081	3497	3853	3622	3358	3514
ENSMUSG00000001151	chr10	76351263	76442786	-	Pcnt	18541	ENSMUST00000220395;ENSMUST00000217838;ENSMUST00000219011;ENSMUST00000001179;ENSMUST00000219243;ENSMUST00000219403;ENSMUST00000218747	GO:0000226(microtubule cytoskeleton organization);GO:0005737(cytoplasm);GO:0005813(centrosome);GO:0005814(centriole);GO:0005815(microtubule organizing center);GO:0005829(cytosol);GO:0005856(cytoskeleton);GO:0007052(mitotic spindle organization);GO:0007165(signal transduction);GO:0034451(centriolar satellite);GO:0060090(molecular adaptor activity);GO:0060271(cilium assembly);GO:0090316(positive re…	NA	K16481	NA	pericentrin (kendrin) [Source:MGI Symbol;Acc:MGI:102722]	processed_transcript;protein_coding;retained_intron;nonsense_mediated_decay	NA	4.69294	4.40294	4.27587	4.59266	3.8244	4.39654	4671	3815	4545	4164	3955	3766
ENSMUSG00000001155	chr10	76575648	76590338	+	Ftcd	14317	ENSMUST00000137347	GO:0000139(Golgi membrane);GO:0003824(catalytic activity);GO:0005542(folic acid binding);GO:0005737(cytoplasm);GO:0005783(endoplasmic reticulum);GO:0005793(endoplasmic reticulum-Golgi intermediate compartment);GO:0005794(Golgi apparatus);GO:0005814(centriole);GO:0005829(cytosol);GO:0005856(cytoskeleton);GO:0005886(plasma membrane);GO:0006547(histidine metabolic process);GO:0006548(histidine catab…	00340(Histidine metabolism);00670(One carbon pool by folate)	K13990	4.3.1.4;EC:2.1.2.5	formiminotransferase cyclodeaminase [Source:MGI Symbol;Acc:MGI:1339962]	retained_intron	R_MMU_1430728(Metabolism);R_MMU_70921(Histidine_catabolism);R_MMU_71291(Metabolism_of_amino_acids_and_derivatives)	0	0	0	0	0	0	0	0	0	0	0	0
ENSMUSG00000001156	chr6	86647042	86669161	-	Mxd1	17119	ENSMUST00000001184;ENSMUST00000203946;ENSMUST00000204437;ENSMUST00000205076	GO:0000122(negative regulation of transcription by RNA polymerase II);GO:0000790(nuclear chromatin);GO:0000978(RNA polymerase II cis-regulatory region sequence-specific DNA binding);GO:0001227(DNA-binding transcription repressor activity, RNA polymerase II-specific);GO:0005654(nucleoplasm);GO:0005739(mitochondrion);GO:0005829(cytosol);GO:0046983(protein dimerization activity);GO:0046983(protein d…	NA	NA	NA	MAX dimerization protein 1 [Source:MGI Symbol;Acc:MGI:96908]	protein_coding;nonsense_mediated_decay;retained_intron	NA	1.29333	1.16735	1.28362	1.39083	1.11966	1.06304	825	651	640	669	612	660
ENSMUSG00000001157	chr6	86691768	86733383	-	Gmcl1	23885	ENSMUST00000001185;ENSMUST00000203741;ENSMUST00000135880;ENSMUST00000113679	GO:0005515(protein binding);GO:0005634(nucleus);GO:0005635(nuclear envelope);GO:0006355(regulation of transcription, DNA-templated);GO:0007275(multicellular organism development);GO:0007281(germ cell development);GO:0007283(spermatogenesis);GO:0016363(nuclear matrix);GO:0030154(cell differentiation);GO:0030154(cell differentiation)	NA	K10485	NA	germ cell-less, spermatogenesis associated 1 [Source:MGI Symbol;Acc:MGI:1345156]	protein_coding;retained_intron	NA	4.58556	4.14416	4.18272	3.516	2.85488	2.94579	1911	1522	1627	2174	1990	1969
ENSMUSG00000001158	chr6	86675151	86684522	-	Snrnp27	66618	ENSMUST00000001186;ENSMUST00000131674;ENSMUST00000113683;ENSMUST00000133404	GO:0003674(molecular_function);GO:0005634(nucleus);GO:0006397(mRNA processing);GO:0008150(biological_process);GO:0008380(RNA splicing);GO:0008380(RNA splicing)	03040(Spliceosome);03040(Spliceosome)	K12846	NA	small nuclear ribonucleoprotein 27 (U4/U6.U5) [Source:MGI Symbol;Acc:MGI:1913868]	protein_coding;processed_transcript	R_MMU_72172(mRNA_Splicing);R_MMU_72203(Processing_of_Capped_Intron_Containing_Pre_mRNA);R_MMU_72163(mRNA_Splicing_Major_Pathway);R_MMU_8953854(Metabolism_of_RNA)	10.675	10.9138	10.9118	36.7228	37.214	38.5841	5645	5610	6028	1432	1483	1454
ENSMUSG00000001166	chr5	120800194	120812514	-	Oas1c	114643	ENSMUST00000117193;ENSMUST00000125547	GO:0001730(2'-5'-oligoadenylate synthetase activity);GO:0003723(RNA binding);GO:0003725(double-stranded RNA binding);GO:0005524(ATP binding);GO:0005634(nucleus);GO:0005654(nucleoplasm);GO:0005829(cytosol);GO:0006955(immune response);GO:0016020(membrane);GO:0016740(transferase activity);GO:0016779(nucleotidyltransferase activity);GO:0045071(negative regulation of viral genome replication);GO:00516…	NA	NA	NA	2'-5' oligoadenylate synthetase 1C [Source:MGI Symbol;Acc:MGI:2149633]	protein_coding	NA	5.36151	4.8863	5.56688	3.97311	3.44517	2.95314	800	681	604	942	869	971
ENSMUSG00000001168	chr5	120861421	120873506	+	Oas1h	246729	ENSMUST00000072476	GO:0001730(2'-5'-oligoadenylate synthetase activity);GO:0002376(immune system process);GO:0003723(RNA binding);GO:0003725(double-stranded RNA binding);GO:0005524(ATP binding);GO:0005634(nucleus);GO:0005654(nucleoplasm);GO:0005829(cytosol);GO:0006955(immune response);GO:0016020(membrane);GO:0016740(transferase activity);GO:0016779(nucleotidyltransferase activity);GO:0045071(negative regulation of …	NA	NA	NA	2'-5' oligoadenylate synthetase 1H [Source:MGI Symbol;Acc:MGI:2180853]	protein_coding	NA	1.31598	1.05955	0.898958	0.210235	0.14185	0.256158	30	20	38	164	134	111
ENSMUSG00000001173	X	47912387	47965868	+	Ocrl	320634	ENSMUST00000001202;ENSMUST00000115020;ENSMUST00000144664;ENSMUST00000146486;ENSMUST00000154732;ENSMUST00000115013	GO:0001701(in utero embryonic development);GO:0001750(photoreceptor outer segment);GO:0004439(phosphatidylinositol-4,5-bisphosphate 5-phosphatase activity);GO:0004445(inositol-polyphosphate 5-phosphatase activity);GO:0005096(GTPase activator activity);GO:0005634(nucleus);GO:0005737(cytoplasm);GO:0005768(endosome);GO:0005769(early endosome);GO:0005794(Golgi apparatus);GO:0005802(trans-Golgi networ…	00562(Inositol phosphate metabolism);04070(Phosphatidylinositol signaling system);04070(Phosphatidylinositol signaling system)	K01099	EC:3.1.3.36	OCRL, inositol polyphosphate-5-phosphatase [Source:MGI Symbol;Acc:MGI:109589]	protein_coding;retained_intron	R_MMU_5653656(Vesicle_mediated_transport);R_MMU_432722(Golgi_Associated_Vesicle_Biogenesis);R_MMU_9013423(RAC3_GTPase_cycle);R_MMU_1855183(Synthesis_of_IP2,_IP,_and_Ins_in_the_cytosol);R_MMU_9012999(RHO_GTPase_cycle);R_MMU_1483255(PI_Metabolism);R_MMU_9013409(RHOJ_GTPase_cycle);R_MMU_1483249(Inositol_phosphate_metabolism);R_MMU_556833(Metabolism_of_lipids);R_MMU_1430728(Metabolism);R_MMU_1483257(…	6.04897	5.72249	6.00119	4.30773	3.4179	4.02418	3421	2662	3247	4188	4012	4123
ENSMUSG00000001175	chr12	100199435	100209814	+	Calm1	12313	ENSMUST00000110082;ENSMUST00000153524;ENSMUST00000001204;ENSMUST00000127300	GO:0000086(G2/M transition of mitotic cell cycle);GO:0000226(microtubule cytoskeleton organization);GO:0000922(spindle pole);GO:0001975(response to amphetamine);GO:0002027(regulation of heart rate);GO:0005509(calcium ion binding);GO:0005513(detection of calcium ion);GO:0005515(protein binding);GO:0005634(nucleus);GO:0005654(nucleoplasm);GO:0005737(cytoplasm);GO:0005813(centrosome);GO:0005819(spin…	04014(Ras signaling pathway);04015(Rap1 signaling pathway);04020(Calcium signaling pathway);04022(cGMP-PKG signaling pathway);04024(cAMP signaling pathway);04070(Phosphatidylinositol signaling system);04114(Oocyte meiosis);04218(Cellular senescence);04261(Adrenergic signaling in cardiomyocytes);04270(Vascular smooth muscle contraction);04371(Apelin signaling pathway);04625(C-type lectin receptor …	K02183	NA	calmodulin 1 [Source:MGI Symbol;Acc:MGI:88251]	protein_coding;retained_intron	R_MMU_2871809(FCERI_mediated_Ca+2_mobilization);R_MMU_8978934(Metabolism_of_cofactors);R_MMU_112040(G_protein_mediated_events);R_MMU_112315(Transmission_across_Chemical_Synapses);R_MMU_418346(Platelet_homeostasis);R_MMU_111932(CaMK_IV_mediated_phosphorylation_of_CREB);R_MMU_111997(CaM_pathway);R_MMU_5576892(Phase_0_rapid_depolarisation);R_MMU_70221(Glycogen_breakdown_(glycogenolysis));R_MMU_93683…	111.204	111.642	108.439	90.6944	70.0953	86.9757	35702	27057	34793	38185	38812	36958
ENSMUSG00000001211	chr10	78269178	78352489	-	Agpat3	28169	ENSMUST00000001240;ENSMUST00000105389;ENSMUST00000166360;ENSMUST00000105390;ENSMUST00000105388;ENSMUST00000105387;ENSMUST00000146296;ENSMUST00000219907;ENSMUST00000219932;ENSMUST00000138035;ENSMUST00000146899	GO:0003841(1-acylglycerol-3-phosphate O-acyltransferase activity);GO:0005634(nucleus);GO:0005635(nuclear envelope);GO:0005783(endoplasmic reticulum);GO:0005789(endoplasmic reticulum membrane);GO:0006629(lipid metabolic process);GO:0008654(phospholipid biosynthetic process);GO:0012505(endomembrane system);GO:0016020(membrane);GO:0016021(integral component of membrane);GO:0016024(CDP-diacylglycerol…	00561(Glycerolipid metabolism);00564(Glycerophospholipid metabolism);04072(Phospholipase D signaling pathway);04072(Phospholipase D signaling pathway)	K13523	2.3.1.-;EC:2.3.1.51	1-acylglycerol-3-phosphate O-acyltransferase 3 [Source:MGI Symbol;Acc:MGI:1336186]	protein_coding;retained_intron;nonsense_mediated_decay	R_MMU_5653656(Vesicle_mediated_transport);R_MMU_556833(Metabolism_of_lipids);R_MMU_1430728(Metabolism);R_MMU_1483257(Phospholipid_metabolism);R_MMU_6811436(COPI_independent_Golgi_to_ER_retrograde_traffic);R_MMU_1483166(Synthesis_of_PA);R_MMU_8856688(Golgi_to_ER_retrograde_transport);R_MMU_199991(Membrane_Trafficking);R_MMU_6811442(Intra_Golgi_and_retrograde_Golgi_to_ER_traffic);R_MMU_1483206(Glyc…	13.4308	13.6156	13.8747	10.2847	11.8631	10.7853	6706	7583	7144	7638	7838	7832
ENSMUSG00000001227	chr17	56123085	56140343	-	Sema6b	20359	ENSMUST00000001256;ENSMUST00000167545	GO:0001755(neural crest cell migration);GO:0005515(protein binding);GO:0005615(extracellular space);GO:0005886(plasma membrane);GO:0005887(integral component of plasma membrane);GO:0007275(multicellular organism development);GO:0007399(nervous system development);GO:0007411(axon guidance);GO:0016020(membrane);GO:0016021(integral component of membrane);GO:0030154(cell differentiation);GO:0030215(s…	04360(Axon guidance);04360(Axon guidance)	K06842	NA	sema domain, transmembrane domain (TM), and cytoplasmic domain, (semaphorin) 6B [Source:MGI Symbol;Acc:MGI:1202889]	protein_coding	NA	5.96016	5.69249	6.31445	5.89847	6.18495	6.13819	1958	2014	2071	1726	1670	1815
ENSMUSG00000001228	chr17	56303321	56323486	+	Uhrf1	18140	ENSMUST00000001258;ENSMUST00000113038;ENSMUST00000113035;ENSMUST00000113039;ENSMUST00000142387;ENSMUST00000137876;ENSMUST00000139654	GO:0000122(negative regulation of transcription by RNA polymerase II);GO:0000790(nuclear chromatin);GO:0000791(euchromatin);GO:0000792(heterochromatin);GO:0000987(cis-regulatory region sequence-specific DNA binding);GO:0003677(DNA binding);GO:0004842(ubiquitin-protein transferase activity);GO:0005515(protein binding);GO:0005634(nucleus);GO:0005654(nucleoplasm);GO:0005657(replication fork);GO:0005…	NA	K10638	EC:2.3.2.27	ubiquitin-like, containing PHD and RING finger domains, 1 [Source:MGI Symbol;Acc:MGI:1338889]	protein_coding;retained_intron	NA	28.5621	29.946	27.5472	43.3828	45.2388	45.1779	15457	15805	16358	8880	9426	8498
ENSMUSG00000001229	chr17	56186807	56218889	-	Dpp9	224897	ENSMUST00000223616;ENSMUST00000038794;ENSMUST00000233586	GO:0004177(aminopeptidase activity);GO:0005737(cytoplasm);GO:0005829(cytosol);GO:0005874(microtubule);GO:0006508(proteolysis);GO:0008233(peptidase activity);GO:0008236(serine-type peptidase activity);GO:0016787(hydrolase activity);GO:0031252(cell leading edge);GO:0042802(identical protein binding);GO:0042802(identical protein binding)	NA	K08656	EC:3.4.14.5	dipeptidylpeptidase 9 [Source:MGI Symbol;Acc:MGI:2443967]	retained_intron;protein_coding	NA	10.8546	10.1119	9.9657	6.41058	6.86982	6.65877	4228	4444	4464	6245	5890	5690
ENSMUSG00000001240	chr11	101246028	101248250	+	Ramp2	54409	ENSMUST00000129680;ENSMUST00000149006;ENSMUST00000128260;ENSMUST00000122006;ENSMUST00000138229	GO:0001525(angiogenesis);GO:0001570(vasculogenesis);GO:0001605(adrenomedullin receptor activity);GO:0002040(sprouting angiogenesis);GO:0005737(cytoplasm);GO:0005886(plasma membrane);GO:0006816(calcium ion transport);GO:0006886(intracellular protein transport);GO:0007186(G protein-coupled receptor signaling pathway);GO:0007189(adenylate cyclase-activating G protein-coupled receptor signaling pathw…	04270(Vascular smooth muscle contraction);04270(Vascular smooth muscle contraction)	K08448	NA	receptor (calcitonin) activity modifying protein 2 [Source:MGI Symbol;Acc:MGI:1859650]	protein_coding;retained_intron;nonsense_mediated_decay	R_MMU_500792(GPCR_ligand_binding);R_MMU_418555(G_alpha_(s)_signalling_events);R_MMU_373080(Class_B/2_(Secretin_family_receptors));R_MMU_372790(Signaling_by_GPCR);R_MMU_388396(GPCR_downstream_signalling);R_MMU_162582(Signal_Transduction);R_MMU_419812(Calcitonin_like_ligand_receptors)	0.00242542	0.521493	0.0165095	0.297978	0.162594	0.0690466	84	45	20	1	128	5
ENSMUSG00000001247	chr7	30957770	30973464	-	Lsr	54135	ENSMUST00000098553;ENSMUST00000001279;ENSMUST00000147431	GO:0001889(liver development);GO:0005515(protein binding);GO:0005886(plasma membrane);GO:0006897(endocytosis);GO:0016020(membrane);GO:0016021(integral component of membrane);GO:0019216(regulation of lipid metabolic process);GO:0030169(low-density lipoprotein particle binding);GO:0030228(lipoprotein particle receptor activity);GO:0034361(very-low-density lipoprotein particle);GO:0034362(low-densit…	NA	NA	NA	lipolysis stimulated lipoprotein receptor [Source:MGI Symbol;Acc:MGI:1927471]	protein_coding	NA	0.635312	0.717856	0.313848	0.140828	0.06676	0.0762251	26	12	15	102	117	50
ENSMUSG00000001248	chr7	31130127	31155896	-	Gramd1a	52857	ENSMUST00000220635;ENSMUST00000185985;ENSMUST00000188032;ENSMUST00000186634;ENSMUST00000001280;ENSMUST00000185589;ENSMUST00000202814;ENSMUST00000206432;ENSMUST00000205298;ENSMUST00000187679;ENSMUST00000186723	GO:0005776(autophagosome);GO:0005783(endoplasmic reticulum);GO:0005789(endoplasmic reticulum membrane);GO:0005829(cytosol);GO:0005886(plasma membrane);GO:0006869(lipid transport);GO:0006914(autophagy);GO:0008289(lipid binding);GO:0015485(cholesterol binding);GO:0015918(sterol transport);GO:0016020(membrane);GO:0016021(integral component of membrane);GO:0031227(intrinsic component of endoplasmic r…	NA	NA	NA	GRAM domain containing 1A [Source:MGI Symbol;Acc:MGI:105490]	protein_coding;retained_intron;nonsense_mediated_decay	NA	17.3258	16.977	17.1891	13.0841	14.7977	12.0236	5740	6362	5360	6628	6575	6527
ENSMUSG00000001249	chr7	31098725	31115290	-	Hpn	15451	ENSMUST00000039435;ENSMUST00000165124;ENSMUST00000108102;ENSMUST00000164340;ENSMUST00000167719;ENSMUST00000165480	GO:0004252(serine-type endopeptidase activity);GO:0005576(extracellular region);GO:0005737(cytoplasm);GO:0005789(endoplasmic reticulum membrane);GO:0005886(plasma membrane);GO:0005887(integral component of plasma membrane);GO:0005911(cell-cell junction);GO:0006508(proteolysis);GO:0007605(sensory perception of sound);GO:0008233(peptidase activity);GO:0008236(serine-type peptidase activity);GO:0008…	05203(Viral carcinogenesis);05203(Viral carcinogenesis)	K08665	EC:3.4.21.106	hepsin [Source:MGI Symbol;Acc:MGI:1196620]	protein_coding;nonsense_mediated_decay;retained_intron	R_MMU_6806942(MET_Receptor_Activation);R_MMU_8852405(Signaling_by_MST1);R_MMU_9006934(Signaling_by_Receptor_Tyrosine_Kinases);R_MMU_6806834(Signaling_by_MET);R_MMU_162582(Signal_Transduction)	0.0858219	0.0684834	0.059172	0.0357606	0.0871687	0.0362226	13	32	13	28	22	18
ENSMUSG00000001270	chr12	111669361	111672338	-	Ckb	12709	ENSMUST00000222705;ENSMUST00000001304;ENSMUST00000223099;ENSMUST00000220888;ENSMUST00000222513	GO:0000166(nucleotide binding);GO:0003824(catalytic activity);GO:0004111(creatine kinase activity);GO:0005515(protein binding);GO:0005524(ATP binding);GO:0005615(extracellular space);GO:0005634(nucleus);GO:0005737(cytoplasm);GO:0005739(mitochondrion);GO:0005829(cytosol);GO:0007420(brain development);GO:0016301(kinase activity);GO:0016310(phosphorylation);GO:0016740(transferase activity);GO:001677…	00330(Arginine and proline metabolism);00330(Arginine and proline metabolism)	K00933	EC:2.7.3.2	creatine kinase, brain [Source:MGI Symbol;Acc:MGI:88407]	retained_intron;protein_coding	R_MMU_71288(Creatine_metabolism);R_MMU_9012999(RHO_GTPase_cycle);R_MMU_1430728(Metabolism);R_MMU_9716542(Signaling_by_Rho_GTPases,_Miro_GTPases_and_RHOBTB3);R_MMU_194315(Signaling_by_Rho_GTPases);R_MMU_9696264(RND3_GTPase_cycle);R_MMU_71291(Metabolism_of_amino_acids_and_derivatives);R_MMU_162582(Signal_Transduction)	28.0041	26.9782	24.8202	29.8354	40.4324	32.4204	7227	9603	7980	5918	5771	5206
ENSMUSG00000001280	chr15	102406143	102432679	+	Sp1	20683	ENSMUST00000163709;ENSMUST00000001326;ENSMUST00000169619;ENSMUST00000168802	GO:0000790(nuclear chromatin);GO:0000976(transcription regulatory region sequence-specific DNA binding);GO:0000977(RNA polymerase II regulatory region sequence-specific DNA binding);GO:0000978(RNA polymerase II cis-regulatory region sequence-specific DNA binding);GO:0000981(DNA-binding transcription factor activity, RNA polymerase II-specific);GO:0000987(cis-regulatory region sequence-specific DN…	01522(Endocrine resistance);04137(Mitophagy - animal);04350(TGF-beta signaling pathway);04915(Estrogen signaling pathway);04927(Cortisol synthesis and secretion);04928(Parathyroid hormone synthesis, secretion and action);04934(Cushing syndrome);05016(Huntington disease);05163(Human cytomegalovirus infection);05200(Pathways in cancer);05202(Transcriptional misregulation in cancer);05224(Breast can…	K04684	NA	trans-acting transcription factor 1 [Source:MGI Symbol;Acc:MGI:98372]	protein_coding	R_MMU_170834(Signaling_by_TGF_beta_Receptor_Complex);R_MMU_9006936(Signaling_by_TGFB_family_members);R_MMU_73857(RNA_Polymerase_II_Transcription);R_MMU_9018519(Estrogen_dependent_gene_expression);R_MMU_212436(Generic_Transcription_Pathway);R_MMU_9006931(Signaling_by_Nuclear_Receptors);R_MMU_6807505(RNA_polymerase_II_transcribes_snRNA_genes);R_MMU_2173796(SMAD2/SMAD3:SMAD4_heterotrimer_regulates_t…	14.6653	13.8541	13.8447	10.1443	8.25257	8.65905	7012	5595	6083	8843	8457	8285
ENSMUSG00000001281	chr15	102215995	102231944	-	Itgb7	16421	ENSMUST00000229440;ENSMUST00000001327;ENSMUST00000230550;ENSMUST00000230652;ENSMUST00000127014	GO:0003366(cell-matrix adhesion involved in ameboidal cell migration);GO:0005178(integrin binding);GO:0005925(focal adhesion);GO:0007155(cell adhesion);GO:0007160(cell-matrix adhesion);GO:0007229(integrin-mediated signaling pathway);GO:0008305(integrin complex);GO:0009986(cell surface);GO:0016020(membrane);GO:0016021(integral component of membrane);GO:0016477(cell migration);GO:0033627(cell adhes…	04151(PI3K-Akt signaling pathway);04510(Focal adhesion);04512(ECM-receptor interaction);04514(Cell adhesion molecules (CAMs));04672(Intestinal immune network for IgA production);04810(Regulation of actin cytoskeleton);05165(Human papillomavirus infection);05202(Transcriptional misregulation in cancer);05410(Hypertrophic cardiomyopathy (HCM));05412(Arrhythmogenic right ventricular cardiomyopathy (…	K06590	NA	integrin beta 7 [Source:MGI Symbol;Acc:MGI:96616]	protein_coding;retained_intron	R_MMU_1474244(Extracellular_matrix_organization);R_MMU_198933(Immunoregulatory_interactions_between_a_Lymphoid_and_a_non_Lymphoid_cell);R_MMU_168256(Immune_System);R_MMU_1280218(Adaptive_Immune_System);R_MMU_216083(Integrin_cell_surface_interactions)	48.1249	49.7285	48.7563	8.41999	8.27774	7.19222	1953	1883	1696	9727	10177	9784
ENSMUSG00000001285	chr15	102331709	102338139	+	Myg1	60315	ENSMUST00000113682;ENSMUST00000170281;ENSMUST00000170078;ENSMUST00000001331;ENSMUST00000171733;ENSMUST00000164019;ENSMUST00000170713;ENSMUST00000164961;ENSMUST00000168547	GO:0003674(molecular_function);GO:0004518(nuclease activity);GO:0005634(nucleus);GO:0005654(nucleoplasm);GO:0005730(nucleolus);GO:0005737(cytoplasm);GO:0005739(mitochondrion);GO:0005759(mitochondrial matrix);GO:0016787(hydrolase activity);GO:0035641(locomotory exploration behavior);GO:0090305(nucleic acid phosphodiester bond hydrolysis);GO:0090305(nucleic acid phosphodiester bond hydrolysis)	NA	NA	NA	melanocyte proliferating gene 1 [Source:MGI Symbol;Acc:MGI:1929864]	protein_coding;retained_intron;processed_transcript	NA	9.27464	10.8166	9.49901	10.9659	12.5955	10.7617	2595	2920	2586	1916	2259	1946
ENSMUSG00000001288	chr15	102234938	102257517	-	Rarg	19411	ENSMUST00000043172;ENSMUST00000063339;ENSMUST00000130204;ENSMUST00000124224	GO:0000122(negative regulation of transcription by RNA polymerase II);GO:0000790(nuclear chromatin);GO:0000977(RNA polymerase II regulatory region sequence-specific DNA binding);GO:0001843(neural tube closure);GO:0002063(chondrocyte development);GO:0002068(glandular epithelial cell development);GO:0003417(growth plate cartilage development);GO:0003430(growth plate cartilage chondrocyte growth);GO…	NA	K08529	NA	retinoic acid receptor, gamma [Source:MGI Symbol;Acc:MGI:97858]	protein_coding;processed_transcript	R_MMU_73857(RNA_Polymerase_II_Transcription);R_MMU_212436(Generic_Transcription_Pathway);R_MMU_9006931(Signaling_by_Nuclear_Receptors);R_MMU_383280(Nuclear_Receptor_transcription_pathway);R_MMU_162582(Signal_Transduction);R_MMU_74160(Gene_expression_(Transcription));R_MMU_5362517(Signaling_by_Retinoic_Acid)	5.54408	5.52429	5.8613	3.26051	3.10346	2.85145	1164	1086	1034	1725	1741	1811
ENSMUSG00000001289	chr15	102326116	102331873	+	Pfdn5	56612	ENSMUST00000166658;ENSMUST00000062492;ENSMUST00000168805;ENSMUST00000170627;ENSMUST00000001335;ENSMUST00000169637;ENSMUST00000165671;ENSMUST00000165717	GO:0005634(nucleus);GO:0005737(cytoplasm);GO:0005829(cytosol);GO:0006355(regulation of transcription, DNA-templated);GO:0006457(protein folding);GO:0016272(prefoldin complex);GO:0045111(intermediate filament cytoskeleton);GO:0045892(negative regulation of transcription, DNA-templated);GO:0051082(unfolded protein binding);GO:0060041(retina development in camera-type eye);GO:0090090(negative regula…	NA	K04797	NA	prefoldin 5 [Source:MGI Symbol;Acc:MGI:1928753]	protein_coding;retained_intron;nonsense_mediated_decay	NA	63.6666	68.0486	68.7143	101.136	104.175	102.304	11795	11914	12125	6480	7012	6940
ENSMUSG00000001300	chr8	8617434	8661242	-	Efnb2	13642	ENSMUST00000001319;ENSMUST00000209169	GO:0001525(angiogenesis);GO:0001945(lymph vessel development);GO:0002042(cell migration involved in sprouting angiogenesis);GO:0005102(signaling receptor binding);GO:0005515(protein binding);GO:0005886(plasma membrane);GO:0005912(adherens junction);GO:0007155(cell adhesion);GO:0007275(multicellular organism development);GO:0007399(nervous system development);GO:0007411(axon guidance);GO:0008284(p…	04360(Axon guidance);04360(Axon guidance)	K05463	NA	ephrin B2 [Source:MGI Symbol;Acc:MGI:105097]	protein_coding;retained_intron	R_MMU_3928662(EPHB_mediated_forward_signaling);R_MMU_422475(Axon_guidance);R_MMU_2682334(EPH_Ephrin_signaling);R_MMU_3928665(EPH_ephrin_mediated_repulsion_of_cells);R_MMU_3928664(Ephrin_signaling);R_MMU_9675108(Nervous_system_development);R_MMU_1266738(Developmental_Biology)	0.0590472	0.0229869	0.0686507	0.0065347	0.00460055	0.0105719	4	4	8	30	12	35
ENSMUSG00000001305	chr1	186720978	186749358	-	Rrp15	67223	ENSMUST00000001339;ENSMUST00000162336	GO:0000460(maturation of 5.8S rRNA);GO:0000470(maturation of LSU-rRNA);GO:0003674(molecular_function);GO:0006364(rRNA processing);GO:0030687(preribosome, large subunit precursor);GO:0030687(preribosome, large subunit precursor)	NA	NA	NA	ribosomal RNA processing 15 homolog (S. cerevisiae) [Source:MGI Symbol;Acc:MGI:1914473]	protein_coding;retained_intron	NA	8.78648	8.984	9.39811	11.1697	12.154	11.8316	3027	3230	3259	2078	2151	2205
ENSMUSG00000001313	chr11	101464999	101471853	+	Rnd2	11858	ENSMUST00000153185;ENSMUST00000134980;ENSMUST00000001347	GO:0000166(nucleotide binding);GO:0002080(acrosomal membrane);GO:0003924(GTPase activity);GO:0005515(protein binding);GO:0005525(GTP binding);GO:0005737(cytoplasm);GO:0005769(early endosome);GO:0005856(cytoskeleton);GO:0005886(plasma membrane);GO:0005938(cell cortex);GO:0007015(actin filament organization);GO:0007264(small GTPase mediated signal transduction);GO:0008360(regulation of cell shape);…	NA	K07858	NA	Rho family GTPase 2 [Source:MGI Symbol;Acc:MGI:1338755]	processed_transcript;protein_coding	R_MMU_9012999(RHO_GTPase_cycle);R_MMU_9696270(RND2_GTPase_cycle);R_MMU_9716542(Signaling_by_Rho_GTPases,_Miro_GTPases_and_RHOBTB3);R_MMU_194315(Signaling_by_Rho_GTPases);R_MMU_162582(Signal_Transduction)	5.95105	5.31984	5.74602	3.45081	4.20956	3.86352	576	689	655	866	783	829
ENSMUSG00000001323	chr11	74906359	74925948	-	Srr	27364	ENSMUST00000065211;ENSMUST00000127499;ENSMUST00000121738;ENSMUST00000108447;ENSMUST00000128556;ENSMUST00000135587;ENSMUST00000147817;ENSMUST00000138612	GO:0000166(nucleotide binding);GO:0000287(magnesium ion binding);GO:0003824(catalytic activity);GO:0003941(L-serine ammonia-lyase activity);GO:0005509(calcium ion binding);GO:0005515(protein binding);GO:0005524(ATP binding);GO:0005737(cytoplasm);GO:0005886(plasma membrane);GO:0006520(cellular amino acid metabolic process);GO:0006563(L-serine metabolic process);GO:0007420(brain development);GO:000…	00260(Glycine, serine and threonine metabolism);00260(Glycine, serine and threonine metabolism)	K12235	EC:5.1.1.18	serine racemase [Source:MGI Symbol;Acc:MGI:1351636]	protein_coding;processed_transcript;retained_intron	R_MMU_1430728(Metabolism);R_MMU_71291(Metabolism_of_amino_acids_and_derivatives);R_MMU_977347(Serine_biosynthesis)	5.3556	5.43822	5.42925	3.59255	2.89997	3.4493	1374	1086	1340	1784	1835	1795
ENSMUSG00000001333	chr4	129287617	129308559	+	Sync	68828	ENSMUST00000102599;ENSMUST00000146448	GO:0005515(protein binding);GO:0005737(cytoplasm);GO:0005829(cytosol);GO:0005882(intermediate filament);GO:0030018(Z disc);GO:0031594(neuromuscular junction);GO:0042383(sarcolemma);GO:0045103(intermediate filament-based process);GO:0048471(perinuclear region of cytoplasm);GO:0048471(perinuclear region of cytoplasm)	NA	K10377	NA	syncoilin [Source:MGI Symbol;Acc:MGI:1916078]	protein_coding;retained_intron	NA	0.00594702	0.00935501	0.0434477	0.0382325	0.0186937	0	10	5	0	3	3	10
ENSMUSG00000001334	chr4	129136999	129144593	+	Fndc5	384061	ENSMUST00000102600	GO:0005179(hormone activity);GO:0005515(protein binding);GO:0005576(extracellular region);GO:0005777(peroxisome);GO:0005778(peroxisomal membrane);GO:0005783(endoplasmic reticulum);GO:0005886(plasma membrane);GO:0007165(signal transduction);GO:0014850(response to muscle activity);GO:0016020(membrane);GO:0016021(integral component of membrane);GO:0090336(positive regulation of brown fat cell differ…	NA	NA	NA	fibronectin type III domain containing 5 [Source:MGI Symbol;Acc:MGI:1917614]	protein_coding	NA	0	0	0	0	0	0.012206	0	0	3	0	0	0
ENSMUSG00000001348	chr9	22126727	22135711	-	Acp5	11433	ENSMUST00000115315;ENSMUST00000213815;ENSMUST00000217643	GO:0001503(ossification);GO:0003993(acid phosphatase activity);GO:0005764(lysosome);GO:0008198(ferrous iron binding);GO:0008199(ferric iron binding);GO:0016311(dephosphorylation);GO:0016787(hydrolase activity);GO:0032496(response to lipopolysaccharide);GO:0032691(negative regulation of interleukin-1 beta production);GO:0032695(negative regulation of interleukin-12 production);GO:0032720(negative …	00740(Riboflavin metabolism);04142(Lysosome);04380(Osteoclast differentiation);05323(Rheumatoid arthritis);05323(Rheumatoid arthritis)	NA	NA	acid phosphatase 5, tartrate resistant [Source:MGI Symbol;Acc:MGI:87883]	protein_coding	R_MMU_196854(Metabolism_of_vitamins_and_cofactors);R_MMU_1430728(Metabolism);R_MMU_196849(Metabolism_of_water_soluble_vitamins_and_cofactors);R_MMU_196843(Vitamin_B2_(riboflavin)_metabolism)	1.57633	1.56062	1.78457	11.2815	12.9977	10.5429	1916	2165	1821	235	235	264
ENSMUSG00000001349	chr9	22099216	22109630	+	Cnn1	12797	ENSMUST00000001384	GO:0003779(actin binding);GO:0005515(protein binding);GO:0005516(calmodulin binding);GO:0005856(cytoskeleton);GO:0031032(actomyosin structure organization);GO:1904706(negative regulation of vascular smooth muscle cell proliferation)	NA	NA	NA	calponin 1 [Source:MGI Symbol;Acc:MGI:104979]	protein_coding	NA	0	0	0	0	0	0	0	0	0	0	0	0
ENSMUSG00000001366	chr9	78081499	78109065	-	Fbxo9	71538	ENSMUST00000085311;ENSMUST00000001402;ENSMUST00000159453;ENSMUST00000162451;ENSMUST00000162310;ENSMUST00000159099;ENSMUST00000162625	GO:0005515(protein binding);GO:0005737(cytoplasm);GO:0016567(protein ubiquitination);GO:0019005(SCF ubiquitin ligase complex);GO:0031146(SCF-dependent proteasomal ubiquitin-dependent protein catabolic process);GO:0032006(regulation of TOR signaling);GO:0045087(innate immune response);GO:0045444(fat cell differentiation);GO:0045444(fat cell differentiation)	NA	K10295	NA	f-box protein 9 [Source:MGI Symbol;Acc:MGI:1918788]	protein_coding;retained_intron	R_MMU_8951664(Neddylation);R_MMU_597592(Post_translational_protein_modification);R_MMU_392499(Metabolism_of_proteins);R_MMU_168256(Immune_System);R_MMU_983168(Antigen_processing:_Ubiquitination_&_Proteasome_degradation);R_MMU_1280218(Adaptive_Immune_System);R_MMU_983169(Class_I_MHC_mediated_antigen_processing_&_presentation)	8.01016	8.10841	8.05593	4.49037	4.34361	4.73775	1169	1110	1252	1815	1860	1815
ENSMUSG00000001376	chr6	3498382	3603531	+	Vps50	73288	ENSMUST00000001412;ENSMUST00000170873;ENSMUST00000164052;ENSMUST00000184780;ENSMUST00000183935;ENSMUST00000184461;ENSMUST00000183532;ENSMUST00000184959;ENSMUST00000184411	GO:0000149(SNARE binding);GO:0005768(endosome);GO:0005829(cytosol);GO:0015031(protein transport);GO:0016020(membrane);GO:0032456(endocytic recycling);GO:0042147(retrograde transport, endosome to Golgi);GO:0048471(perinuclear region of cytoplasm);GO:0055037(recycling endosome);GO:1990745(EARP complex);GO:1990745(EARP complex)	NA	K23288	NA	VPS50 EARP/GARPII complex subunit [Source:MGI Symbol;Acc:MGI:1920538]	protein_coding;retained_intron;processed_transcript	NA	5.37763	5.46376	5.31918	2.86439	1.94955	2.67434	2604	1740	2471	4264	4387	4185
ENSMUSG00000001380	chr18	36766528	36783205	-	Hars	15115	ENSMUST00000001416;ENSMUST00000236395;ENSMUST00000235863	GO:0000166(nucleotide binding);GO:0004812(aminoacyl-tRNA ligase activity);GO:0004821(histidine-tRNA ligase activity);GO:0005524(ATP binding);GO:0005737(cytoplasm);GO:0005739(mitochondrion);GO:0005829(cytosol);GO:0006412(translation);GO:0006418(tRNA aminoacylation for protein translation);GO:0006427(histidyl-tRNA aminoacylation);GO:0016874(ligase activity);GO:0032543(mitochondrial translation);GO:…	00970(Aminoacyl-tRNA biosynthesis);00970(Aminoacyl-tRNA biosynthesis)	K01892	EC:6.1.1.21	histidyl-tRNA synthetase [Source:MGI Symbol;Acc:MGI:108087]	protein_coding;retained_intron;nonsense_mediated_decay	NA	42.3038	43.2943	41.6634	59.7295	63.3078	63.932	12227	12707	13299	7555	7827	7384
ENSMUSG00000001383	chr18	36793876	36799666	+	Zmat2	66492	ENSMUST00000001419;ENSMUST00000235399	GO:0000398(mRNA splicing, via spliceosome);GO:0003676(nucleic acid binding);GO:0003677(DNA binding);GO:0005634(nucleus);GO:0005681(spliceosomal complex);GO:0006397(mRNA processing);GO:0008270(zinc ion binding);GO:0008380(RNA splicing);GO:0046540(U4/U6 x U5 tri-snRNP complex);GO:0046872(metal ion binding);GO:0071005(U2-type precatalytic spliceosome);GO:0071005(U2-type precatalytic spliceosome)	03040(Spliceosome);03040(Spliceosome)	K12848	NA	zinc finger, matrin type 2 [Source:MGI Symbol;Acc:MGI:1913742]	protein_coding;retained_intron	NA	23.4557	21.1806	22.7274	40.2181	29.9623	37.1131	8721	6371	8178	4437	4057	4267
ENSMUSG00000001403	chr2	164769898	164778822	+	Ube2c	68612	ENSMUST00000088248;ENSMUST00000001439	GO:0000151(ubiquitin ligase complex);GO:0000166(nucleotide binding);GO:0000209(protein polyubiquitination);GO:0004842(ubiquitin-protein transferase activity);GO:0005524(ATP binding);GO:0005634(nucleus);GO:0005680(anaphase-promoting complex);GO:0005829(cytosol);GO:0005886(plasma membrane);GO:0006511(ubiquitin-dependent protein catabolic process);GO:0007049(cell cycle);GO:0010458(exit from mitosis)…	04120(Ubiquitin mediated proteolysis);04120(Ubiquitin mediated proteolysis)	K06688	EC:2.3.2.23	ubiquitin-conjugating enzyme E2C [Source:MGI Symbol;Acc:MGI:1915862]	protein_coding	R_MMU_2559582(Senescence_Associated_Secretory_Phenotype_(SASP));R_MMU_8852135(Protein_ubiquitination);R_MMU_69620(Cell_Cycle_Checkpoints);R_MMU_2559583(Cellular_Senescence);R_MMU_174084(Autodegradation_of_Cdh1_by_Cdh1:APC/C);R_MMU_176407(Conversion_from_APC/C:Cdc20_to_APC/C:Cdh1_in_late_anaphase);R_MMU_2262752(Cellular_responses_to_stress);R_MMU_176814(Activation_of_APC/C_and_APC/C:Cdc20_mediated…	17.3775	15.8902	15.6274	47.5315	56.1267	51.8584	10338	11970	11462	3298	3052	2943
ENSMUSG00000001415	chr3	88336260	88362338	+	Smg5	229512	ENSMUST00000001451;ENSMUST00000192057;ENSMUST00000193007;ENSMUST00000192009;ENSMUST00000193097;ENSMUST00000192377;ENSMUST00000193224;ENSMUST00000194359	GO:0000184(nuclear-transcribed mRNA catabolic process, nonsense-mediated decay);GO:0005515(protein binding);GO:0005634(nucleus);GO:0005697(telomerase holoenzyme complex);GO:0005737(cytoplasm);GO:0007004(telomere maintenance via telomerase);GO:0031625(ubiquitin protein ligase binding);GO:0032204(regulation of telomere maintenance);GO:0032210(regulation of telomere maintenance via telomerase);GO:00…	03015(mRNA surveillance pathway);03015(mRNA surveillance pathway)	K11125	NA	Smg-5 homolog, nonsense mediated mRNA decay factor (C. elegans) [Source:MGI Symbol;Acc:MGI:2447364]	protein_coding;retained_intron;processed_transcript;nonsense_mediated_decay	R_MMU_975957(Nonsense_Mediated_Decay_(NMD)_enhanced_by_the_Exon_Junction_Complex_(EJC));R_MMU_927802(Nonsense_Mediated_Decay_(NMD));R_MMU_8953854(Metabolism_of_RNA)	17.1307	15.4627	14.9144	14.2699	15.3838	14.6709	8308	8780	8678	8697	7949	7516
ENSMUSG00000001416	chr3	88297116	88321767	+	Cct3	12462	ENSMUST00000001452;ENSMUST00000193666;ENSMUST00000167000;ENSMUST00000164783;ENSMUST00000167718;ENSMUST00000164166;ENSMUST00000168062;ENSMUST00000163735;ENSMUST00000164122;ENSMUST00000168971	GO:0000166(nucleotide binding);GO:0002199(zona pellucida receptor complex);GO:0005515(protein binding);GO:0005524(ATP binding);GO:0005737(cytoplasm);GO:0005829(cytosol);GO:0005832(chaperonin-containing T-complex);GO:0005874(microtubule);GO:0005886(plasma membrane);GO:0006457(protein folding);GO:0007339(binding of sperm to zona pellucida);GO:0032212(positive regulation of telomere maintenance via …	NA	K09495	NA	chaperonin containing Tcp1, subunit 3 (gamma) [Source:MGI Symbol;Acc:MGI:104708]	protein_coding;retained_intron	R_MMU_5620922(BBSome_mediated_cargo_targeting_to_cilium);R_MMU_5620920(Cargo_trafficking_to_the_periciliary_membrane);R_MMU_5617833(Cilium_Assembly);R_MMU_390471(Association_of_TriC/CCT_with_target_proteins_during_biosynthesis);R_MMU_391251(Protein_folding);R_MMU_392499(Metabolism_of_proteins);R_MMU_390466(Chaperonin_mediated_protein_folding);R_MMU_6814122(Cooperation_of_PDCL_(PhLP1)_and_TRiC/CCT…	58.0646	57.788	53.9413	72.5857	80.8171	77.4403	38678	42227	41934	26991	27198	24888
ENSMUSG00000001418	chr3	88325023	88331313	+	Glmp	56700	ENSMUST00000177005;ENSMUST00000193646;ENSMUST00000153716;ENSMUST00000152801;ENSMUST00000131666;ENSMUST00000001454;ENSMUST00000176425;ENSMUST00000140039;ENSMUST00000154381	GO:0000976(transcription regulatory region sequence-specific DNA binding);GO:0003700(DNA-binding transcription factor activity);GO:0005634(nucleus);GO:0005764(lysosome);GO:0005765(lysosomal membrane);GO:0005829(cytosol);GO:0016020(membrane);GO:0016021(integral component of membrane);GO:0045944(positive regulation of transcription by RNA polymerase II);GO:0045944(positive regulation of transcripti…	NA	NA	NA	glycosylated lysosomal membrane protein [Source:MGI Symbol;Acc:MGI:1913318]	protein_coding;retained_intron;nonsense_mediated_decay	NA	27.9709	25.5927	26.1961	21.6016	23.2516	21.0072	11372	12001	11237	12842	11897	11939
ENSMUSG00000001419	chr3	88142372	88172086	+	Mef2d	17261	ENSMUST00000001455;ENSMUST00000119251;ENSMUST00000107558;ENSMUST00000107559;ENSMUST00000140927;ENSMUST00000139153;ENSMUST00000152861	GO:0000976(transcription regulatory region sequence-specific DNA binding);GO:0000977(RNA polymerase II regulatory region sequence-specific DNA binding);GO:0000978(RNA polymerase II cis-regulatory region sequence-specific DNA binding);GO:0000981(DNA-binding transcription factor activity, RNA polymerase II-specific);GO:0001228(DNA-binding transcription activator activity, RNA polymerase II-specific…	04022(cGMP-PKG signaling pathway);04371(Apelin signaling pathway);04928(Parathyroid hormone synthesis, secretion and action);04928(Parathyroid hormone synthesis, secretion and action)	K09262	NA	myocyte enhancer factor 2D [Source:MGI Symbol;Acc:MGI:99533]	protein_coding;retained_intron;processed_transcript	R_MMU_525793(Myogenesis);R_MMU_1266738(Developmental_Biology)	24.4738	22.9397	23.5073	26.0033	25.1669	24.5683	13022	12356	12502	10691	10144	10191
ENSMUSG00000001420	chr3	88328655	88336148	-	Tmem79	71913	ENSMUST00000001456;ENSMUST00000107553;ENSMUST00000107552;ENSMUST00000193872	GO:0002070(epithelial cell maturation);GO:0005737(cytoplasm);GO:0005764(lysosome);GO:0005765(lysosomal membrane);GO:0005794(Golgi apparatus);GO:0016020(membrane);GO:0016021(integral component of membrane);GO:0031069(hair follicle morphogenesis);GO:0032588(trans-Golgi network membrane);GO:0042335(cuticle development);GO:0042802(identical protein binding);GO:0045055(regulated exocytosis);GO:0045684…	NA	NA	NA	transmembrane protein 79 [Source:MGI Symbol;Acc:MGI:1919163]	protein_coding	NA	0.466306	0.434951	0.400984	0.467839	0.486934	0.295808	116	117	75	100	96	86
ENSMUSG00000001424	chr6	28475139	28935162	+	Snd1	56463	ENSMUST00000164915;ENSMUST00000001460;ENSMUST00000183161;ENSMUST00000171532;ENSMUST00000163772;ENSMUST00000169579;ENSMUST00000165151	GO:0003676(nucleic acid binding);GO:0003723(RNA binding);GO:0004518(nuclease activity);GO:0004519(endonuclease activity);GO:0004521(endoribonuclease activity);GO:0005515(protein binding);GO:0005634(nucleus);GO:0005737(cytoplasm);GO:0005739(mitochondrion);GO:0005829(cytosol);GO:0006401(RNA catabolic process);GO:0010564(regulation of cell cycle process);GO:0010587(miRNA catabolic process);GO:001644…	05203(Viral carcinogenesis);05203(Viral carcinogenesis)	K15979	NA	staphylococcal nuclease and tudor domain containing 1 [Source:MGI Symbol;Acc:MGI:1929266]	nonsense_mediated_decay;protein_coding;retained_intron;processed_transcript	NA	36.257	34.7248	34.8276	25.255	28.5317	26.0173	20613	22835	21580	25815	25031	24612
ENSMUSG00000001435	chr10	77052178	77166548	-	Col18a1	12822	ENSMUST00000081654;ENSMUST00000218407;ENSMUST00000156009	GO:0001525(angiogenesis);GO:0001886(endothelial cell morphogenesis);GO:0005201(extracellular matrix structural constituent);GO:0005515(protein binding);GO:0005576(extracellular region);GO:0005581(collagen trimer);GO:0005604(basement membrane);GO:0005615(extracellular space);GO:0007155(cell adhesion);GO:0008284(positive regulation of cell population proliferation);GO:0030020(extracellular matrix s…	04974(Protein digestion and absorption);04974(Protein digestion and absorption)	K06823	NA	collagen, type XVIII, alpha 1 [Source:MGI Symbol;Acc:MGI:88451]	protein_coding	R_MMU_1650814(Collagen_biosynthesis_and_modifying_enzymes);R_MMU_1442490(Collagen_degradation);R_MMU_2022090(Assembly_of_collagen_fibrils_and_other_multimeric_structures);R_MMU_3000157(Laminin_interactions);R_MMU_8948216(Collagen_chain_trimerization);R_MMU_1474244(Extracellular_matrix_organization);R_MMU_1474228(Degradation_of_the_extracellular_matrix);R_MMU_1592389(Activation_of_Matrix_Metallopr…	2.51515	2.43813	2.6843	0.934265	0.800911	0.928702	550	462	555	1290	1265	1366
ENSMUSG00000001436	chr10	77032241	77050431	+	Slc19a1	20509	ENSMUST00000144234;ENSMUST00000105410;ENSMUST00000136925;ENSMUST00000130703;ENSMUST00000132984;ENSMUST00000127249;ENSMUST00000131031	GO:0005542(folic acid binding);GO:0005886(plasma membrane);GO:0005887(integral component of plasma membrane);GO:0007565(female pregnancy);GO:0008514(organic anion transmembrane transporter activity);GO:0008517(folic acid transmembrane transporter activity);GO:0008518(folate:anion antiporter activity);GO:0015297(antiporter activity);GO:0015350(methotrexate transmembrane transporter activity);GO:00…	01523(Antifolate resistance);04977(Vitamin digestion and absorption);04977(Vitamin digestion and absorption)	K14609	NA	solute carrier family 19 (folate transporter), member 1 [Source:MGI Symbol;Acc:MGI:103182]	protein_coding;retained_intron	R_MMU_196854(Metabolism_of_vitamins_and_cofactors);R_MMU_1430728(Metabolism);R_MMU_196849(Metabolism_of_water_soluble_vitamins_and_cofactors);R_MMU_196757(Metabolism_of_folate_and_pterines)	9.97856	10.5933	9.26393	10.9663	13.2078	12.5186	4264	5033	4944	3383	3636	3118
ENSMUSG00000001440	chr11	97159714	97187881	-	Kpnb1	16211	ENSMUST00000001479;ENSMUST00000132633;ENSMUST00000153727	GO:0005515(protein binding);GO:0005634(nucleus);GO:0005635(nuclear envelope);GO:0005643(nuclear pore);GO:0005654(nucleoplasm);GO:0005737(cytoplasm);GO:0005829(cytosol);GO:0006606(protein import into nucleus);GO:0006610(ribosomal protein import into nucleus);GO:0006886(intracellular protein transport);GO:0007079(mitotic chromosome movement towards spindle pole);GO:0007080(mitotic metaphase plate c…	03013(RNA transport);03013(RNA transport)	K14293	NA	karyopherin (importin) beta 1 [Source:MGI Symbol;Acc:MGI:107532]	protein_coding;retained_intron	R_MMU_5357801(Programmed_Cell_Death);R_MMU_556833(Metabolism_of_lipids);R_MMU_1430728(Metabolism);R_MMU_2995383(Initiation_of_Nuclear_Envelope_(NE)_Reformation);R_MMU_75153(Apoptotic_execution_phase);R_MMU_1640170(Cell_Cycle);R_MMU_69278(Cell_Cycle,_Mitotic);R_MMU_2995410(Nuclear_Envelope_(NE)_Reassembly);R_MMU_168256(Immune_System);R_MMU_8957322(Metabolism_of_steroids);R_MMU_1280215(Cytokine_Sig…	52.4692	52.7678	50.608	56.8273	49.1086	54.032	31326	26545	30268	25230	25689	24153
ENSMUSG00000001441	chr11	97205842	97280570	-	Npepps	19155	ENSMUST00000167806;ENSMUST00000001480;ENSMUST00000107608;ENSMUST00000165489;ENSMUST00000165216;ENSMUST00000171320;ENSMUST00000170506;ENSMUST00000133907;ENSMUST00000109294;ENSMUST00000147287;ENSMUST00000152820;ENSMUST00000154372;ENSMUST00000146833;ENSMUST00000168743;ENSMUST00000154917;ENSMUST00000163950;ENSMUST00000152546	GO:0004177(aminopeptidase activity);GO:0005634(nucleus);GO:0005737(cytoplasm);GO:0005829(cytosol);GO:0006508(proteolysis);GO:0008233(peptidase activity);GO:0008237(metallopeptidase activity);GO:0008270(zinc ion binding);GO:0016787(hydrolase activity);GO:0042277(peptide binding);GO:0043171(peptide catabolic process);GO:0046872(metal ion binding);GO:0070006(metalloaminopeptidase activity);GO:007145…	NA	K08776	EC:3.4.11.-	aminopeptidase puromycin sensitive [Source:MGI Symbol;Acc:MGI:1101358]	protein_coding;retained_intron;processed_transcript;nonsense_mediated_decay	R_MMU_168256(Immune_System);R_MMU_983168(Antigen_processing:_Ubiquitination_&_Proteasome_degradation);R_MMU_1280218(Adaptive_Immune_System);R_MMU_983169(Class_I_MHC_mediated_antigen_processing_&_presentation)	11.415	11.1962	11.5303	10.4411	9.55879	10.2553	6299	5657	6288	6008	5970	6024
ENSMUSG00000001444	chr11	97098071	97115331	-	Tbx21	57765	ENSMUST00000001484	GO:0000122(negative regulation of transcription by RNA polymerase II);GO:0000976(transcription regulatory region sequence-specific DNA binding);GO:0000977(RNA polymerase II regulatory region sequence-specific DNA binding);GO:0001102(RNA polymerase II activating transcription factor binding);GO:0001227(DNA-binding transcription repressor activity, RNA polymerase II-specific);GO:0001228(DNA-binding…	04658(Th1 and Th2 cell differentiation);04659(Th17 cell differentiation);05321(Inflammatory bowel disease (IBD))	K10166	NA	T-box 21 [Source:MGI Symbol;Acc:MGI:1888984]	protein_coding	NA	0.018142	0	0	0.019093	0.045934	0.029317	4	10	7	4	0	0
ENSMUSG00000001445	chr11	97041560	97049213	+	Mrpl10	107732	ENSMUST00000001485	GO:0003735(structural constituent of ribosome);GO:0005654(nucleoplasm);GO:0005739(mitochondrion);GO:0005762(mitochondrial large ribosomal subunit);GO:0005840(ribosome);GO:0006412(translation);GO:0015934(large ribosomal subunit);GO:0042254(ribosome biogenesis);GO:1990904(ribonucleoprotein complex)	03010(Ribosome)	K02864	NA	mitochondrial ribosomal protein L10 [Source:MGI Symbol;Acc:MGI:1333801]	protein_coding	R_MMU_5368287(Mitochondrial_translation);R_MMU_5389840(Mitochondrial_translation_elongation);R_MMU_72766(Translation);R_MMU_392499(Metabolism_of_proteins);R_MMU_5419276(Mitochondrial_translation_termination)	25.7106	23.887	24.2654	29.8768	37.4605	32.2608	4269	5248	4684	3205	3014	3002
ENSMUSG00000001467	chr5	4081145	4104746	-	Cyp51	13121	ENSMUST00000001507;ENSMUST00000151539;ENSMUST00000199909	GO:0004497(monooxygenase activity);GO:0005506(iron ion binding);GO:0005783(endoplasmic reticulum);GO:0005789(endoplasmic reticulum membrane);GO:0006629(lipid metabolic process);GO:0006694(steroid biosynthetic process);GO:0006695(cholesterol biosynthetic process);GO:0008202(steroid metabolic process);GO:0008203(cholesterol metabolic process);GO:0008398(sterol 14-demethylase activity);GO:0016020(me…	00100(Steroid biosynthesis);00100(Steroid biosynthesis)	K05917	EC:1.14.14.154	cytochrome P450, family 51 [Source:MGI Symbol;Acc:MGI:106040]	protein_coding;retained_intron	R_MMU_211897(Cytochrome_P450_arranged_by_substrate_type);R_MMU_556833(Metabolism_of_lipids);R_MMU_1430728(Metabolism);R_MMU_211976(Endogenous_sterols);R_MMU_191273(Cholesterol_biosynthesis);R_MMU_211945(Phase_I_Functionalization_of_compounds);R_MMU_8957322(Metabolism_of_steroids);R_MMU_211859(Biological_oxidations)	4.585	4.22696	4.43176	15.2455	12.4977	14.7558	5631	4527	5539	1479	1381	1418
ENSMUSG00000001472	chr8	123373753	123403835	+	Tcf25	66855	ENSMUST00000212571;ENSMUST00000212470;ENSMUST00000108840;ENSMUST00000057934;ENSMUST00000211932;ENSMUST00000212569;ENSMUST00000212498;ENSMUST00000211964;ENSMUST00000212741;ENSMUST00000212880;ENSMUST00000212996	GO:0000122(negative regulation of transcription by RNA polymerase II);GO:0003677(DNA binding);GO:0003700(DNA-binding transcription factor activity);GO:0005515(protein binding);GO:0005634(nucleus);GO:0005634(nucleus)	NA	NA	NA	transcription factor 25 (basic helix-loop-helix) [Source:MGI Symbol;Acc:MGI:1914105]	protein_coding;processed_transcript	NA	46.6175	45.47	45.4976	39.0296	43.8335	40.6922	17601	19384	18649	18339	18109	17766
ENSMUSG00000001473	chr18	67390717	67402749	+	Tubb6	67951	ENSMUST00000001513;ENSMUST00000236667	GO:0000166(nucleotide binding);GO:0000226(microtubule cytoskeleton organization);GO:0000278(mitotic cell cycle);GO:0003924(GTPase activity);GO:0005200(structural constituent of cytoskeleton);GO:0005525(GTP binding);GO:0005737(cytoplasm);GO:0005856(cytoskeleton);GO:0005874(microtubule);GO:0007010(cytoskeleton organization);GO:0007017(microtubule-based process);GO:0007017(microtubule-based process)	04145(Phagosome);04540(Gap junction);04540(Gap junction)	K07375	NA	tubulin, beta 6 class V [Source:MGI Symbol;Acc:MGI:1915201]	protein_coding;retained_intron	R_MMU_157858(Gap_junction_trafficking_and_regulation);R_MMU_8852276(The_role_of_GTSE1_in_G2/M_progression_after_G2_checkpoint);R_MMU_9663891(Selective_autophagy);R_MMU_5653656(Vesicle_mediated_transport);R_MMU_373760(L1CAM_interactions);R_MMU_199977(ER_to_Golgi_Anterograde_Transport);R_MMU_5358351(Signaling_by_Hedgehog);R_MMU_5626467(RHO_GTPases_activate_IQGAPs);R_MMU_109582(Hemostasis);R_MMU_226…	54.9097	56.5194	54.9694	71.2233	88.2608	79.9714	14519	17643	16567	9765	10176	9702
ENSMUSG00000001482	chr8	123423527	123463270	+	Def8	23854	ENSMUST00000093049;ENSMUST00000001522;ENSMUST00000065534;ENSMUST00000124741;ENSMUST00000108832;ENSMUST00000132063;ENSMUST00000128424;ENSMUST00000108830;ENSMUST00000212391;ENSMUST00000212827	GO:0005515(protein binding);GO:0005575(cellular_component);GO:0032418(lysosome localization);GO:0035556(intracellular signal transduction);GO:0045780(positive regulation of bone resorption);GO:0046872(metal ion binding);GO:1900029(positive regulation of ruffle assembly);GO:1900029(positive regulation of ruffle assembly)	NA	NA	NA	differentially expressed in FDCP 8 [Source:MGI Symbol;Acc:MGI:1346331]	protein_coding	NA	6.44887	6.71143	6.24577	6.53369	7.42185	7.21661	2412	2686	2709	2077	2188	1996
ENSMUSG00000001494	chr11	101962458	101967015	-	Sost	74499	ENSMUST00000001534	GO:0001503(ossification);GO:0005515(protein binding);GO:0005576(extracellular region);GO:0005615(extracellular space);GO:0005794(Golgi apparatus);GO:0008134(transcription factor binding);GO:0008201(heparin binding);GO:0009612(response to mechanical stimulus);GO:0016055(Wnt signaling pathway);GO:0030178(negative regulation of Wnt signaling pathway);GO:0030279(negative regulation of ossification);G…	04310(Wnt signaling pathway);04928(Parathyroid hormone synthesis, secretion and action)	K16834	NA	sclerostin [Source:MGI Symbol;Acc:MGI:1921749]	protein_coding	R_MMU_3772470(Negative_regulation_of_TCF_dependent_signaling_by_WNT_ligand_antagonists);R_MMU_201681(TCF_dependent_signaling_in_response_to_WNT);R_MMU_195721(Signaling_by_WNT);R_MMU_162582(Signal_Transduction)	0	0.025773	0	0	0	0	0	0	0	0	4	0
ENSMUSG00000001497	chr12	56691767	56712822	+	Pax9	18511	ENSMUST00000153250	GO:0000977(RNA polymerase II regulatory region sequence-specific DNA binding);GO:0001228(DNA-binding transcription activator activity, RNA polymerase II-specific);GO:0003677(DNA binding);GO:0003700(DNA-binding transcription factor activity);GO:0005634(nucleus);GO:0005667(transcription factor complex);GO:0006355(regulation of transcription, DNA-templated);GO:0007275(multicellular organism developm…	NA	K09382	NA	paired box 9 [Source:MGI Symbol;Acc:MGI:97493]	protein_coding	NA	0	0.0158507	0	0	0	0	0	0	0	0	6	0
ENSMUSG00000001504	chr13	72628820	72634198	+	Irx2	16372	ENSMUST00000074372;ENSMUST00000169028;ENSMUST00000167067;ENSMUST00000163393;ENSMUST00000172353	GO:0000122(negative regulation of transcription by RNA polymerase II);GO:0000981(DNA-binding transcription factor activity, RNA polymerase II-specific);GO:0001227(DNA-binding transcription repressor activity, RNA polymerase II-specific);GO:0001656(metanephros development);GO:0003677(DNA binding);GO:0005634(nucleus);GO:0006355(regulation of transcription, DNA-templated);GO:0006357(regulation of tr…	NA	NA	NA	Iroquois homeobox 2 [Source:MGI Symbol;Acc:MGI:1197526]	protein_coding;processed_transcript;retained_intron	NA	6.13626	6.04623	5.81464	8.04455	8.01835	8.5844	2210	2161	2398	1471	1468	1384
ENSMUSG00000001506	chr11	94936224	94953042	+	Col1a1	12842	ENSMUST00000001547;ENSMUST00000148593;ENSMUST00000148046	GO:0001501(skeletal system development);GO:0001503(ossification);GO:0001568(blood vessel development);GO:0001649(osteoblast differentiation);GO:0001957(intramembranous ossification);GO:0001958(endochondral ossification);GO:0002020(protease binding);GO:0005201(extracellular matrix structural constituent);GO:0005515(protein binding);GO:0005576(extracellular region);GO:0005581(collagen trimer);GO:00…	04151(PI3K-Akt signaling pathway);04510(Focal adhesion);04512(ECM-receptor interaction);04611(Platelet activation);04926(Relaxin signaling pathway);04933(AGE-RAGE signaling pathway in diabetic complications);04974(Protein digestion and absorption);05146(Amoebiasis);05165(Human papillomavirus infection);05205(Proteoglycans in cancer);05205(Proteoglycans in cancer)	K06236	NA	collagen, type I, alpha 1 [Source:MGI Symbol;Acc:MGI:88467]	protein_coding;retained_intron	R_MMU_1650814(Collagen_biosynthesis_and_modifying_enzymes);R_MMU_3000171(Non_integrin_membrane_ECM_interactions);R_MMU_114604(GPVI_mediated_activation_cascade);R_MMU_76009(Platelet_Aggregation_(Plug_Formation));R_MMU_1442490(Collagen_degradation);R_MMU_8875878(MET_promotes_cell_motility);R_MMU_430116(GP1b_IX_V_activation_signalling);R_MMU_109582(Hemostasis);R_MMU_2022090(Assembly_of_collagen_fibr…	0.773404	0.448366	0.144925	0	0	0	0	0	0	373	220	71
ENSMUSG00000001507	chr11	95044474	95076797	-	Itga3	16400	ENSMUST00000001548	GO:0001764(neuron migration);GO:0001968(fibronectin binding);GO:0002020(protease binding);GO:0005178(integrin binding);GO:0005515(protein binding);GO:0005518(collagen binding);GO:0005886(plasma membrane);GO:0007155(cell adhesion);GO:0007229(integrin-mediated signaling pathway);GO:0007507(heart development);GO:0007613(memory);GO:0008305(integrin complex);GO:0009897(external side of plasma membrane…	04151(PI3K-Akt signaling pathway);04510(Focal adhesion);04512(ECM-receptor interaction);04640(Hematopoietic cell lineage);04810(Regulation of actin cytoskeleton);05165(Human papillomavirus infection);05200(Pathways in cancer);05222(Small cell lung cancer);05410(Hypertrophic cardiomyopathy (HCM));05412(Arrhythmogenic right ventricular cardiomyopathy (ARVC));05414(Dilated cardiomyopathy (DCM))	K06482	NA	integrin alpha 3 [Source:MGI Symbol;Acc:MGI:96602]	protein_coding	R_MMU_8875878(MET_promotes_cell_motility);R_MMU_109582(Hemostasis);R_MMU_3000157(Laminin_interactions);R_MMU_1474244(Extracellular_matrix_organization);R_MMU_202733(Cell_surface_interactions_at_the_vascular_wall);R_MMU_9006934(Signaling_by_Receptor_Tyrosine_Kinases);R_MMU_6806834(Signaling_by_MET);R_MMU_162582(Signal_Transduction);R_MMU_210991(Basigin_interactions);R_MMU_216083(Integrin_cell_surf…	0	0	0	0	0.0226049	0	0	11	0	0	0	0
ENSMUSG00000001517	chr6	128362967	128376146	+	Foxm1	14235	ENSMUST00000123988;ENSMUST00000073316;ENSMUST00000112148;ENSMUST00000203040;ENSMUST00000125456;ENSMUST00000136395;ENSMUST00000153423	GO:0000086(G2/M transition of mitotic cell cycle);GO:0000122(negative regulation of transcription by RNA polymerase II);GO:0000977(RNA polymerase II regulatory region sequence-specific DNA binding);GO:0003677(DNA binding);GO:0003700(DNA-binding transcription factor activity);GO:0005634(nucleus);GO:0006355(regulation of transcription, DNA-templated);GO:0006978(DNA damage response, signal transduct…	04218(Cellular senescence);04218(Cellular senescence)	K09406	NA	forkhead box M1 [Source:MGI Symbol;Acc:MGI:1347487]	processed_transcript;protein_coding;retained_intron	R_MMU_1640170(Cell_Cycle);R_MMU_69278(Cell_Cycle,_Mitotic);R_MMU_453274(Mitotic_G2_G2/M_phases);R_MMU_69273(Cyclin_A/B1/B2_associated_events_during_G2/M_transition);R_MMU_69275(G2/M_Transition);R_MMU_156711(Polo_like_kinase_mediated_events)	15.3136	15.0201	14.3354	13.1745	12.2912	11.5302	6344	5804	5642	6432	6388	5978
ENSMUSG00000001518	chr6	128409444	128424931	-	Itfg2	101142	ENSMUST00000001559;ENSMUST00000142615;ENSMUST00000203374;ENSMUST00000204362;ENSMUST00000203195;ENSMUST00000203853;ENSMUST00000203026;ENSMUST00000133994;ENSMUST00000204467	GO:0002314(germinal center B cell differentiation);GO:0003674(molecular_function);GO:0005515(protein binding);GO:0005654(nucleoplasm);GO:0005764(lysosome);GO:0005765(lysosomal membrane);GO:0005829(cytosol);GO:0016020(membrane);GO:0032006(regulation of TOR signaling);GO:0034198(cellular response to amino acid starvation);GO:0042149(cellular response to glucose starvation);GO:0140007(KICSTOR comple…	NA	K23296	NA	integrin alpha FG-GAP repeat containing 2 [Source:MGI Symbol;Acc:MGI:1915450]	protein_coding;retained_intron;nonsense_mediated_decay	R_MMU_2262752(Cellular_responses_to_stress);R_MMU_9711097(Cellular_response_to_starvation);R_MMU_8953897(Cellular_responses_to_external_stimuli);R_MMU_9639288(Amino_acids_regulate_mTORC1)	1.83822	1.7974	1.66493	1.59692	1.39392	1.44722	952	814	875	956	946	860
ENSMUSG00000001520	chr6	128399296	128416427	+	Nrip2	60345	ENSMUST00000123867;ENSMUST00000136631	GO:0000122(negative regulation of transcription by RNA polymerase II);GO:0004190(aspartic-type endopeptidase activity);GO:0005515(protein binding);GO:0005634(nucleus);GO:0005737(cytoplasm);GO:0006508(proteolysis);GO:0007219(Notch signaling pathway);GO:0007219(Notch signaling pathway)	NA	K13215	NA	nuclear receptor interacting protein 2 [Source:MGI Symbol;Acc:MGI:1891884]	protein_coding;retained_intron	NA	0.0151928	0.151671	0.0753919	0.0669542	0.0364083	0.00492665	22	12	2	5	43	21
ENSMUSG00000001521	chr6	128321161	128355851	-	Tulp3	22158	ENSMUST00000001562;ENSMUST00000128708;ENSMUST00000138313;ENSMUST00000133134;ENSMUST00000203625;ENSMUST00000157005	GO:0001664(G protein-coupled receptor binding);GO:0001841(neural tube formation);GO:0001843(neural tube closure);GO:0005576(extracellular region);GO:0005634(nucleus);GO:0005654(nucleoplasm);GO:0005730(nucleolus);GO:0005737(cytoplasm);GO:0005886(plasma membrane);GO:0005929(cilium);GO:0005930(axoneme);GO:0007275(multicellular organism development);GO:0007420(brain development);GO:0008277(regulation…	NA	NA	NA	tubby-like protein 3 [Source:MGI Symbol;Acc:MGI:1329045]	protein_coding;processed_transcript;retained_intron	R_MMU_5358351(Signaling_by_Hedgehog);R_MMU_5610787(Hedgehog_'off'_state);R_MMU_162582(Signal_Transduction)	3.15399	3.32682	3.1985	4.60087	5.16038	4.88656	3597	3956	3882	2151	2298	2166
ENSMUSG00000001524	chr17	35667730	35673739	-	Gtf2h4	14885	ENSMUST00000001565;ENSMUST00000162927;ENSMUST00000160535;ENSMUST00000160734;ENSMUST00000160752;ENSMUST00000162894;ENSMUST00000160039;ENSMUST00000162266;ENSMUST00000159671;ENSMUST00000162604;ENSMUST00000160711;ENSMUST00000159852	GO:0000438(core TFIIH complex portion of holo TFIIH complex);GO:0000439(transcription factor TFIIH core complex);GO:0001671(ATPase activator activity);GO:0003690(double-stranded DNA binding);GO:0005634(nucleus);GO:0005669(transcription factor TFIID complex);GO:0005675(transcription factor TFIIH holo complex);GO:0006281(DNA repair);GO:0006289(nucleotide-excision repair);GO:0006366(transcription by…	03022(Basal transcription factors);03420(Nucleotide excision repair);05203(Viral carcinogenesis);05203(Viral carcinogenesis)	K03144	NA	general transcription factor II H, polypeptide 4 [Source:MGI Symbol;Acc:MGI:1338799]	protein_coding;retained_intron;nonsense_mediated_decay;processed_transcript	R_MMU_6782135(Dual_incision_in_TC_NER);R_MMU_674695(RNA_Polymerase_II_Pre_transcription_Events);R_MMU_6782210(Gap_filling_DNA_repair_synthesis_and_ligation_in_TC_NER);R_MMU_73863(RNA_Polymerase_I_Transcription_Termination);R_MMU_73857(RNA_Polymerase_II_Transcription);R_MMU_73854(RNA_Polymerase_I_Promoter_Clearance);R_MMU_73776(RNA_Polymerase_II_Promoter_Escape);R_MMU_73864(RNA_Polymerase_I_Transc…	5.77658	5.41272	5.7333	6.91967	8.48429	7.57144	1922	2310	2135	1400	1328	1379
ENSMUSG00000001525	chr17	35833921	35838306	-	Tubb5	22154	ENSMUST00000001566;ENSMUST00000173253;ENSMUST00000134978;ENSMUST00000156050	GO:0000166(nucleotide binding);GO:0000226(microtubule cytoskeleton organization);GO:0000278(mitotic cell cycle);GO:0003924(GTPase activity);GO:0005200(structural constituent of cytoskeleton);GO:0005525(GTP binding);GO:0005634(nucleus);GO:0005641(nuclear envelope lumen);GO:0005737(cytoplasm);GO:0005829(cytosol);GO:0005856(cytoskeleton);GO:0005874(microtubule);GO:0007010(cytoskeleton organization);…	04145(Phagosome);04540(Gap junction);04540(Gap junction)	K07375	NA	tubulin, beta 5 class I [Source:MGI Symbol;Acc:MGI:107812]	protein_coding;retained_intron	R_MMU_380287(Centrosome_maturation);R_MMU_380259(Loss_of_Nlp_from_mitotic_centrosomes);R_MMU_2565942(Regulation_of_PLK1_Activity_at_G2/M_Transition);R_MMU_1640170(Cell_Cycle);R_MMU_5617833(Cilium_Assembly);R_MMU_380270(Recruitment_of_mitotic_centrosome_proteins_and_complexes);R_MMU_5620912(Anchoring_of_the_basal_body_to_the_plasma_membrane);R_MMU_380284(Loss_of_proteins_required_for_interphase_mi…	249.914	250.501	249.692	296.999	364.364	330.579	82650	99429	93488	60670	61567	60162
ENSMUSG00000001542	chr13	75706757	75772364	+	Ell2	192657	ENSMUST00000001583;ENSMUST00000220572;ENSMUST00000221432;ENSMUST00000222892;ENSMUST00000222564;ENSMUST00000221979	GO:0005634(nucleus);GO:0005654(nucleoplasm);GO:0006368(transcription elongation from RNA polymerase II promoter);GO:0008023(transcription elongation factor complex);GO:0032968(positive regulation of transcription elongation from RNA polymerase II promoter);GO:0042795(snRNA transcription by RNA polymerase II);GO:0042795(snRNA transcription by RNA polymerase II)	NA	K15183	NA	elongation factor RNA polymerase II 2 [Source:MGI Symbol;Acc:MGI:2183438]	protein_coding;nonsense_mediated_decay;retained_intron	R_MMU_73857(RNA_Polymerase_II_Transcription);R_MMU_6807505(RNA_polymerase_II_transcribes_snRNA_genes);R_MMU_74160(Gene_expression_(Transcription))	4.96306	4.92172	4.92118	8.63993	7.10181	8.07623	7105	5728	6749	3562	3575	3504
ENSMUSG00000001552	chr11	100368958	100397749	-	Jup	16480	ENSMUST00000124659;ENSMUST00000001592;ENSMUST00000152774;ENSMUST00000149798;ENSMUST00000155746	GO:0001954(positive regulation of cell-matrix adhesion);GO:0002159(desmosome assembly);GO:0003713(transcription coactivator activity);GO:0005198(structural molecule activity);GO:0005515(protein binding);GO:0005634(nucleus);GO:0005737(cytoplasm);GO:0005829(cytosol);GO:0005856(cytoskeleton);GO:0005882(intermediate filament);GO:0005886(plasma membrane);GO:0005911(cell-cell junction);GO:0005912(adher…	05200(Pathways in cancer);05202(Transcriptional misregulation in cancer);05221(Acute myeloid leukemia);05226(Gastric cancer);05412(Arrhythmogenic right ventricular cardiomyopathy (ARVC));05412(Arrhythmogenic right ventricular cardiomyopathy (ARVC))	K10056	NA	junction plakoglobin [Source:MGI Symbol;Acc:MGI:96650]	processed_transcript;protein_coding	R_MMU_6805567(Keratinization);R_MMU_8980692(RHOA_GTPase_cycle);R_MMU_421270(Cell_cell_junction_organization);R_MMU_9012999(RHO_GTPase_cycle);R_MMU_4420097(VEGFA_VEGFR2_Pathway);R_MMU_9013106(RHOC_GTPase_cycle);R_MMU_9013026(RHOB_GTPase_cycle);R_MMU_446728(Cell_junction_organization);R_MMU_168256(Immune_System);R_MMU_9716542(Signaling_by_Rho_GTPases,_Miro_GTPases_and_RHOBTB3);R_MMU_9013148(CDC42_G…	0.0753842	0.182964	0.131479	0.0261305	0.0446318	0.00723869	15	26	4	38	89	64
ENSMUSG00000001555	chr11	100415697	100424824	+	Fkbp10	14230	ENSMUST00000001595;ENSMUST00000139084	GO:0000413(protein peptidyl-prolyl isomerization);GO:0001701(in utero embryonic development);GO:0003755(peptidyl-prolyl cis-trans isomerase activity);GO:0005509(calcium ion binding);GO:0005515(protein binding);GO:0005528(FK506 binding);GO:0005758(mitochondrial intermembrane space);GO:0005783(endoplasmic reticulum);GO:0005788(endoplasmic reticulum lumen);GO:0016020(membrane);GO:0016853(isomerase a…	NA	K09575	EC:5.2.1.8	FK506 binding protein 10 [Source:MGI Symbol;Acc:MGI:104769]	protein_coding;retained_intron	NA	0.0526994	0.0319104	0	0	0	0	0	0	0	13	7	0
ENSMUSG00000001558	chr11	100441917	100457022	+	Klhl10	66720	ENSMUST00000001599;ENSMUST00000107395	GO:0000902(cell morphogenesis);GO:0005515(protein binding);GO:0005737(cytoplasm);GO:0007283(spermatogenesis);GO:0007286(spermatid development);GO:0008584(male gonad development);GO:0009566(fertilization);GO:0016567(protein ubiquitination);GO:0030154(cell differentiation);GO:0048808(male genitalia morphogenesis);GO:0048873(homeostasis of number of cells within a tissue);GO:0048873(homeostasis of n…	NA	K10448	NA	kelch-like 10 [Source:MGI Symbol;Acc:MGI:2181067]	protein_coding	NA	0	0.0245559	0.0147395	0.0156385	0.0931301	0.0317213	3	17	6	0	4	3
ENSMUSG00000001566	chr5	29473034	29478470	-	Mnx1	15285	ENSMUST00000165512	GO:0000981(DNA-binding transcription factor activity, RNA polymerase II-specific);GO:0001764(neuron migration);GO:0003677(DNA binding);GO:0005634(nucleus);GO:0005654(nucleoplasm);GO:0005730(nucleolus);GO:0005829(cytosol);GO:0006355(regulation of transcription, DNA-templated);GO:0006357(regulation of transcription by RNA polymerase II);GO:0007417(central nervous system development);GO:0008045(moto…	04950(Maturity onset diabetes of the young)	K08025	NA	motor neuron and pancreas homeobox 1 [Source:MGI Symbol;Acc:MGI:109160]	protein_coding	NA	0	0	0	0	0	0	0	0	0	0	0	0
ENSMUSG00000001569	chr5	29434664	29457843	+	Nom1	433864	ENSMUST00000001611;ENSMUST00000146347	GO:0003723(RNA binding);GO:0005515(protein binding);GO:0005634(nucleus);GO:0005730(nucleolus);GO:0042274(ribosomal small subunit biogenesis);GO:0048820(hair follicle maturation);GO:0048820(hair follicle maturation)	NA	K17583	NA	nucleolar protein with MIF4G domain 1 [Source:MGI Symbol;Acc:MGI:1861749]	protein_coding;retained_intron	NA	4.98371	5.10026	4.95899	4.39086	3.60557	4.18352	3392	2731	3284	3358	3479	3316
ENSMUSG00000001576	chr17	26561489	26656934	+	Ergic1	67458	ENSMUST00000167662;ENSMUST00000165021;ENSMUST00000001619;ENSMUST00000235653;ENSMUST00000167070;ENSMUST00000237902;ENSMUST00000235197;ENSMUST00000236642;ENSMUST00000170640;ENSMUST00000236481;ENSMUST00000163213;ENSMUST00000165802;ENSMUST00000236163	GO:0000139(Golgi membrane);GO:0003674(molecular_function);GO:0005654(nucleoplasm);GO:0005783(endoplasmic reticulum);GO:0005789(endoplasmic reticulum membrane);GO:0005793(endoplasmic reticulum-Golgi intermediate compartment);GO:0005794(Golgi apparatus);GO:0006888(endoplasmic reticulum to Golgi vesicle-mediated transport);GO:0006890(retrograde vesicle-mediated transport, Golgi to endoplasmic reticu…	NA	K20365	NA	endoplasmic reticulum-golgi intermediate compartment (ERGIC) 1 [Source:MGI Symbol;Acc:MGI:1914708]	protein_coding;processed_transcript;nonsense_mediated_decay;retained_intron	NA	13.8196	13.3324	14.0347	11.4262	12.9321	11.7833	8500	9432	8907	8966	8759	9038
ENSMUSG00000001583	chr11	69851005	69858730	-	Tnk1	83813	ENSMUST00000001626;ENSMUST00000108626	GO:0000166(nucleotide binding);GO:0004672(protein kinase activity);GO:0004713(protein tyrosine kinase activity);GO:0004715(non-membrane spanning protein tyrosine kinase activity);GO:0005102(signaling receptor binding);GO:0005515(protein binding);GO:0005524(ATP binding);GO:0005737(cytoplasm);GO:0005829(cytosol);GO:0006468(protein phosphorylation);GO:0007169(transmembrane receptor protein tyrosine …	NA	K08885	EC:2.7.10.2	tyrosine kinase, non-receptor, 1 [Source:MGI Symbol;Acc:MGI:1930958]	protein_coding	NA	0.0139427	0	0.00906	0	0.0299964	0	0	9	0	4	0	3
ENSMUSG00000001588	chr11	69881567	69895539	-	Acap1	216859	ENSMUST00000108622;ENSMUST00000001631;ENSMUST00000127238;ENSMUST00000148037	GO:0003674(molecular_function);GO:0005096(GTPase activator activity);GO:0005515(protein binding);GO:0005768(endosome);GO:0006629(lipid metabolic process);GO:0007165(signal transduction);GO:0008150(biological_process);GO:0016020(membrane);GO:0016042(lipid catabolic process);GO:0043547(positive regulation of GTPase activity);GO:0046872(metal ion binding);GO:0055038(recycling endosome membrane);GO:0…	04144(Endocytosis);04144(Endocytosis)	K12489	NA	ArfGAP with coiled-coil, ankyrin repeat and PH domains 1 [Source:MGI Symbol;Acc:MGI:2388270]	retained_intron;protein_coding;processed_transcript	NA	2.1442	2.26241	1.98399	0.175911	0.209821	0.184557	74	85	78	765	817	703
ENSMUSG00000001622	chr5	87925579	87932665	+	Csn3	12994	ENSMUST00000001667;ENSMUST00000113267;ENSMUST00000144929;ENSMUST00000140690;ENSMUST00000113271;ENSMUST00000148793	GO:0003674(molecular_function);GO:0005576(extracellular region);GO:0005615(extracellular space);GO:0007595(lactation);GO:0050821(protein stabilization);GO:0050821(protein stabilization)	NA	K17282	NA	casein kappa [Source:MGI Symbol;Acc:MGI:107461]	protein_coding;retained_intron	R_MMU_382551(Transport_of_small_molecules);R_MMU_5223345(Miscellaneous_transport_and_binding_events)	0	0.0244313	0.0452753	0.0473005	0.0360602	0.0325665	18	14	13	0	8	15
ENSMUSG00000001627	chr12	40201567	40248079	-	Ifrd1	15982	ENSMUST00000001672;ENSMUST00000170119;ENSMUST00000165027;ENSMUST00000169926;ENSMUST00000170752;ENSMUST00000164354;ENSMUST00000171553	GO:0005634(nucleus);GO:0005737(cytoplasm);GO:0006357(regulation of transcription by RNA polymerase II);GO:0007275(multicellular organism development);GO:0014706(striated muscle tissue development);GO:0030154(cell differentiation);GO:0030517(negative regulation of axon extension);GO:0042692(muscle cell differentiation);GO:0043403(skeletal muscle tissue regeneration);GO:0045944(positive regulation …	NA	NA	NA	interferon-related developmental regulator 1 [Source:MGI Symbol;Acc:MGI:1316717]	protein_coding;retained_intron	NA	24.7333	25.9153	25.0082	24.4086	19.0805	21.8879	11963	9171	10902	10575	11218	10612
ENSMUSG00000001630	chr6	146724995	146778812	+	Stk38l	232533	ENSMUST00000001675;ENSMUST00000111644;ENSMUST00000203318	GO:0000166(nucleotide binding);GO:0000287(magnesium ion binding);GO:0003779(actin binding);GO:0004672(protein kinase activity);GO:0004674(protein serine/threonine kinase activity);GO:0005524(ATP binding);GO:0005737(cytoplasm);GO:0005829(cytosol);GO:0005856(cytoskeleton);GO:0006468(protein phosphorylation);GO:0015629(actin cytoskeleton);GO:0016020(membrane);GO:0016301(kinase activity);GO:0016310(p…	NA	K08790	EC:2.7.11.1	serine/threonine kinase 38 like [Source:MGI Symbol;Acc:MGI:1922250]	protein_coding	NA	3.12229	2.95523	3.06399	4.84118	4.25469	4.37013	1977	1704	1814	1112	1066	1083
ENSMUSG00000001632	chr6	113307137	113324860	+	Brpf1	78783	ENSMUST00000113122;ENSMUST00000204198;ENSMUST00000113121;ENSMUST00000113119;ENSMUST00000113117;ENSMUST00000204626;ENSMUST00000203577;ENSMUST00000124530;ENSMUST00000138737;ENSMUST00000131594	GO:0000123(histone acetyltransferase complex);GO:0001570(vasculogenesis);GO:0001841(neural tube formation);GO:0003676(nucleic acid binding);GO:0003677(DNA binding);GO:0005515(protein binding);GO:0005634(nucleus);GO:0005694(chromosome);GO:0005737(cytoplasm);GO:0005829(cytosol);GO:0005886(plasma membrane);GO:0006325(chromatin organization);GO:0035726(common myeloid progenitor cell proliferation);GO…	NA	K11348	NA	bromodomain and PHD finger containing, 1 [Source:MGI Symbol;Acc:MGI:1926033]	protein_coding;retained_intron	R_MMU_73857(RNA_Polymerase_II_Transcription);R_MMU_212436(Generic_Transcription_Pathway);R_MMU_3700989(Transcriptional_Regulation_by_TP53);R_MMU_5633007(Regulation_of_TP53_Activity);R_MMU_3214847(HATs_acetylate_histones);R_MMU_74160(Gene_expression_(Transcription));R_MMU_6804758(Regulation_of_TP53_Activity_through_Acetylation);R_MMU_3247509(Chromatin_modifying_enzymes);R_MMU_4839726(Chromatin_org…	14.8129	14.0021	14.1836	11.4528	9.92636	10.5958	6499	5524	6112	7331	7017	6969
ENSMUSG00000001642	chr6	34302434	34317459	-	Akr1b3	11677	ENSMUST00000201392;ENSMUST00000142761;ENSMUST00000102980;ENSMUST00000136559;ENSMUST00000126991;ENSMUST00000154655	GO:0001523(retinoid metabolic process);GO:0001758(retinal dehydrogenase activity);GO:0001894(tissue homeostasis);GO:0002070(epithelial cell maturation);GO:0003091(renal water homeostasis);GO:0004032(alditol:NADP+ 1-oxidoreductase activity);GO:0005615(extracellular space);GO:0005654(nucleoplasm);GO:0005737(cytoplasm);GO:0005829(cytosol);GO:0005996(monosaccharide metabolic process);GO:0006061(sorbi…	00040(Pentose and glucuronate interconversions);00051(Fructose and mannose metabolism);00052(Galactose metabolism);00561(Glycerolipid metabolism);00790(Folate biosynthesis);00790(Folate biosynthesis)	K00011	EC:1.1.1.21	aldo-keto reductase family 1, member B3 (aldose reductase) [Source:MGI Symbol;Acc:MGI:1353494]	retained_intron;protein_coding	R_MMU_5652084(Fructose_metabolism);R_MMU_556833(Metabolism_of_lipids);R_MMU_71387(Metabolism_of_carbohydrates);R_MMU_1430728(Metabolism);R_MMU_196071(Metabolism_of_steroid_hormones);R_MMU_8957322(Metabolism_of_steroids);R_MMU_196108(Pregnenolone_biosynthesis);R_MMU_5652227(Fructose_biosynthesis)	19.4287	19.7394	19.9026	44.8056	52.9281	52.3256	31422	36398	37291	11887	12229	12086
ENSMUSG00000001657	chr15	102990607	102994111	+	Hoxc8	15426	ENSMUST00000001703	GO:0000122(negative regulation of transcription by RNA polymerase II);GO:0000981(DNA-binding transcription factor activity, RNA polymerase II-specific);GO:0003677(DNA binding);GO:0003700(DNA-binding transcription factor activity);GO:0005634(nucleus);GO:0005654(nucleoplasm);GO:0006355(regulation of transcription, DNA-templated);GO:0007275(multicellular organism development);GO:0009952(anterior/pos…	NA	K09308	NA	homeobox C8 [Source:MGI Symbol;Acc:MGI:96198]	protein_coding	NA	0	0.009433	0	0	0	0	0	0	0	0	2	0
ENSMUSG00000001661	chr15	102998257	103010768	+	Hoxc6	15425	ENSMUST00000001711	GO:0000978(RNA polymerase II cis-regulatory region sequence-specific DNA binding);GO:0000981(DNA-binding transcription factor activity, RNA polymerase II-specific);GO:0003677(DNA binding);GO:0003700(DNA-binding transcription factor activity);GO:0005634(nucleus);GO:0005654(nucleoplasm);GO:0005829(cytosol);GO:0006355(regulation of transcription, DNA-templated);GO:0006357(regulation of transcription…	NA	K09306	NA	homeobox C6 [Source:MGI Symbol;Acc:MGI:96197]	protein_coding	NA	0.0112318	0	0.0344833	0	0.0978224	0.0693119	0	20	15	2	0	7
ENSMUSG00000001663	chr10	75783813	75798584	-	Gstt1	14871	ENSMUST00000001713;ENSMUST00000120177	GO:0004364(glutathione transferase activity);GO:0004602(glutathione peroxidase activity);GO:0005515(protein binding);GO:0005634(nucleus);GO:0005737(cytoplasm);GO:0005829(cytosol);GO:0006304(DNA modification);GO:0006749(glutathione metabolic process);GO:0007568(aging);GO:0009751(response to salicylic acid);GO:0010269(response to selenium ion);GO:0014070(response to organic cyclic compound);GO:0016…	00480(Glutathione metabolism);00980(Metabolism of xenobiotics by cytochrome P450);00982(Drug metabolism - cytochrome P450);00983(Drug metabolism - other enzymes);01524(Platinum drug resistance);05200(Pathways in cancer);05204(Chemical carcinogenesis);05225(Hepatocellular carcinoma);05418(Fluid shear stress and atherosclerosis);05418(Fluid shear stress and atherosclerosis)	K00799	EC:2.5.1.18	glutathione S-transferase, theta 1 [Source:MGI Symbol;Acc:MGI:107379]	protein_coding	R_MMU_1430728(Metabolism);R_MMU_156590(Glutathione_conjugation);R_MMU_156580(Phase_II_Conjugation_of_compounds);R_MMU_211859(Biological_oxidations)	0.340842	0.244875	0.495354	0.817592	0.882509	0.411664	105	111	54	39	28	55
ENSMUSG00000001665	chr10	75774115	75781414	-	Gstt3	103140	ENSMUST00000001715;ENSMUST00000174649;ENSMUST00000173537;ENSMUST00000133869;ENSMUST00000218091	GO:0004364(glutathione transferase activity);GO:0005515(protein binding);GO:0005737(cytoplasm);GO:0006749(glutathione metabolic process);GO:0016740(transferase activity);GO:0016740(transferase activity)	00480(Glutathione metabolism);00980(Metabolism of xenobiotics by cytochrome P450);00982(Drug metabolism - cytochrome P450);00983(Drug metabolism - other enzymes);01524(Platinum drug resistance);05200(Pathways in cancer);05204(Chemical carcinogenesis);05225(Hepatocellular carcinoma);05418(Fluid shear stress and atherosclerosis);05418(Fluid shear stress and atherosclerosis)	K00799	EC:2.5.1.18	glutathione S-transferase, theta 3 [Source:MGI Symbol;Acc:MGI:2143526]	protein_coding;processed_transcript;retained_intron	NA	1.77138	1.86437	1.92891	1.57773	1.6215	1.56369	509	512	512	498	530	538
ENSMUSG00000001666	chr10	75771230	75773414	-	Ddt	13202	ENSMUST00000172820;ENSMUST00000001716	GO:0002020(protease binding);GO:0005126(cytokine receptor binding);GO:0005615(extracellular space);GO:0005737(cytoplasm);GO:0010760(negative regulation of macrophage chemotaxis);GO:0016829(lyase activity);GO:0032760(positive regulation of tumor necrosis factor production);GO:0033981(D-dopachrome decarboxylase activity);GO:0042438(melanin biosynthetic process);GO:0050178(phenylpyruvate tautomerase…	NA	K10028	EC:4.1.1.84	D-dopachrome tautomerase [Source:MGI Symbol;Acc:MGI:1298381]	protein_coding	NA	22.6014	19.8779	19.8817	29.6579	36.2054	32.9018	1919	2296	2163	1276	1136	1114
ENSMUSG00000001672	chr8	109947914	109962203	-	Marveld3	73608	ENSMUST00000051430	GO:0005923(bicellular tight junction);GO:0006970(response to osmotic stress);GO:0010633(negative regulation of epithelial cell migration);GO:0016020(membrane);GO:0016021(integral component of membrane);GO:0031410(cytoplasmic vesicle);GO:0031435(mitogen-activated protein kinase kinase kinase binding);GO:0045216(cell-cell junction organization);GO:0046329(negative regulation of JNK cascade);GO:0050…	04530(Tight junction)	K21099	NA	MARVEL (membrane-associating) domain containing 3 [Source:MGI Symbol;Acc:MGI:1920858]	protein_coding	NA	0	0	0.0165947	0	0	0	0	0	0	0	0	4
ENSMUSG00000001674	chr1	121553835	121567989	-	Ddx18	66942	ENSMUST00000001724;ENSMUST00000148809;ENSMUST00000131471	GO:0000166(nucleotide binding);GO:0000463(maturation of LSU-rRNA from tricistronic rRNA transcript (SSU-rRNA, 5.8S rRNA, LSU-rRNA));GO:0003676(nucleic acid binding);GO:0003723(RNA binding);GO:0003724(RNA helicase activity);GO:0004386(helicase activity);GO:0005524(ATP binding);GO:0005634(nucleus);GO:0005694(chromosome);GO:0005730(nucleolus);GO:0016787(hydrolase activity);GO:0071392(cellular respon…	NA	K13179	EC:3.6.4.13	DEAD (Asp-Glu-Ala-Asp) box polypeptide 18 [Source:MGI Symbol;Acc:MGI:1914192]	protein_coding;retained_intron;processed_transcript	NA	30.9351	31.9669	31.3374	36.2293	33.4558	35.0088	7525	6815	7390	5605	5864	5637
ENSMUSG00000001687	chr5	148504635	148552789	-	Ubl3	24109	ENSMUST00000079324;ENSMUST00000201595;ENSMUST00000201139;ENSMUST00000202938;ENSMUST00000201597	GO:0003674(molecular_function);GO:0005515(protein binding);GO:0005886(plasma membrane);GO:0008150(biological_process);GO:0016020(membrane);GO:0016020(membrane)	NA	NA	NA	ubiquitin-like 3 [Source:MGI Symbol;Acc:MGI:1344373]	protein_coding;processed_transcript;retained_intron	NA	11.1181	10.448	10.2684	6.12715	5.73759	5.75164	4151	3812	3960	6573	6251	6024
ENSMUSG00000001700	chr18	56400337	56503792	+	Gramd3	107022	ENSMUST00000237355;ENSMUST00000070166;ENSMUST00000237716	GO:0005881(cytoplasmic microtubule);GO:0008150(biological_process);GO:0016020(membrane);GO:0016021(integral component of membrane);GO:0042802(identical protein binding);GO:0042802(identical protein binding)	NA	NA	NA	GRAM domain containing 3 [Source:MGI Symbol;Acc:MGI:1914815]	protein_coding;retained_intron	NA	0	0.00718264	0	0.107956	0.11914	0.134849	52	57	66	0	4	0
ENSMUSG00000001707	chr13	38644207	38659058	-	Eef1e1	66143	ENSMUST00000001757;ENSMUST00000223823;ENSMUST00000224487	GO:0005515(protein binding);GO:0005634(nucleus);GO:0005654(nucleoplasm);GO:0005730(nucleolus);GO:0005737(cytoplasm);GO:0005829(cytosol);GO:0006412(translation);GO:0008285(negative regulation of cell population proliferation);GO:0017101(aminoacyl-tRNA synthetase multienzyme complex);GO:0043065(positive regulation of apoptotic process);GO:0043517(positive regulation of DNA damage response, signal t…	NA	K15439	NA	eukaryotic translation elongation factor 1 epsilon 1 [Source:MGI Symbol;Acc:MGI:1913393]	protein_coding;retained_intron	NA	9.18324	9.38218	9.34598	22.5811	21.2241	24.414	6153	5671	6760	2183	2259	2206
ENSMUSG00000001729	chr12	112653821	112674884	-	Akt1	11651	ENSMUST00000001780;ENSMUST00000159815;ENSMUST00000123563;ENSMUST00000127588;ENSMUST00000144550;ENSMUST00000130342;ENSMUST00000139388;ENSMUST00000127902	GO:0000166(nucleotide binding);GO:0001649(osteoblast differentiation);GO:0001893(maternal placenta development);GO:0001934(positive regulation of protein phosphorylation);GO:0001938(positive regulation of endothelial cell proliferation);GO:0002042(cell migration involved in sprouting angiogenesis);GO:0004672(protein kinase activity);GO:0004674(protein serine/threonine kinase activity);GO:0004712(…	01521(EGFR tyrosine kinase inhibitor resistance);01522(Endocrine resistance);01524(Platinum drug resistance);04010(MAPK signaling pathway);04012(ErbB signaling pathway);04014(Ras signaling pathway);04015(Rap1 signaling pathway);04022(cGMP-PKG signaling pathway);04024(cAMP signaling pathway);04062(Chemokine signaling pathway);04066(HIF-1 signaling pathway);04068(FoxO signaling pathway);04071(Sphin…	K04456	EC:2.7.11.1	thymoma viral proto-oncogene 1 [Source:MGI Symbol;Acc:MGI:87986]	protein_coding;retained_intron;processed_transcript	R_MMU_8978934(Metabolism_of_cofactors);R_MMU_392451(G_beta:gamma_signalling_through_PI3Kgamma);R_MMU_1358803(Downregulation_of_ERBB2:ERBB3_signaling);R_MMU_5653656(Vesicle_mediated_transport);R_MMU_76009(Platelet_Aggregation_(Plug_Formation));R_MMU_157118(Signaling_by_NOTCH);R_MMU_354192(Integrin_signaling);R_MMU_3769402(Deactivation_of_the_beta_catenin_transactivating_complex);R_MMU_4420097(VEGF…	77.7581	77.3511	74.7467	59.066	69.2649	61.2449	20250	23283	21337	23255	23419	22187
ENSMUSG00000001739	chr5	136966616	136975858	+	Cldn15	60363	ENSMUST00000111093	GO:0005198(structural molecule activity);GO:0005886(plasma membrane);GO:0005923(bicellular tight junction);GO:0006811(ion transport);GO:0007155(cell adhesion);GO:0016020(membrane);GO:0016021(integral component of membrane);GO:0016328(lateral plasma membrane);GO:0016338(calcium-independent cell-cell adhesion via plasma membrane cell-adhesion molecules);GO:0030054(cell junction);GO:0042802(identica…	04514(Cell adhesion molecules (CAMs));04530(Tight junction);04670(Leukocyte transendothelial migration);05160(Hepatitis C)	K06087	NA	claudin 15 [Source:MGI Symbol;Acc:MGI:1913103]	protein_coding	NA	0	0.0198	0.0951788	0.019363	0.0661276	0.0201617	4	12	4	0	4	15
ENSMUSG00000001741	chr7	83642825	83745726	-	Il16	16170	ENSMUST00000001792;ENSMUST00000145610;ENSMUST00000151047;ENSMUST00000153560	GO:0005125(cytokine activity);GO:0005515(protein binding);GO:0005576(extracellular region);GO:0005615(extracellular space);GO:0005634(nucleus);GO:0005737(cytoplasm);GO:0005829(cytosol);GO:0005886(plasma membrane);GO:0006935(chemotaxis);GO:0007165(signal transduction);GO:0016607(nuclear speck);GO:0030595(leukocyte chemotaxis);GO:0032730(positive regulation of interleukin-1 alpha production);GO:003…	04060(Cytokine-cytokine receptor interaction);04060(Cytokine-cytokine receptor interaction)	K22628	NA	interleukin 16 [Source:MGI Symbol;Acc:MGI:1270855]	protein_coding;retained_intron;nonsense_mediated_decay	R_MMU_449147(Signaling_by_Interleukins);R_MMU_449836(Other_interleukin_signaling);R_MMU_168256(Immune_System);R_MMU_1280215(Cytokine_Signaling_in_Immune_system)	6.41186	7.23686	6.5576	2.88218	2.67259	2.75238	1898	1726	1842	3681	4206	3737
ENSMUSG00000001750	chr19	3896050	3907112	-	Tcirg1	27060	ENSMUST00000131327;ENSMUST00000145791;ENSMUST00000126070;ENSMUST00000135070;ENSMUST00000001801;ENSMUST00000122885;ENSMUST00000162688;ENSMUST00000134698;ENSMUST00000126643;ENSMUST00000159824;ENSMUST00000125792;ENSMUST00000127308;ENSMUST00000236590	GO:0000220(vacuolar proton-transporting V-type ATPase, V0 domain);GO:0001503(ossification);GO:0002158(osteoclast proliferation);GO:0002377(immunoglobulin production);GO:0005634(nucleus);GO:0005739(mitochondrion);GO:0005764(lysosome);GO:0005770(late endosome);GO:0005886(plasma membrane);GO:0006811(ion transport);GO:0006874(cellular calcium ion homeostasis);GO:0006915(apoptotic process);GO:0006954(…	00190(Oxidative phosphorylation);04142(Lysosome);04145(Phagosome);04721(Synaptic vesicle cycle);04966(Collecting duct acid secretion);05152(Tuberculosis);05165(Human papillomavirus infection);05323(Rheumatoid arthritis);05323(Rheumatoid arthritis)	K02154	NA	T cell, immune regulator 1, ATPase, H+ transporting, lysosomal V0 protein A3 [Source:MGI Symbol;Acc:MGI:1350931]	retained_intron;protein_coding;nonsense_mediated_decay	R_MMU_1222556(ROS_and_RNS_production_in_phagocytes);R_MMU_2262752(Cellular_responses_to_stress);R_MMU_74752(Signaling_by_Insulin_receptor);R_MMU_9711097(Cellular_response_to_starvation);R_MMU_8953897(Cellular_responses_to_external_stimuli);R_MMU_9639288(Amino_acids_regulate_mTORC1);R_MMU_382551(Transport_of_small_molecules);R_MMU_917977(Transferrin_endocytosis_and_recycling);R_MMU_168256(Immune_S…	115.755	115.03	110.716	51.6869	51.1134	46.8377	19904	19302	18331	38883	39118	36914
ENSMUSG00000001751	chr11	101070012	101077672	+	Naglu	27419	ENSMUST00000001802;ENSMUST00000140735;ENSMUST00000138409	GO:0007040(lysosome organization);GO:0016787(hydrolase activity);GO:0021680(cerebellar Purkinje cell layer development);GO:0042474(middle ear morphogenesis);GO:0045475(locomotor rhythm);GO:0046548(retinal rod cell development);GO:0060119(inner ear receptor cell development);GO:0070062(extracellular exosome);GO:0070062(extracellular exosome)	00531(Glycosaminoglycan degradation);04142(Lysosome);04142(Lysosome)	K01205	EC:3.2.1.50	alpha-N-acetylglucosaminidase (Sanfilippo disease IIIB) [Source:MGI Symbol;Acc:MGI:1351641]	protein_coding;processed_transcript	R_MMU_2024096(HS_GAG_degradation);R_MMU_71387(Metabolism_of_carbohydrates);R_MMU_1430728(Metabolism);R_MMU_1638091(Heparan_sulfate/heparin_(HS_GAG)_metabolism);R_MMU_1630316(Glycosaminoglycan_metabolism)	26.1482	25.4902	26.7131	14.563	15.0027	12.584	3239	3272	2844	5072	5006	5143
ENSMUSG00000001755	chr11	101082565	101086619	+	Coasy	71743	ENSMUST00000001806;ENSMUST00000151056;ENSMUST00000107308;ENSMUST00000151686	GO:0000166(nucleotide binding);GO:0003824(catalytic activity);GO:0004140(dephospho-CoA kinase activity);GO:0004595(pantetheine-phosphate adenylyltransferase activity);GO:0005524(ATP binding);GO:0005737(cytoplasm);GO:0005739(mitochondrion);GO:0005759(mitochondrial matrix);GO:0008152(metabolic process);GO:0009058(biosynthetic process);GO:0015937(coenzyme A biosynthetic process);GO:0016301(kinase ac…	00770(Pantothenate and CoA biosynthesis);00770(Pantothenate and CoA biosynthesis)	K02318	2.7.1.24;EC:2.7.7.3	Coenzyme A synthase [Source:MGI Symbol;Acc:MGI:1918993]	protein_coding;processed_transcript	R_MMU_196854(Metabolism_of_vitamins_and_cofactors);R_MMU_1430728(Metabolism);R_MMU_199220(Vitamin_B5_(pantothenate)_metabolism);R_MMU_196783(Coenzyme_A_biosynthesis);R_MMU_196849(Metabolism_of_water_soluble_vitamins_and_cofactors)	20.1191	18.6899	19.4545	18.6609	20.8408	19.5379	4477	4903	4763	4211	3961	4041
ENSMUSG00000001761	chr6	29735503	29761365	+	Smo	319757	ENSMUST00000201515;ENSMUST00000001812	GO:0000122(negative regulation of transcription by RNA polymerase II);GO:0001503(ossification);GO:0001570(vasculogenesis);GO:0001649(osteoblast differentiation);GO:0001701(in utero embryonic development);GO:0001708(cell fate specification);GO:0001755(neural crest cell migration);GO:0001947(heart looping);GO:0002052(positive regulation of neuroblast proliferation);GO:0002053(positive regulation of…	04340(Hedgehog signaling pathway);04360(Axon guidance);05200(Pathways in cancer);05205(Proteoglycans in cancer);05217(Basal cell carcinoma);05217(Basal cell carcinoma)	K06226	NA	smoothened, frizzled class receptor [Source:MGI Symbol;Acc:MGI:108075]	retained_intron;protein_coding	R_MMU_5620922(BBSome_mediated_cargo_targeting_to_cilium);R_MMU_5358351(Signaling_by_Hedgehog);R_MMU_5620920(Cargo_trafficking_to_the_periciliary_membrane);R_MMU_5617833(Cilium_Assembly);R_MMU_5610787(Hedgehog_'off'_state);R_MMU_1852241(Organelle_biogenesis_and_maintenance);R_MMU_5635838(Activation_of_SMO);R_MMU_162582(Signal_Transduction);R_MMU_5632684(Hedgehog_'on'_state)	0.0384919	0.0634194	0.0328862	0.0813634	0.121439	0.0895528	39	57	44	16	27	14
ENSMUSG00000001763	chr6	29694222	29718559	+	Tspan33	232670	ENSMUST00000046750	GO:0005737(cytoplasm);GO:0005886(plasma membrane);GO:0005887(integral component of plasma membrane);GO:0005912(adherens junction);GO:0009986(cell surface);GO:0016020(membrane);GO:0016021(integral component of membrane);GO:0019899(enzyme binding);GO:0030054(cell junction);GO:0046930(pore complex);GO:0046931(pore complex assembly);GO:0051604(protein maturation);GO:0072659(protein localization to pl…	NA	K17346	NA	tetraspanin 33 [Source:MGI Symbol;Acc:MGI:1919012]	protein_coding	NA	0	0	0.0209809	0.0214488	0.00932516	0.0229784	10	4	11	0	0	8
ENSMUSG00000001767	chr2	145917479	145935014	-	Crnkl1	66877	ENSMUST00000001818;ENSMUST00000145425;ENSMUST00000147904	GO:0000245(spliceosomal complex assembly);GO:0000398(mRNA splicing, via spliceosome);GO:0000974(Prp19 complex);GO:0003723(RNA binding);GO:0005515(protein binding);GO:0005634(nucleus);GO:0005681(spliceosomal complex);GO:0006396(RNA processing);GO:0006397(mRNA processing);GO:0008380(RNA splicing);GO:0016607(nuclear speck);GO:0071007(U2-type catalytic step 2 spliceosome);GO:0071013(catalytic step 2 …	03040(Spliceosome);03040(Spliceosome)	K12869	NA	crooked neck pre-mRNA splicing factor 1 [Source:MGI Symbol;Acc:MGI:1914127]	protein_coding;retained_intron	R_MMU_72172(mRNA_Splicing);R_MMU_72203(Processing_of_Capped_Intron_Containing_Pre_mRNA);R_MMU_72163(mRNA_Splicing_Major_Pathway);R_MMU_8953854(Metabolism_of_RNA)	12.4512	11.8127	12.0778	8.01898	7.67832	7.96908	2580	2422	2606	3493	3356	3364
ENSMUSG00000001768	chr2	145675215	145887616	+	Rin2	74030	ENSMUST00000137180;ENSMUST00000110005;ENSMUST00000094480;ENSMUST00000147976;ENSMUST00000144278;ENSMUST00000149269	GO:0003674(molecular_function);GO:0005096(GTPase activator activity);GO:0005575(cellular_component);GO:0005737(cytoplasm);GO:0006897(endocytosis);GO:0007165(signal transduction);GO:0010595(positive regulation of endothelial cell migration);GO:0043547(positive regulation of GTPase activity);GO:1904906(positive regulation of endothelial cell-matrix adhesion via fibronectin);GO:2001214(positive regu…	NA	NA	NA	Ras and Rab interactor 2 [Source:MGI Symbol;Acc:MGI:1921280]	processed_transcript;protein_coding;nonsense_mediated_decay	R_MMU_5653656(Vesicle_mediated_transport);R_MMU_199991(Membrane_Trafficking);R_MMU_8876198(RAB_GEFs_exchange_GTP_for_GDP_on_RABs);R_MMU_9007101(Rab_regulation_of_trafficking)	8.82901	8.7653	9.1633	4.3471	3.88108	3.84309	4102	3589	3683	7262	7300	7481
ENSMUSG00000001774	chr9	18292125	18317442	+	Chordc1	66917	ENSMUST00000001825;ENSMUST00000216526;ENSMUST00000214441;ENSMUST00000213605;ENSMUST00000216800;ENSMUST00000217031;ENSMUST00000217083;ENSMUST00000216666;ENSMUST00000215421	GO:0005515(protein binding);GO:0005524(ATP binding);GO:0008270(zinc ion binding);GO:0010824(regulation of centrosome duplication);GO:0043531(ADP binding);GO:0046872(metal ion binding);GO:0051298(centrosome duplication);GO:0051879(Hsp90 protein binding);GO:0061077(chaperone-mediated protein folding);GO:1900034(regulation of cellular response to heat);GO:2000299(negative regulation of Rho-dependent…	NA	K16729	NA	cysteine and histidine-rich domain (CHORD)-containing, zinc-binding protein 1 [Source:MGI Symbol;Acc:MGI:1914167]	protein_coding;retained_intron;nonsense_mediated_decay	NA	12.9087	13.1205	12.7886	8.14697	7.46006	7.77757	5114	4591	4960	7067	7271	6948
ENSMUSG00000001783	chr10	85938637	85957823	-	Rtcb	28088	ENSMUST00000001834;ENSMUST00000139413	GO:0000166(nucleotide binding);GO:0000971(tRNA exon ligation utilizing 2',3' cyclic phosphate of 5'-exon as source of linkage phosphate);GO:0001701(in utero embryonic development);GO:0001890(placenta development);GO:0003972(RNA ligase (ATP) activity);GO:0005525(GTP binding);GO:0005634(nucleus);GO:0005635(nuclear envelope);GO:0005654(nucleoplasm);GO:0005737(cytoplasm);GO:0005789(endoplasmic reticu…	NA	K14415	EC:6.5.1.8	RNA 2',3'-cyclic phosphate and 5'-OH ligase [Source:MGI Symbol;Acc:MGI:106379]	protein_coding;retained_intron	NA	51.1649	52.003	49.7508	53.4051	57.1771	53.3264	11682	12265	11855	9763	10047	9422
ENSMUSG00000001785	chr10	85829494	85889096	+	Pwp1	103136	ENSMUST00000001836;ENSMUST00000219902;ENSMUST00000219626	GO:0005515(protein binding);GO:0005634(nucleus);GO:0005694(chromosome);GO:0005730(nucleolus);GO:0005794(Golgi apparatus);GO:0033140(negative regulation of peptidyl-serine phosphorylation of STAT protein);GO:0034773(histone H4-K20 trimethylation);GO:0042254(ribosome biogenesis);GO:1901838(positive regulation of transcription of nucleolar large rRNA by RNA polymerase I);GO:1990889(H4K20me3 modified…	NA	K14791	NA	PWP1 homolog, endonuclein [Source:MGI Symbol;Acc:MGI:1914735]	protein_coding;retained_intron	NA	19.6325	19.1653	19.5869	23.9246	18.5794	22.3635	5889	4485	5593	4216	4167	4175
ENSMUSG00000001786	chr10	86021972	86051873	+	Fbxo7	69754	ENSMUST00000130320;ENSMUST00000147168;ENSMUST00000120344;ENSMUST00000117597;ENSMUST00000134490;ENSMUST00000130383	GO:0000151(ubiquitin ligase complex);GO:0000422(autophagy of mitochondrion);GO:0005515(protein binding);GO:0005634(nucleus);GO:0005654(nucleoplasm);GO:0005737(cytoplasm);GO:0005739(mitochondrion);GO:0005829(cytosol);GO:0006511(ubiquitin-dependent protein catabolic process);GO:0006626(protein targeting to mitochondrion);GO:0010975(regulation of neuron projection development);GO:0016567(protein ubi…	NA	K10293	NA	F-box protein 7 [Source:MGI Symbol;Acc:MGI:1917004]	protein_coding;nonsense_mediated_decay;processed_transcript;retained_intron	R_MMU_8951664(Neddylation);R_MMU_597592(Post_translational_protein_modification);R_MMU_392499(Metabolism_of_proteins);R_MMU_168256(Immune_System);R_MMU_983168(Antigen_processing:_Ubiquitination_&_Proteasome_degradation);R_MMU_1280218(Adaptive_Immune_System);R_MMU_983169(Class_I_MHC_mediated_antigen_processing_&_presentation)	2.35116	2.25377	2.57162	2.81373	3.01886	2.67922	1458	1533	1411	1063	1031	1153
ENSMUSG00000001794	chr7	30186936	30198811	-	Capns1	12336	ENSMUST00000207082;ENSMUST00000001845;ENSMUST00000126116;ENSMUST00000108196;ENSMUST00000148973;ENSMUST00000129761;ENSMUST00000141851;ENSMUST00000146852	GO:0004198(calcium-dependent cysteine-type endopeptidase activity);GO:0005509(calcium ion binding);GO:0005737(cytoplasm);GO:0005829(cytosol);GO:0005886(plasma membrane);GO:0006508(proteolysis);GO:0016020(membrane);GO:0046872(metal ion binding);GO:0046872(metal ion binding)	NA	K08583	NA	calpain, small subunit 1 [Source:MGI Symbol;Acc:MGI:88266]	retained_intron;protein_coding;processed_transcript	NA	78.8526	75.9666	78.2127	79.4633	97.5108	86.3057	16468	19814	18174	14255	13904	14035
ENSMUSG00000001827	chr7	101858331	101870788	-	Folr1	14275	ENSMUST00000106981;ENSMUST00000106985	GO:0001947(heart looping);GO:0003147(neural crest cell migration involved in heart formation);GO:0003253(cardiac neural crest cell migration involved in outflow tract morphogenesis);GO:0005542(folic acid binding);GO:0005576(extracellular region);GO:0005634(nucleus);GO:0005768(endosome);GO:0005886(plasma membrane);GO:0005903(brush border);GO:0006620(posttranslational protein targeting to endoplasm…	01523(Antifolate resistance);04144(Endocytosis);04144(Endocytosis)	K13649	NA	folate receptor 1 (adult) [Source:MGI Symbol;Acc:MGI:95568]	protein_coding	R_MMU_5653656(Vesicle_mediated_transport);R_MMU_5694530(Cargo_concentration_in_the_ER);R_MMU_199977(ER_to_Golgi_Anterograde_Transport);R_MMU_948021(Transport_to_the_Golgi_and_subsequent_modification);R_MMU_597592(Post_translational_protein_modification);R_MMU_392499(Metabolism_of_proteins);R_MMU_446203(Asparagine_N_linked_glycosylation);R_MMU_204005(COPII_mediated_vesicle_transport);R_MMU_199991(…	0.1039	0.231572	0.311964	0.0541308	0.124914	0.114933	11	24	23	18	40	52
ENSMUSG00000001829	chr7	101663633	101790168	+	Clpb	20480	ENSMUST00000137214;ENSMUST00000001884;ENSMUST00000106998;ENSMUST00000142803;ENSMUST00000209579;ENSMUST00000123870;ENSMUST00000150355;ENSMUST00000153473;ENSMUST00000136193;ENSMUST00000150832	GO:0000166(nucleotide binding);GO:0005515(protein binding);GO:0005524(ATP binding);GO:0005739(mitochondrion);GO:0005758(mitochondrial intermembrane space);GO:0016787(hydrolase activity);GO:0034605(cellular response to heat);GO:0039529(RIG-I signaling pathway);GO:0140374(antiviral innate immune response);GO:0140374(antiviral innate immune response)	04213(Longevity regulating pathway - multiple species);04213(Longevity regulating pathway - multiple species)	K03695	NA	ClpB caseinolytic peptidase B [Source:MGI Symbol;Acc:MGI:1100517]	retained_intron;protein_coding;nonsense_mediated_decay;processed_transcript	NA	7.77476	7.62708	7.25082	7.70458	9.39494	7.93672	6422	7677	6723	5655	5616	5234
ENSMUSG00000001833	chr9	25252439	25308571	+	Septin7	235072	ENSMUST00000115272;ENSMUST00000215692;ENSMUST00000215721;ENSMUST00000213980;ENSMUST00000217598;ENSMUST00000214911;ENSMUST00000214520;ENSMUST00000213435;ENSMUST00000214360	GO:0000166(nucleotide binding);GO:0000775(chromosome, centromeric region);GO:0000776(kinetochore);GO:0000777(condensed chromosome kinetochore);GO:0005525(GTP binding);GO:0005694(chromosome);GO:0005819(spindle);GO:0005856(cytoskeleton);GO:0005929(cilium);GO:0007283(spermatogenesis);GO:0030496(midbody);GO:0031105(septin complex);GO:0031514(motile cilium);GO:0032154(cleavage furrow);GO:0032154(cleav…	NA	K16944	NA	septin 7 [Source:MGI Symbol;Acc:MGI:1335094]	protein_coding;processed_transcript;retained_intron	R_MMU_5683057(MAPK_family_signaling_cascades);R_MMU_162582(Signal_Transduction);R_MMU_5687128(MAPK6/MAPK4_signaling)	17.5024	17.9582	17.1205	10.9806	8.94934	10.8101	10686	8540	10691	14856	15432	14424
ENSMUSG00000001844	chr5	143316489	143329256	-	Zdhhc4	72881	ENSMUST00000001900;ENSMUST00000159813;ENSMUST00000161915;ENSMUST00000162287;ENSMUST00000159941;ENSMUST00000162941;ENSMUST00000162358;ENSMUST00000161333;ENSMUST00000162066;ENSMUST00000159718;ENSMUST00000162284;ENSMUST00000160061;ENSMUST00000161199	GO:0000139(Golgi membrane);GO:0005783(endoplasmic reticulum);GO:0005789(endoplasmic reticulum membrane);GO:0005794(Golgi apparatus);GO:0005886(plasma membrane);GO:0006612(protein targeting to membrane);GO:0016020(membrane);GO:0016021(integral component of membrane);GO:0016409(palmitoyltransferase activity);GO:0016740(transferase activity);GO:0016746(transferase activity, transferring acyl groups)…	NA	K20003	EC:2.3.1.225	zinc finger, DHHC domain containing 4 [Source:MGI Symbol;Acc:MGI:1920131]	protein_coding;nonsense_mediated_decay;processed_transcript;retained_intron	NA	6.19274	5.41667	6.39109	5.15254	5.51162	4.91704	1242	1300	1203	1300	1153	1334
ENSMUSG00000001847	chr5	143503634	143528036	-	Rac1	19353	ENSMUST00000080537;ENSMUST00000100489;ENSMUST00000145709;ENSMUST00000131513	GO:0000139(Golgi membrane);GO:0000166(nucleotide binding);GO:0000242(pericentriolar material);GO:0001764(neuron migration);GO:0001891(phagocytic cup);GO:0001934(positive regulation of protein phosphorylation);GO:0002093(auditory receptor cell morphogenesis);GO:0002551(mast cell chemotaxis);GO:0003382(epithelial cell morphogenesis);GO:0003924(GTPase activity);GO:0005515(protein binding);GO:0005525…	04010(MAPK signaling pathway);04014(Ras signaling pathway);04015(Rap1 signaling pathway);04024(cAMP signaling pathway);04062(Chemokine signaling pathway);04071(Sphingolipid signaling pathway);04145(Phagosome);04151(PI3K-Akt signaling pathway);04310(Wnt signaling pathway);04360(Axon guidance);04370(VEGF signaling pathway);04380(Osteoclast differentiation);04510(Focal adhesion);04520(Adherens junct…	K04392	NA	Rac family small GTPase 1 [Source:MGI Symbol;Acc:MGI:97845]	protein_coding;processed_transcript	R_MMU_204998(Cell_death_signalling_via_NRAGE,_NRIF_and_NADE);R_MMU_73887(Death_Receptor_Signalling);R_MMU_2424491(DAP12_signaling);R_MMU_5663213(RHO_GTPases_Activate_WASPs_and_WAVEs);R_MMU_114604(GPVI_mediated_activation_cascade);R_MMU_373760(L1CAM_interactions);R_MMU_2029480(Fcgamma_receptor_(FCGR)_dependent_phagocytosis);R_MMU_9012999(RHO_GTPase_cycle);R_MMU_5683057(MAPK_family_signaling_cascad…	57.052	55.4529	57.4477	49.6207	52.7028	52.9048	18663	19436	20219	18716	18419	18707
ENSMUSG00000001855	chr2	31974436	32053975	+	Nup214	227720	ENSMUST00000065398;ENSMUST00000130975;ENSMUST00000129496;ENSMUST00000153096;ENSMUST00000130185;ENSMUST00000123062;ENSMUST00000138012;ENSMUST00000152791;ENSMUST00000146138;ENSMUST00000124455	GO:0000278(mitotic cell cycle);GO:0005049(nuclear export signal receptor activity);GO:0005515(protein binding);GO:0005634(nucleus);GO:0005635(nuclear envelope);GO:0005643(nuclear pore);GO:0006405(RNA export from nucleus);GO:0006406(mRNA export from nucleus);GO:0006606(protein import into nucleus);GO:0006611(protein export from nucleus);GO:0008139(nuclear localization sequence binding);GO:0015031(…	03013(RNA transport);03013(RNA transport)	K14317	NA	nucleoporin 214 [Source:MGI Symbol;Acc:MGI:1095411]	protein_coding;retained_intron;processed_transcript	R_MMU_3301854(Nuclear_Pore_Complex_(NPC)_Disassembly);R_MMU_3371453(Regulation_of_HSF1_mediated_heat_shock_response);R_MMU_4551638(SUMOylation_of_chromatin_organization_proteins);R_MMU_72203(Processing_of_Capped_Intron_Containing_Pre_mRNA);R_MMU_450520(HuR_(ELAVL1)_binds_and_stabilizes_mRNA);R_MMU_71387(Metabolism_of_carbohydrates);R_MMU_1430728(Metabolism);R_MMU_211000(Gene_Silencing_by_RNA);R_M…	11.1344	10.9293	10.3945	8.63122	8.67086	9.00627	6979	6873	7400	7854	7804	7276
ENSMUSG00000001864	chr2	31950139	31973442	+	Aif1l	108897	ENSMUST00000001920	GO:0003779(actin binding);GO:0005509(calcium ion binding);GO:0005737(cytoplasm);GO:0005856(cytoskeleton);GO:0005884(actin filament);GO:0005886(plasma membrane);GO:0005925(focal adhesion);GO:0015629(actin cytoskeleton);GO:0016020(membrane);GO:0032587(ruffle membrane);GO:0032991(protein-containing complex);GO:0042995(cell projection);GO:0046872(metal ion binding);GO:0051015(actin filament binding);…	NA	K18617	NA	allograft inflammatory factor 1-like [Source:MGI Symbol;Acc:MGI:1919598]	protein_coding	NA	0	0.0132503	0	0.00861891	0.012015	0.0101542	3	4	4	0	4	0
ENSMUSG00000001865	chr3	20215620	20242181	-	Cpa3	12873	ENSMUST00000001921	GO:0002002(regulation of angiotensin levels in blood);GO:0004180(carboxypeptidase activity);GO:0004181(metallocarboxypeptidase activity);GO:0005615(extracellular space);GO:0006508(proteolysis);GO:0008233(peptidase activity);GO:0008237(metallopeptidase activity);GO:0008270(zinc ion binding);GO:0016787(hydrolase activity);GO:0030133(transport vesicle);GO:0031410(cytoplasmic vesicle);GO:0046872(meta…	04614(Renin-angiotensin system);04972(Pancreatic secretion);04974(Protein digestion and absorption)	K08780	EC:3.4.17.1	carboxypeptidase A3, mast cell [Source:MGI Symbol;Acc:MGI:88479]	protein_coding	R_MMU_2980736(Peptide_hormone_metabolism);R_MMU_392499(Metabolism_of_proteins);R_MMU_2022377(Metabolism_of_Angiotensinogen_to_Angiotensins)	0.00843228	0	0	0	0	0	0	0	0	1	0	0
ENSMUSG00000001870	chr17	75005568	75392512	+	Ltbp1	268977	ENSMUST00000234490;ENSMUST00000001927;ENSMUST00000112516;ENSMUST00000112514	GO:0001527(microfibril);GO:0003281(ventricular septum development);GO:0005201(extracellular matrix structural constituent);GO:0005509(calcium ion binding);GO:0005576(extracellular region);GO:0005737(cytoplasm);GO:0005739(mitochondrion);GO:0007179(transforming growth factor beta receptor signaling pathway);GO:0019838(growth factor binding);GO:0030425(dendrite);GO:0031012(extracellular matrix);GO:0…	04350(TGF-beta signaling pathway);04350(TGF-beta signaling pathway)	K19559	NA	latent transforming growth factor beta binding protein 1 [Source:MGI Symbol;Acc:MGI:109151]	protein_coding	R_MMU_2129379(Molecules_associated_with_elastic_fibres);R_MMU_8957275(Post_translational_protein_phosphorylation);R_MMU_1474244(Extracellular_matrix_organization);R_MMU_597592(Post_translational_protein_modification);R_MMU_392499(Metabolism_of_proteins);R_MMU_1566948(Elastic_fibre_formation);R_MMU_381426(Regulation_of_Insulin_like_Growth_Factor_(IGF)_transport_and_uptake_by_Insulin_like_Growth_Fa…	0.00810179	0.0113284	0.00485646	0.026913	0.00906273	0.0360793	25	8	33	7	9	4
ENSMUSG00000001891	chr11	21321138	21371201	-	Ugp2	216558	ENSMUST00000102875;ENSMUST00000060895;ENSMUST00000133343;ENSMUST00000143890	GO:0003983(UTP:glucose-1-phosphate uridylyltransferase activity);GO:0005536(glucose binding);GO:0005737(cytoplasm);GO:0005977(glycogen metabolic process);GO:0005978(glycogen biosynthetic process);GO:0006011(UDP-glucose metabolic process);GO:0007420(brain development);GO:0016740(transferase activity);GO:0016779(nucleotidyltransferase activity);GO:0019255(glucose 1-phosphate metabolic process);GO:0…	00040(Pentose and glucuronate interconversions);00052(Galactose metabolism);00500(Starch and sucrose metabolism);00520(Amino sugar and nucleotide sugar metabolism);00520(Amino sugar and nucleotide sugar metabolism)	K00963	EC:2.7.7.9	UDP-glucose pyrophosphorylase 2 [Source:MGI Symbol;Acc:MGI:2183447]	protein_coding;processed_transcript	R_MMU_173599(Formation_of_the_active_cofactor,_UDP_glucuronate);R_MMU_156588(Glucuronidation);R_MMU_8982491(Glycogen_metabolism);R_MMU_71387(Metabolism_of_carbohydrates);R_MMU_1430728(Metabolism);R_MMU_156580(Phase_II_Conjugation_of_compounds);R_MMU_3322077(Glycogen_synthesis);R_MMU_211859(Biological_oxidations)	22.9383	23.7215	23.271	16.5676	13.7804	14.6849	4254	3470	3833	5138	5380	5174
ENSMUSG00000001901	chr11	106008124	106034549	+	Kcnh6	192775	ENSMUST00000001965	GO:0005216(ion channel activity);GO:0005242(inward rectifier potassium channel activity);GO:0005244(voltage-gated ion channel activity);GO:0005249(voltage-gated potassium channel activity);GO:0005267(potassium channel activity);GO:0005887(integral component of plasma membrane);GO:0006811(ion transport);GO:0006813(potassium ion transport);GO:0016020(membrane);GO:0016021(integral component of membr…	NA	K04909	NA	potassium voltage-gated channel, subfamily H (eag-related), member 6 [Source:MGI Symbol;Acc:MGI:2684139]	protein_coding	R_MMU_112316(Neuronal_System);R_MMU_1296072(Voltage_gated_Potassium_channels);R_MMU_1296071(Potassium_Channels)	0	0	0.0145776	0	0	0	0	0	0	0	0	4
ENSMUSG00000001909	chr8	84686307	84699808	+	Trmt1	212528	ENSMUST00000175980;ENSMUST00000176914;ENSMUST00000177531;ENSMUST00000001974;ENSMUST00000109767;ENSMUST00000128537;ENSMUST00000177084;ENSMUST00000109768;ENSMUST00000131700;ENSMUST00000152301;ENSMUST00000127915;ENSMUST00000137953;ENSMUST00000150085;ENSMUST00000177364;ENSMUST00000175870;ENSMUST00000143427;ENSMUST00000177423;ENSMUST00000077990;ENSMUST00000125370;ENSMUST00000175784;ENSMUST00000177286;…	GO:0000049(tRNA binding);GO:0003723(RNA binding);GO:0004809(tRNA (guanine-N2-)-methyltransferase activity);GO:0008033(tRNA processing);GO:0008168(methyltransferase activity);GO:0016740(transferase activity);GO:0030488(tRNA methylation);GO:0032259(methylation);GO:0046872(metal ion binding);GO:0046872(metal ion binding)	NA	K00555	2.1.1.216;EC:2.1.1.215	tRNA methyltransferase 1 [Source:MGI Symbol;Acc:MGI:1289155]	retained_intron;processed_transcript;protein_coding;nonsense_mediated_decay	NA	17.2492	15.6868	15.9905	10.7466	12.6857	11.204	5682	6572	6019	7949	7321	7312
ENSMUSG00000001910	chr8	84670479	84687902	-	Nacc1	66830	ENSMUST00000001975;ENSMUST00000238434;ENSMUST00000238301;ENSMUST00000238449;ENSMUST00000238687	GO:0000978(RNA polymerase II cis-regulatory region sequence-specific DNA binding);GO:0003700(DNA-binding transcription factor activity);GO:0005515(protein binding);GO:0005634(nucleus);GO:0005654(nucleoplasm);GO:0005737(cytoplasm);GO:0006357(regulation of transcription by RNA polymerase II);GO:0008284(positive regulation of cell population proliferation);GO:0030054(cell junction);GO:0043231(intrac…	NA	NA	NA	nucleus accumbens associated 1, BEN and BTB (POZ) domain containing [Source:MGI Symbol;Acc:MGI:1914080]	protein_coding	NA	27.1424	27.0101	27.1946	20.9523	23.2711	20.8971	8191	8921	8302	9256	9325	9204
ENSMUSG00000001911	chr8	84699876	84800140	-	Nfix	18032	ENSMUST00000148644;ENSMUST00000109764;ENSMUST00000076715;ENSMUST00000099070;ENSMUST00000109762;ENSMUST00000132236;ENSMUST00000126806	GO:0000122(negative regulation of transcription by RNA polymerase II);GO:0000977(RNA polymerase II regulatory region sequence-specific DNA binding);GO:0000981(DNA-binding transcription factor activity, RNA polymerase II-specific);GO:0001228(DNA-binding transcription activator activity, RNA polymerase II-specific);GO:0003677(DNA binding);GO:0003700(DNA-binding transcription factor activity);GO:000…	NA	K09171	NA	nuclear factor I/X [Source:MGI Symbol;Acc:MGI:97311]	processed_transcript;protein_coding;retained_intron	NA	2.96426	3.11882	3.03136	1.37067	1.25866	1.21367	845	762	761	1593	1697	1616
ENSMUSG00000001918	chr7	16781340	16798274	+	Slc1a5	20514	ENSMUST00000108496;ENSMUST00000127401;ENSMUST00000206444;ENSMUST00000135817;ENSMUST00000131664;ENSMUST00000147814;ENSMUST00000134407;ENSMUST00000141349	GO:0005886(plasma membrane);GO:0006868(glutamine transport);GO:0010585(glutamine secretion);GO:0015183(L-aspartate transmembrane transporter activity);GO:0015186(L-glutamine transmembrane transporter activity);GO:0015194(L-serine transmembrane transporter activity);GO:0015293(symporter activity);GO:0015825(L-serine transport);GO:0016020(membrane);GO:0016021(integral component of membrane);GO:0070…	04974(Protein digestion and absorption);05230(Central carbon metabolism in cancer);05230(Central carbon metabolism in cancer)	K05616	NA	solute carrier family 1 (neutral amino acid transporter), member 5 [Source:MGI Symbol;Acc:MGI:105305]	protein_coding;retained_intron;processed_transcript	R_MMU_9013423(RAC3_GTPase_cycle);R_MMU_9012999(RHO_GTPase_cycle);R_MMU_425393(Transport_of_inorganic_cations/anions_and_amino_acids/oligopeptides);R_MMU_425407(SLC_mediated_transmembrane_transport);R_MMU_382551(Transport_of_small_molecules);R_MMU_9716542(Signaling_by_Rho_GTPases,_Miro_GTPases_and_RHOBTB3);R_MMU_194315(Signaling_by_Rho_GTPases);R_MMU_352230(Amino_acid_transport_across_the_plasma_m…	73.647	72.9424	72.615	62.0463	61.0762	58.6194	21661	20908	20796	22428	22490	21949
ENSMUSG00000001924	X	20658326	20683179	+	Uba1	22201	ENSMUST00000089217;ENSMUST00000152235;ENSMUST00000130694;ENSMUST00000001989;ENSMUST00000137892;ENSMUST00000136915	GO:0000166(nucleotide binding);GO:0000792(heterochromatin);GO:0004839(ubiquitin activating enzyme activity);GO:0005515(protein binding);GO:0005524(ATP binding);GO:0005634(nucleus);GO:0005654(nucleoplasm);GO:0005737(cytoplasm);GO:0005739(mitochondrion);GO:0005765(lysosomal membrane);GO:0005829(cytosol);GO:0006464(cellular protein modification process);GO:0006511(ubiquitin-dependent protein catabol…	04120(Ubiquitin mediated proteolysis);05012(Parkinson disease);05012(Parkinson disease)	K03178	EC:6.2.1.45	ubiquitin-like modifier activating enzyme 1 [Source:MGI Symbol;Acc:MGI:98890]	protein_coding;processed_transcript	R_MMU_8852135(Protein_ubiquitination);R_MMU_597592(Post_translational_protein_modification);R_MMU_392499(Metabolism_of_proteins);R_MMU_168256(Immune_System);R_MMU_8866652(Synthesis_of_active_ubiquitin:_roles_of_E1_and_E2_enzymes);R_MMU_983168(Antigen_processing:_Ubiquitination_&_Proteasome_degradation);R_MMU_1280218(Adaptive_Immune_System);R_MMU_983169(Class_I_MHC_mediated_antigen_processing_&_pr…	84.2062	82.9207	80.4104	107.994	124.305	117.11	43533	49135	47972	29611	29521	28064
ENSMUSG00000001930	chr6	125546774	125686679	+	Vwf	22371	ENSMUST00000100941;ENSMUST00000112254;ENSMUST00000112253;ENSMUST00000150548;ENSMUST00000126709;ENSMUST00000139678;ENSMUST00000141521;ENSMUST00000147101;ENSMUST00000129436;ENSMUST00000146264	GO:0002020(protease binding);GO:0005178(integrin binding);GO:0005515(protein binding);GO:0005518(collagen binding);GO:0005576(extracellular region);GO:0005783(endoplasmic reticulum);GO:0007155(cell adhesion);GO:0007596(blood coagulation);GO:0007599(hemostasis);GO:0019865(immunoglobulin binding);GO:0030168(platelet activation);GO:0031589(cell-substrate adhesion);GO:0033093(Weibel-Palade body);GO:0…	04151(PI3K-Akt signaling pathway);04510(Focal adhesion);04512(ECM-receptor interaction);04610(Complement and coagulation cascades);04611(Platelet activation);05165(Human papillomavirus infection);05165(Human papillomavirus infection)	K03900	NA	Von Willebrand factor [Source:MGI Symbol;Acc:MGI:98941]	protein_coding;retained_intron;processed_transcript;nonsense_mediated_decay	R_MMU_76009(Platelet_Aggregation_(Plug_Formation));R_MMU_354192(Integrin_signaling);R_MMU_5683057(MAPK_family_signaling_cascades);R_MMU_430116(GP1b_IX_V_activation_signalling);R_MMU_5673001(RAF/MAP_kinase_cascade);R_MMU_109582(Hemostasis);R_MMU_140837(Intrinsic_Pathway_of_Fibrin_Clot_Formation);R_MMU_354194(GRB2:SOS_provides_linkage_to_MAPK_signaling_for_Integrins);R_MMU_1474244(Extracellular_mat…	0.871844	0.822237	0.670968	0.012682	0.0155338	0.0235336	18	22	34	1025	980	784
ENSMUSG00000001942	chr9	37555698	37649655	+	Siae	22619	ENSMUST00000215678;ENSMUST00000215474;ENSMUST00000217567;ENSMUST00000213964	GO:0001681(sialate O-acetylesterase activity);GO:0002682(regulation of immune system process);GO:0005737(cytoplasm);GO:0005764(lysosome);GO:0005975(carbohydrate metabolic process);GO:0016787(hydrolase activity);GO:0052689(carboxylic ester hydrolase activity);GO:0052689(carboxylic ester hydrolase activity)	NA	K05970	EC:3.1.1.53	sialic acid acetylesterase [Source:MGI Symbol;Acc:MGI:104803]	retained_intron;protein_coding	NA	4.66576	4.68636	4.5171	1.80275	1.78133	1.79672	1585	1536	1605	3577	3636	3436
ENSMUSG00000001946	chr9	37528078	37538319	+	Esam	69524	ENSMUST00000002011	GO:0005886(plasma membrane);GO:0005911(cell-cell junction);GO:0005912(adherens junction);GO:0005923(bicellular tight junction);GO:0007155(cell adhesion);GO:0007156(homophilic cell adhesion via plasma membrane adhesion molecules);GO:0016020(membrane);GO:0016021(integral component of membrane);GO:0016338(calcium-independent cell-cell adhesion via plasma membrane cell-adhesion molecules);GO:0030054(…	04514(Cell adhesion molecules (CAMs));04670(Leukocyte transendothelial migration)	K06787	NA	endothelial cell-specific adhesion molecule [Source:MGI Symbol;Acc:MGI:1916774]	protein_coding	R_MMU_109582(Hemostasis);R_MMU_202733(Cell_surface_interactions_at_the_vascular_wall)	0	0	0	0	0.0168975	0	0	4	0	0	0	0
ENSMUSG00000001948	chr9	37603290	37613722	-	Spa17	20686	ENSMUST00000002013;ENSMUST00000214786;ENSMUST00000215336	GO:0005515(protein binding);GO:0005516(calmodulin binding);GO:0005737(cytoplasm);GO:0005929(cilium);GO:0007339(binding of sperm to zona pellucida);GO:0009897(external side of plasma membrane);GO:0016020(membrane);GO:0031514(motile cilium);GO:0035686(sperm fibrous sheath);GO:0097228(sperm principal piece);GO:0097228(sperm principal piece)	NA	NA	NA	sperm autoantigenic protein 17 [Source:MGI Symbol;Acc:MGI:1333778]	protein_coding;retained_intron	NA	0.144504	0.448092	0.305761	0.952691	0.597858	0.989674	86	53	90	13	36	26
ENSMUSG00000001962	X	74313033	74320149	+	Fam50a	108160	ENSMUST00000114160;ENSMUST00000138242;ENSMUST00000149312	GO:0005634(nucleus);GO:0005654(nucleoplasm);GO:0006325(chromatin organization);GO:0006325(chromatin organization)	NA	K13119	NA	family with sequence similarity 50, member A [Source:MGI Symbol;Acc:MGI:1351626]	protein_coding;retained_intron	NA	19.6689	20.6486	21.1514	19.4923	21.1615	21.0438	3731	3972	4093	3285	3492	3506
ENSMUSG00000001964	X	74254687	74261548	+	Emd	13726	ENSMUST00000002029;ENSMUST00000129516;ENSMUST00000119197;ENSMUST00000088313	GO:0003779(actin binding);GO:0005515(protein binding);GO:0005634(nucleus);GO:0005635(nuclear envelope);GO:0005637(nuclear inner membrane);GO:0005640(nuclear outer membrane);GO:0005652(nuclear lamina);GO:0005654(nucleoplasm);GO:0005737(cytoplasm);GO:0005783(endoplasmic reticulum);GO:0005819(spindle);GO:0005874(microtubule);GO:0016020(membrane);GO:0016021(integral component of membrane);GO:0031616(…	05410(Hypertrophic cardiomyopathy (HCM));05412(Arrhythmogenic right ventricular cardiomyopathy (ARVC));05414(Dilated cardiomyopathy (DCM));05414(Dilated cardiomyopathy (DCM))	K12569	NA	emerin [Source:MGI Symbol;Acc:MGI:108117]	protein_coding;processed_transcript	R_MMU_4419969(Depolymerisation_of_the_Nuclear_Lamina);R_MMU_9013405(RHOD_GTPase_cycle);R_MMU_9013423(RAC3_GTPase_cycle);R_MMU_9012999(RHO_GTPase_cycle);R_MMU_9609507(Protein_localization);R_MMU_9013404(RAC2_GTPase_cycle);R_MMU_1640170(Cell_Cycle);R_MMU_69278(Cell_Cycle,_Mitotic);R_MMU_2980766(Nuclear_Envelope_Breakdown);R_MMU_9609523(Insertion_of_tail_anchored_proteins_into_the_endoplasmic_reticu…	16.8347	14.6269	17.3514	20.1896	23.3486	20.4393	4252	4822	4375	3093	2721	3165
ENSMUSG00000001983	chr11	106066061	106073612	+	Taco1	70207	ENSMUST00000002048	GO:0003729(mRNA binding);GO:0005515(protein binding);GO:0005739(mitochondrion);GO:0006417(regulation of translation);GO:0019843(rRNA binding);GO:0033617(mitochondrial respiratory chain complex IV assembly);GO:0061743(motor learning);GO:0070129(regulation of mitochondrial translation);GO:0097177(mitochondrial ribosome binding);GO:1904959(regulation of cytochrome-c oxidase activity)	NA	K18189	NA	translational activator of mitochondrially encoded cytochrome c oxidase I [Source:MGI Symbol;Acc:MGI:1917457]	protein_coding	R_MMU_9711123(Cellular_response_to_chemical_stress);R_MMU_1430728(Metabolism);R_MMU_2262752(Cellular_responses_to_stress);R_MMU_73857(RNA_Polymerase_II_Transcription);R_MMU_212436(Generic_Transcription_Pathway);R_MMU_8953897(Cellular_responses_to_external_stimuli);R_MMU_3700989(Transcriptional_Regulation_by_TP53);R_MMU_5628897(TP53_Regulates_Metabolic_Genes);R_MMU_9707564(Cytoprotection_by_HMOX1)…	10.1857	8.7174	9.03986	11.6947	13.3569	11.5752	1353	1516	1361	1028	891	906
ENSMUSG00000001988	chr7	16455721	16477728	-	Npas1	18142	ENSMUST00000002053;ENSMUST00000211103	GO:0000122(negative regulation of transcription by RNA polymerase II);GO:0000981(DNA-binding transcription factor activity, RNA polymerase II-specific);GO:0001964(startle response);GO:0003677(DNA binding);GO:0005515(protein binding);GO:0005634(nucleus);GO:0006355(regulation of transcription, DNA-templated);GO:0006357(regulation of transcription by RNA polymerase II);GO:0042711(maternal behavior);…	NA	K09098	NA	neuronal PAS domain protein 1 [Source:MGI Symbol;Acc:MGI:109205]	protein_coding;retained_intron	NA	0.241162	0.280432	0.162516	0.0320008	0.119992	0.0234068	9	30	6	53	63	36
ENSMUSG00000001995	chr8	125418063	125569756	-	Sipa1l2	244668	ENSMUST00000212168;ENSMUST00000212987;ENSMUST00000212604	GO:0003674(molecular_function);GO:0005096(GTPase activator activity);GO:0005515(protein binding);GO:0005575(cellular_component);GO:0008150(biological_process);GO:0043547(positive regulation of GTPase activity);GO:0051056(regulation of small GTPase mediated signal transduction);GO:0051056(regulation of small GTPase mediated signal transduction)	04015(Rap1 signaling pathway);04015(Rap1 signaling pathway)	K17702	NA	signal-induced proliferation-associated 1 like 2 [Source:MGI Symbol;Acc:MGI:2676970]	protein_coding;retained_intron	NA	1.00577	1.13145	0.954975	0.818058	0.907688	0.833576	659	717	683	707	804	666
ENSMUSG00000001998	chr2	127008717	127067909	+	Ap4e1	108011	ENSMUST00000149254;ENSMUST00000129859;ENSMUST00000110394;ENSMUST00000002063;ENSMUST00000110393	GO:0005515(protein binding);GO:0005794(Golgi apparatus);GO:0005802(trans-Golgi network);GO:0006886(intracellular protein transport);GO:0006898(receptor-mediated endocytosis);GO:0015031(protein transport);GO:0016020(membrane);GO:0016192(vesicle-mediated transport);GO:0030117(membrane coat);GO:0030124(AP-4 adaptor complex);GO:0140312(cargo adaptor activity);GO:0140312(cargo adaptor activity)	04142(Lysosome);04142(Lysosome)	K12400	NA	adaptor-related protein complex AP-4, epsilon 1 [Source:MGI Symbol;Acc:MGI:1336993]	retained_intron;protein_coding;nonsense_mediated_decay	R_MMU_432720(Lysosome_Vesicle_Biogenesis);R_MMU_5653656(Vesicle_mediated_transport);R_MMU_432722(Golgi_Associated_Vesicle_Biogenesis);R_MMU_199991(Membrane_Trafficking);R_MMU_199992(trans_Golgi_Network_Vesicle_Budding)	2.39829	2.35787	2.13558	1.3381	1.33702	1.2487	1100	1079	1044	1719	1712	1518
ENSMUSG00000001999	chr2	127070665	127097084	+	Blvra	109778	ENSMUST00000142861;ENSMUST00000002064;ENSMUST00000135529;ENSMUST00000142737	GO:0000166(nucleotide binding);GO:0004074(biliverdin reductase activity);GO:0005737(cytoplasm);GO:0005829(cytosol);GO:0008270(zinc ion binding);GO:0016491(oxidoreductase activity);GO:0042167(heme catabolic process);GO:0046872(metal ion binding);GO:0055114(oxidation-reduction process);GO:0055114(oxidation-reduction process)	00860(Porphyrin and chlorophyll metabolism);00860(Porphyrin and chlorophyll metabolism)	K00214	EC:1.3.1.24	biliverdin reductase A [Source:MGI Symbol;Acc:MGI:88170]	retained_intron;protein_coding	R_MMU_9711123(Cellular_response_to_chemical_stress);R_MMU_189445(Metabolism_of_porphyrins);R_MMU_1430728(Metabolism);R_MMU_2262752(Cellular_responses_to_stress);R_MMU_8953897(Cellular_responses_to_external_stimuli);R_MMU_9707564(Cytoprotection_by_HMOX1);R_MMU_189483(Heme_degradation)	57.1256	55.7682	57.9251	35.2952	25.1871	35.28	7223	5055	7337	10197	10079	10263
ENSMUSG00000002006	X	73793359	73824969	-	Pdzd4	245469	ENSMUST00000002080	GO:0005515(protein binding);GO:0005737(cytoplasm);GO:0005938(cell cortex)	NA	K15682	EC:2.3.2.27	PDZ domain containing 4 [Source:MGI Symbol;Acc:MGI:2443483]	protein_coding	NA	0.037376	0.051783	0.027724	0.080708	0.044756	0.040698	27	15	14	11	16	8
ENSMUSG00000002007	X	73774405	73778925	+	Srpk3	56504	ENSMUST00000002081;ENSMUST00000136664;ENSMUST00000137045;ENSMUST00000139630	GO:0000165(MAPK cascade);GO:0000166(nucleotide binding);GO:0000245(spliceosomal complex assembly);GO:0004672(protein kinase activity);GO:0004674(protein serine/threonine kinase activity);GO:0004707(MAP kinase activity);GO:0005524(ATP binding);GO:0005634(nucleus);GO:0005737(cytoplasm);GO:0006468(protein phosphorylation);GO:0007275(multicellular organism development);GO:0007517(muscle organ develop…	NA	K08832	EC:2.7.11.1	serine/arginine-rich protein specific kinase 3 [Source:MGI Symbol;Acc:MGI:1891338]	protein_coding;retained_intron	NA	0.0294062	0.0119294	0.0517826	0.0755813	0.0680855	0.0793334	19	17	20	6	3	11
ENSMUSG00000002010	X	73778963	73786897	-	Idh3g	15929	ENSMUST00000052761;ENSMUST00000156299;ENSMUST00000129070;ENSMUST00000148419;ENSMUST00000130119;ENSMUST00000140944;ENSMUST00000142707;ENSMUST00000129367;ENSMUST00000145341	GO:0000166(nucleotide binding);GO:0000287(magnesium ion binding);GO:0004449(isocitrate dehydrogenase (NAD+) activity);GO:0005524(ATP binding);GO:0005730(nucleolus);GO:0005739(mitochondrion);GO:0006099(tricarboxylic acid cycle);GO:0006102(isocitrate metabolic process);GO:0006103(2-oxoglutarate metabolic process);GO:0006734(NADH metabolic process);GO:0016616(oxidoreductase activity, acting on the C…	00020(Citrate cycle (TCA cycle));00020(Citrate cycle (TCA cycle))	K00030	EC:1.1.1.41	isocitrate dehydrogenase 3 (NAD+), gamma [Source:MGI Symbol;Acc:MGI:1099463]	protein_coding;retained_intron;processed_transcript	R_MMU_1430728(Metabolism);R_MMU_71403(Citric_acid_cycle_(TCA_cycle));R_MMU_71406(Pyruvate_metabolism_and_Citric_Acid_(TCA)_cycle);R_MMU_1428517(The_citric_acid_(TCA)_cycle_and_respiratory_electron_transport)	50.6304	46.1258	44.8941	45.7512	46.0332	47.6118	10340	10200	10936	9983	9208	8786
ENSMUSG00000002014	X	73787028	73790830	+	Ssr4	20832	ENSMUST00000166518;ENSMUST00000002090;ENSMUST00000136544;ENSMUST00000155552;ENSMUST00000141721;ENSMUST00000130738;ENSMUST00000142829;ENSMUST00000129239	GO:0003674(molecular_function);GO:0005783(endoplasmic reticulum);GO:0005784(Sec61 translocon complex);GO:0005789(endoplasmic reticulum membrane);GO:0008150(biological_process);GO:0012505(endomembrane system);GO:0016020(membrane);GO:0016021(integral component of membrane);GO:0016021(integral component of membrane)	04141(Protein processing in endoplasmic reticulum);04141(Protein processing in endoplasmic reticulum)	K04571	NA	signal sequence receptor, delta [Source:MGI Symbol;Acc:MGI:1099464]	protein_coding;retained_intron	NA	25.752	26.8856	25.9588	38.9228	45.9551	41.0322	10082	11673	10802	5821	6152	5824
ENSMUSG00000002015	X	73686178	73716175	-	Bcap31	27061	ENSMUST00000002091	GO:0000139(Golgi membrane);GO:0005515(protein binding);GO:0005739(mitochondrion);GO:0005783(endoplasmic reticulum);GO:0005789(endoplasmic reticulum membrane);GO:0005811(lipid droplet);GO:0005887(integral component of plasma membrane);GO:0006886(intracellular protein transport);GO:0006888(endoplasmic reticulum to Golgi vesicle-mediated transport);GO:0006915(apoptotic process);GO:0007204(positive r…	04141(Protein processing in endoplasmic reticulum);05165(Human papillomavirus infection)	K14009	NA	B cell receptor associated protein 31 [Source:MGI Symbol;Acc:MGI:1350933]	protein_coding	R_MMU_8980692(RHOA_GTPase_cycle);R_MMU_111465(Apoptotic_cleavage_of_cellular_proteins);R_MMU_9012999(RHO_GTPase_cycle);R_MMU_5357801(Programmed_Cell_Death);R_MMU_75153(Apoptotic_execution_phase);R_MMU_168256(Immune_System);R_MMU_9716542(Signaling_by_Rho_GTPases,_Miro_GTPases_and_RHOBTB3);R_MMU_194315(Signaling_by_Rho_GTPases);R_MMU_983170(Antigen_Presentation:_Folding,_assembly_and_peptide_loadin…	82.4758	86.6514	82.3015	62.4962	69.2392	65.1255	6373	6923	6748	7336	7803	7266
ENSMUSG00000002017	chr17	75537086	75551946	-	Fam98a	72722	ENSMUST00000112507;ENSMUST00000234785;ENSMUST00000140729;ENSMUST00000235026;ENSMUST00000141969	GO:0005515(protein binding);GO:0006479(protein methylation);GO:0008276(protein methyltransferase activity);GO:0008284(positive regulation of cell population proliferation);GO:0010628(positive regulation of gene expression);GO:0032418(lysosome localization);GO:0072669(tRNA-splicing ligase complex);GO:1900029(positive regulation of ruffle assembly);GO:1900029(positive regulation of ruffle assembly)	NA	NA	NA	family with sequence similarity 98, member A [Source:MGI Symbol;Acc:MGI:1919972]	protein_coding;retained_intron;processed_transcript	NA	13.8541	14.3843	15.3616	15.7276	14.9537	17.359	4693	4373	5260	3605	3790	3968
ENSMUSG00000002020	chr12	84783212	84876532	-	Ltbp2	16997	ENSMUST00000002073	GO:0005509(calcium ion binding);GO:0097435(supramolecular fiber organization)	NA	K08023	NA	latent transforming growth factor beta binding protein 2 [Source:MGI Symbol;Acc:MGI:99502]	protein_coding	R_MMU_2129379(Molecules_associated_with_elastic_fibres);R_MMU_1474244(Extracellular_matrix_organization);R_MMU_1566948(Elastic_fibre_formation)	0.130713	0.0896305	0.12127	0.0477014	0.0535168	0.0689058	33	36	48	79	55	72
ENSMUSG00000002028	chr9	44803355	44881296	-	Kmt2a	214162	ENSMUST00000002095;ENSMUST00000114689;ENSMUST00000138119;ENSMUST00000152241;ENSMUST00000128768;ENSMUST00000215489	GO:0000976(transcription regulatory region sequence-specific DNA binding);GO:0003677(DNA binding);GO:0003682(chromatin binding);GO:0005515(protein binding);GO:0005634(nucleus);GO:0005654(nucleoplasm);GO:0005829(cytosol);GO:0006306(DNA methylation);GO:0006325(chromatin organization);GO:0006355(regulation of transcription, DNA-templated);GO:0008168(methyltransferase activity);GO:0008270(zinc ion bi…	00310(Lysine degradation);04934(Cushing syndrome);05202(Transcriptional misregulation in cancer);05202(Transcriptional misregulation in cancer)	K09186	EC:2.1.1.43	lysine (K)-specific methyltransferase 2A [Source:MGI Symbol;Acc:MGI:96995]	protein_coding;nonsense_mediated_decay	R_MMU_73857(RNA_Polymerase_II_Transcription);R_MMU_212436(Generic_Transcription_Pathway);R_MMU_3214841(PKMTs_methylate_histone_lysines);R_MMU_74160(Gene_expression_(Transcription));R_MMU_8878171(Transcriptional_regulation_by_RUNX1);R_MMU_8939236(RUNX1_regulates_transcription_of_genes_involved_in_differentiation_of_HSCs);R_MMU_8936459(RUNX1_regulates_genes_involved_in_megakaryocyte_differentiation…	8.47966	7.44565	7.70398	3.89631	3.14043	3.67453	5433	4295	5207	10315	9170	9301
ENSMUSG00000002031	chr9	44767908	44793447	+	Ift46	76568	ENSMUST00000154090;ENSMUST00000002099;ENSMUST00000128150;ENSMUST00000239014;ENSMUST00000143654;ENSMUST00000124534;ENSMUST00000214854;ENSMUST00000125877;ENSMUST00000238800;ENSMUST00000147559;ENSMUST00000151905;ENSMUST00000118186;ENSMUST00000133167;ENSMUST00000142586;ENSMUST00000149020	GO:0005515(protein binding);GO:0005737(cytoplasm);GO:0005813(centrosome);GO:0005856(cytoskeleton);GO:0005929(cilium);GO:0007224(smoothened signaling pathway);GO:0015031(protein transport);GO:0030992(intraciliary transport particle B);GO:0031514(motile cilium);GO:0031647(regulation of protein stability);GO:0035082(axoneme assembly);GO:0042073(intraciliary transport);GO:0042995(cell projection);GO:…	NA	K19682	NA	intraflagellar transport 46 [Source:MGI Symbol;Acc:MGI:1923818]	processed_transcript;protein_coding;retained_intron	R_MMU_5617833(Cilium_Assembly);R_MMU_1852241(Organelle_biogenesis_and_maintenance);R_MMU_5620924(Intraflagellar_transport)	9.96504	9.917	10.1688	5.43633	5.01644	4.84502	2923	2646	2648	4671	4707	4728
ENSMUSG00000002032	chr9	44793769	44799307	-	Tmem25	71687	ENSMUST00000213203;ENSMUST00000114705;ENSMUST00000132020;ENSMUST00000002100;ENSMUST00000214833;ENSMUST00000213972;ENSMUST00000213363;ENSMUST00000214431	GO:0005515(protein binding);GO:0005576(extracellular region);GO:0005764(lysosome);GO:0005768(endosome);GO:0005770(late endosome);GO:0005886(plasma membrane);GO:0016020(membrane);GO:0016021(integral component of membrane);GO:0031647(regulation of protein stability);GO:0090394(negative regulation of excitatory postsynaptic potential);GO:0090394(negative regulation of excitatory postsynaptic potenti…	NA	K22652	NA	transmembrane protein 25 [Source:MGI Symbol;Acc:MGI:1918937]	nonsense_mediated_decay;protein_coding	NA	0.829266	0.774384	0.861311	0.534354	0.4427	0.262278	145	117	74	197	186	203
ENSMUSG00000002043	chr7	19508395	19516145	+	Trappc6a	67091	ENSMUST00000207730;ENSMUST00000136873;ENSMUST00000147114;ENSMUST00000002112;ENSMUST00000108455;ENSMUST00000129808;ENSMUST00000135972	GO:0005783(endoplasmic reticulum);GO:0005794(Golgi apparatus);GO:0005801(cis-Golgi network);GO:0005802(trans-Golgi network);GO:0006888(endoplasmic reticulum to Golgi vesicle-mediated transport);GO:0016192(vesicle-mediated transport);GO:0030008(TRAPP complex);GO:0043087(regulation of GTPase activity);GO:0043473(pigmentation);GO:0048193(Golgi vesicle transport);GO:1903232(melanosome assembly);GO:19…	NA	K20304	NA	trafficking protein particle complex 6A [Source:MGI Symbol;Acc:MGI:1914341]	retained_intron;nonsense_mediated_decay;protein_coding	R_MMU_5653656(Vesicle_mediated_transport);R_MMU_199977(ER_to_Golgi_Anterograde_Transport);R_MMU_948021(Transport_to_the_Golgi_and_subsequent_modification);R_MMU_597592(Post_translational_protein_modification);R_MMU_392499(Metabolism_of_proteins);R_MMU_446203(Asparagine_N_linked_glycosylation);R_MMU_204005(COPII_mediated_vesicle_transport);R_MMU_199991(Membrane_Trafficking);R_MMU_8876198(RAB_GEFs_…	21.4525	25.9277	21.6433	20.1272	25.2985	20.1628	2679	3301	2726	2489	3047	2493
ENSMUSG00000002052	chr11	78206746	78245987	-	Supt6	20926	ENSMUST00000002121;ENSMUST00000108314	GO:0001825(blastocyst formation);GO:0003676(nucleic acid binding);GO:0003677(DNA binding);GO:0005515(protein binding);GO:0005634(nucleus);GO:0006139(nucleobase-containing compound metabolic process);GO:0006368(transcription elongation from RNA polymerase II promoter);GO:0006397(mRNA processing);GO:0008023(transcription elongation factor complex);GO:0008380(RNA splicing);GO:0010793(regulation of m…	NA	K11292	NA	SPT6, histone chaperone and transcription elongation factor [Source:MGI Symbol;Acc:MGI:107726]	protein_coding;retained_intron	R_MMU_674695(RNA_Polymerase_II_Pre_transcription_Events);R_MMU_73857(RNA_Polymerase_II_Transcription);R_MMU_75955(RNA_Polymerase_II_Transcription_Elongation);R_MMU_74160(Gene_expression_(Transcription));R_MMU_112382(Formation_of_RNA_Pol_II_elongation_complex)	24.8067	26.0026	24.4889	24.61	21.4335	23.8293	14605	12473	14372	12843	13629	12584
ENSMUSG00000002055	chr11	78301529	78322457	+	Spag5	54141	ENSMUST00000045026;ENSMUST00000133579;ENSMUST00000146068;ENSMUST00000141026;ENSMUST00000150016;ENSMUST00000149711;ENSMUST00000128359;ENSMUST00000125477	GO:0000070(mitotic sister chromatid segregation);GO:0000775(chromosome, centromeric region);GO:0000776(kinetochore);GO:0000777(condensed chromosome kinetochore);GO:0000922(spindle pole);GO:0005694(chromosome);GO:0005737(cytoplasm);GO:0005815(microtubule organizing center);GO:0005819(spindle);GO:0005856(cytoskeleton);GO:0005874(microtubule);GO:0005876(spindle microtubule);GO:0007049(cell cycle);GO…	NA	K21764	NA	sperm associated antigen 5 [Source:MGI Symbol;Acc:MGI:1927470]	protein_coding;retained_intron;processed_transcript	NA	8.25316	7.80837	8.06752	10.4318	8.2339	9.51478	4911	3803	4552	3391	3246	3290
ENSMUSG00000002058	chr11	78343482	78349164	+	Unc119	22248	ENSMUST00000002127;ENSMUST00000154700;ENSMUST00000108295;ENSMUST00000149161;ENSMUST00000100755;ENSMUST00000155471;ENSMUST00000125720	GO:0000281(mitotic cytokinesis);GO:0000922(spindle pole);GO:0005515(protein binding);GO:0005737(cytoplasm);GO:0005813(centrosome);GO:0005815(microtubule organizing center);GO:0005819(spindle);GO:0005856(cytoskeleton);GO:0006897(endocytosis);GO:0007399(nervous system development);GO:0007601(visual perception);GO:0008289(lipid binding);GO:0015031(protein transport);GO:0042953(lipoprotein transport)…	NA	NA	NA	unc-119 lipid binding chaperone [Source:MGI Symbol;Acc:MGI:1328357]	protein_coding;retained_intron	NA	16.5071	16.4417	16.6027	18.0831	22.9743	18.7288	3705	4615	3900	2951	2976	2946
ENSMUSG00000002059	chr11	78188430	78192193	+	Rab34	19376	ENSMUST00000002128;ENSMUST00000150941;ENSMUST00000108322;ENSMUST00000056241;ENSMUST00000207728;ENSMUST00000148603;ENSMUST00000126864;ENSMUST00000156435;ENSMUST00000154542	GO:0003924(GTPase activity);GO:0005525(GTP binding);GO:0005525(GTP binding)	NA	K07921	NA	RAB34, member RAS oncogene family [Source:MGI Symbol;Acc:MGI:104606]	protein_coding;retained_intron	R_MMU_8873719(RAB_geranylgeranylation);R_MMU_597592(Post_translational_protein_modification);R_MMU_392499(Metabolism_of_proteins)	29.3372	28.2716	28.4435	24.7266	26.2043	22.9147	4937	5130	4649	5107	4985	4917
ENSMUSG00000002064	chr11	78245746	78255496	+	Sdf2	20316	ENSMUST00000002133;ENSMUST00000154080;ENSMUST00000133020	GO:0016020(membrane);GO:0016020(membrane)	NA	NA	NA	stromal cell derived factor 2 [Source:MGI Symbol;Acc:MGI:108019]	protein_coding;processed_transcript;retained_intron	NA	27.9151	28.0058	27.3179	16.0582	16.4052	16.3207	2036	2040	2104	3088	3136	2998
ENSMUSG00000002068	chr7	38097984	38107534	-	Ccne1	12447	ENSMUST00000108023;ENSMUST00000128785;ENSMUST00000137097;ENSMUST00000130329;ENSMUST00000124979	GO:0000079(regulation of cyclin-dependent protein serine/threonine kinase activity);GO:0000082(G1/S transition of mitotic cell cycle);GO:0000122(negative regulation of transcription by RNA polymerase II);GO:0000307(cyclin-dependent protein kinase holoenzyme complex);GO:0000723(telomere maintenance);GO:0005515(protein binding);GO:0005634(nucleus);GO:0005654(nucleoplasm);GO:0005737(cytoplasm);GO:00…	04110(Cell cycle);04114(Oocyte meiosis);04115(p53 signaling pathway);04151(PI3K-Akt signaling pathway);04218(Cellular senescence);04934(Cushing syndrome);05161(Hepatitis B);05162(Measles);05165(Human papillomavirus infection);05166(Human T-cell leukemia virus 1 infection);05169(Epstein-Barr virus infection);05200(Pathways in cancer);05203(Viral carcinogenesis);05206(MicroRNAs in cancer);05215(Pro…	K06626	NA	cyclin E1 [Source:MGI Symbol;Acc:MGI:88316]	protein_coding;retained_intron;processed_transcript;nonsense_mediated_decay	R_MMU_6804116(TP53_Regulates_Transcription_of_Genes_Involved_in_G1_Cell_Cycle_Arrest);R_MMU_69202(Cyclin_E_associated_events_during_G1/S_transition);R_MMU_69620(Cell_Cycle_Checkpoints);R_MMU_69206(G1/S_Transition);R_MMU_2559583(Cellular_Senescence);R_MMU_2262752(Cellular_responses_to_stress);R_MMU_69563(p53_Dependent_G1_DNA_Damage_Response);R_MMU_73857(RNA_Polymerase_II_Transcription);R_MMU_69239…	8.33031	10.1071	9.36603	13.7584	17.4817	15.8026	3064	3818	3578	1620	1990	1808
ENSMUSG00000002076	chr17	31944769	32036349	-	Hsf2bp	74377	ENSMUST00000002145;ENSMUST00000238192;ENSMUST00000138172	GO:0005515(protein binding);GO:0005737(cytoplasm);GO:0005737(cytoplasm)	NA	NA	NA	heat shock transcription factor 2 binding protein [Source:MGI Symbol;Acc:MGI:1921627]	protein_coding;processed_transcript	NA	0.102342	0.0745317	0.0610988	0.0144354	0.0493731	0.0822563	5	15	26	28	20	16
ENSMUSG00000002083	chr7	16308393	16318205	+	Bbc3	170770	ENSMUST00000209688;ENSMUST00000002152;ENSMUST00000136781;ENSMUST00000147267	GO:0001836(release of cytochrome c from mitochondria);GO:0005515(protein binding);GO:0005739(mitochondrion);GO:0005740(mitochondrial envelope);GO:0005764(lysosome);GO:0005783(endoplasmic reticulum);GO:0006915(apoptotic process);GO:0006919(activation of cysteine-type endopeptidase activity involved in apoptotic process);GO:0006974(cellular response to DNA damage stimulus);GO:0008340(determination …	01524(Platinum drug resistance);04115(p53 signaling pathway);04210(Apoptosis);04215(Apoptosis - multiple species);04390(Hippo signaling pathway);05016(Huntington disease);05162(Measles);05200(Pathways in cancer);05210(Colorectal cancer);05210(Colorectal cancer)	K10132	NA	BCL2 binding component 3 [Source:MGI Symbol;Acc:MGI:2181667]	protein_coding;retained_intron	NA	40.8207	41.3099	38.8369	26.7071	27.0545	24.4628	4746	4715	4418	6327	6483	5975
ENSMUSG00000002100	chr2	91118144	91136510	+	Mybpc3	17868	ENSMUST00000169776	GO:0003007(heart morphogenesis);GO:0005515(protein binding);GO:0005863(striated muscle myosin thick filament);GO:0006942(regulation of striated muscle contraction);GO:0008307(structural constituent of muscle);GO:0017022(myosin binding);GO:0030017(sarcomere);GO:0031672(A band);GO:0032036(myosin heavy chain binding);GO:0042802(identical protein binding);GO:0055010(ventricular cardiac muscle tissue …	05410(Hypertrophic cardiomyopathy (HCM));05414(Dilated cardiomyopathy (DCM))	K12568	NA	myosin binding protein C, cardiac [Source:MGI Symbol;Acc:MGI:102844]	protein_coding	R_MMU_390522(Striated_Muscle_Contraction);R_MMU_397014(Muscle_contraction)	0.185065	0.266083	0.268324	0.142675	0.088292	0.096424	50	31	35	57	82	81
ENSMUSG00000002102	chr2	91054009	91066369	+	Psmc3	19182	ENSMUST00000067663;ENSMUST00000002171;ENSMUST00000152269;ENSMUST00000185715;ENSMUST00000146506;ENSMUST00000141462;ENSMUST00000131473;ENSMUST00000151419;ENSMUST00000145317	GO:0000166(nucleotide binding);GO:0000502(proteasome complex);GO:0000932(P-body);GO:0001824(blastocyst development);GO:0005524(ATP binding);GO:0005634(nucleus);GO:0005737(cytoplasm);GO:0008540(proteasome regulatory particle, base subcomplex);GO:0016787(hydrolase activity);GO:0022624(proteasome accessory complex);GO:0030163(protein catabolic process);GO:0042802(identical protein binding);GO:004392…	03050(Proteasome);05169(Epstein-Barr virus infection);05169(Epstein-Barr virus infection)	K03065	NA	proteasome (prosome, macropain) 26S subunit, ATPase 3 [Source:MGI Symbol;Acc:MGI:1098754]	protein_coding;processed_transcript;nonsense_mediated_decay	R_MMU_5668541(TNFR2_non_canonical_NF_kB_pathway);R_MMU_68949(Orc1_removal_from_chromatin);R_MMU_1234176(Oxygen_dependent_proline_hydroxylation_of_Hypoxia_inducible_Factor_Alpha);R_MMU_8852276(The_role_of_GTSE1_in_G2/M_progression_after_G2_checkpoint);R_MMU_8941858(Regulation_of_RUNX3_expression_and_activity);R_MMU_5689880(Ub_specific_processing_proteases);R_MMU_5607761(Dectin_1_mediated_noncanoni…	44.9247	46.6843	46.2681	62.2082	69.3349	65.3489	13568	14830	14484	8550	8994	8737
ENSMUSG00000002103	chr2	91202885	91214098	+	Acp2	11432	ENSMUST00000150403;ENSMUST00000002172;ENSMUST00000238832;ENSMUST00000239169;ENSMUST00000155418;ENSMUST00000124131;ENSMUST00000127643	GO:0001501(skeletal system development);GO:0001784(phosphotyrosine residue binding);GO:0003993(acid phosphatase activity);GO:0004721(phosphoprotein phosphatase activity);GO:0005764(lysosome);GO:0005765(lysosomal membrane);GO:0006470(protein dephosphorylation);GO:0007040(lysosome organization);GO:0010033(response to organic substance);GO:0016020(membrane);GO:0016021(integral component of membrane)…	00740(Riboflavin metabolism);04142(Lysosome);04142(Lysosome)	K14410	EC:3.1.3.2	acid phosphatase 2, lysosomal [Source:MGI Symbol;Acc:MGI:87882]	protein_coding;retained_intron;processed_transcript	NA	14.5334	14.7824	13.2225	6.07896	5.06366	5.52598	2638	2158	2439	5503	5666	4969
ENSMUSG00000002104	chr2	91035620	91045729	+	Rapsn	19400	ENSMUST00000050323	GO:0005515(protein binding);GO:0005737(cytoplasm);GO:0005794(Golgi apparatus);GO:0005813(centrosome);GO:0005829(cytosol);GO:0005856(cytoskeleton);GO:0005886(plasma membrane);GO:0007268(chemical synaptic transmission);GO:0007271(synaptic transmission, cholinergic);GO:0016020(membrane);GO:0030054(cell junction);GO:0031594(neuromuscular junction);GO:0033130(acetylcholine receptor binding);GO:0035255…	NA	NA	NA	receptor-associated protein of the synapse [Source:MGI Symbol;Acc:MGI:99422]	protein_coding	NA	0.025352	0	0	0	0	0	0	0	0	4	0	0
ENSMUSG00000002105	chr2	91061791	91070417	-	Slc39a13	68427	ENSMUST00000079976;ENSMUST00000073575;ENSMUST00000111436;ENSMUST00000149430;ENSMUST00000141328;ENSMUST00000150348;ENSMUST00000130252;ENSMUST00000153367;ENSMUST00000142943;ENSMUST00000133047	GO:0000139(Golgi membrane);GO:0005385(zinc ion transmembrane transporter activity);GO:0005783(endoplasmic reticulum);GO:0005794(Golgi apparatus);GO:0006811(ion transport);GO:0006829(zinc ion transport);GO:0006882(cellular zinc ion homeostasis);GO:0010043(response to zinc ion);GO:0016020(membrane);GO:0016021(integral component of membrane);GO:0030001(metal ion transport);GO:0042803(protein homodim…	NA	K14719	NA	solute carrier family 39 (metal ion transporter), member 13 [Source:MGI Symbol;Acc:MGI:1915677]	protein_coding;processed_transcript	NA	7.93196	7.38982	7.97119	4.8736	4.60799	4.7479	1990	1844	1970	2823	2664	2816
ENSMUSG00000002107	chr2	6539694	7509563	-	Celf2	14007	ENSMUST00000100429;ENSMUST00000114924;ENSMUST00000170438;ENSMUST00000183209;ENSMUST00000182851;ENSMUST00000182879;ENSMUST00000114927;ENSMUST00000142941;ENSMUST00000150624;ENSMUST00000183984;ENSMUST00000182355;ENSMUST00000183269;ENSMUST00000182560;ENSMUST00000126742;ENSMUST00000182523;ENSMUST00000182657	GO:0000381(regulation of alternative mRNA splicing, via spliceosome);GO:0003676(nucleic acid binding);GO:0003723(RNA binding);GO:0003729(mRNA binding);GO:0005634(nucleus);GO:0005737(cytoplasm);GO:0006376(mRNA splice site selection);GO:0006397(mRNA processing);GO:0036002(pre-mRNA binding);GO:1990904(ribonucleoprotein complex);GO:1990904(ribonucleoprotein complex)	NA	K13207	NA	CUGBP, Elav-like family member 2 [Source:MGI Symbol;Acc:MGI:1338822]	protein_coding;nonsense_mediated_decay;processed_transcript;retained_intron	NA	4.90373	4.85102	4.58418	2.32841	2.42725	2.38613	5049	5158	5254	9269	9281	8601
ENSMUSG00000002108	chr2	91184061	91202834	-	Nr1h3	22259	ENSMUST00000150654;ENSMUST00000111356;ENSMUST00000002177;ENSMUST00000111355;ENSMUST00000111354;ENSMUST00000130031;ENSMUST00000133261;ENSMUST00000136234	GO:0000122(negative regulation of transcription by RNA polymerase II);GO:0000790(nuclear chromatin);GO:0000976(transcription regulatory region sequence-specific DNA binding);GO:0000977(RNA polymerase II regulatory region sequence-specific DNA binding);GO:0000978(RNA polymerase II cis-regulatory region sequence-specific DNA binding);GO:0001228(DNA-binding transcription activator activity, RNA poly…	03320(PPAR signaling pathway);04931(Insulin resistance);04932(Non-alcoholic fatty liver disease (NAFLD));05160(Hepatitis C);05160(Hepatitis C)	K08536	NA	nuclear receptor subfamily 1, group H, member 3 [Source:MGI Symbol;Acc:MGI:1352462]	retained_intron;protein_coding;processed_transcript	R_MMU_9623433(NR1H2_&_NR1H3_regulate_gene_expression_to_control_bile_acid_homeostasis);R_MMU_8964043(Plasma_lipoprotein_clearance);R_MMU_73857(RNA_Polymerase_II_Transcription);R_MMU_212436(Generic_Transcription_Pathway);R_MMU_9006931(Signaling_by_Nuclear_Receptors);R_MMU_383280(Nuclear_Receptor_transcription_pathway);R_MMU_597592(Post_translational_protein_modification);R_MMU_392499(Metabolism_of…	2.02944	2.12711	2.07806	1.01158	1.44472	0.924902	218	300	200	377	399	383
ENSMUSG00000002109	chr2	91211572	91236960	-	Ddb2	107986	ENSMUST00000152277;ENSMUST00000150427;ENSMUST00000111352;ENSMUST00000028696	GO:0000209(protein polyubiquitination);GO:0003677(DNA binding);GO:0003684(damaged DNA binding);GO:0004842(ubiquitin-protein transferase activity);GO:0005515(protein binding);GO:0005634(nucleus);GO:0005654(nucleoplasm);GO:0006281(DNA repair);GO:0006290(pyrimidine dimer repair);GO:0006974(cellular response to DNA damage stimulus);GO:0009411(response to UV);GO:0016567(protein ubiquitination);GO:0030…	03420(Nucleotide excision repair);04115(p53 signaling pathway);04120(Ubiquitin mediated proteolysis);05161(Hepatitis B);05169(Epstein-Barr virus infection);05200(Pathways in cancer);05202(Transcriptional misregulation in cancer);05210(Colorectal cancer);05212(Pancreatic cancer);05213(Endometrial cancer);05214(Glioma);05216(Thyroid cancer);05217(Basal cell carcinoma);05218(Melanoma);05220(Chronic …	K10140	NA	damage specific DNA binding protein 2 [Source:MGI Symbol;Acc:MGI:1355314]	processed_transcript;protein_coding	R_MMU_5689880(Ub_specific_processing_proteases);R_MMU_8951664(Neddylation);R_MMU_5696394(DNA_Damage_Recognition_in_GG_NER);R_MMU_5696398(Nucleotide_Excision_Repair);R_MMU_597592(Post_translational_protein_modification);R_MMU_392499(Metabolism_of_proteins);R_MMU_5696399(Global_Genome_Nucleotide_Excision_Repair_(GG_NER));R_MMU_5688426(Deubiquitination);R_MMU_5696395(Formation_of_Incision_Complex_in…	3.09714	2.74141	2.76378	1.78232	1.8972	2.23346	410	427	522	620	556	551
ENSMUSG00000002111	chr2	91082390	91114366	+	Spi1	20375	ENSMUST00000169852;ENSMUST00000131400;ENSMUST00000002180;ENSMUST00000132741	GO:0000122(negative regulation of transcription by RNA polymerase II);GO:0000790(nuclear chromatin);GO:0000978(RNA polymerase II cis-regulatory region sequence-specific DNA binding);GO:0000981(DNA-binding transcription factor activity, RNA polymerase II-specific);GO:0001085(RNA polymerase II transcription factor binding);GO:0001227(DNA-binding transcription repressor activity, RNA polymerase II-s…	04380(Osteoclast differentiation);05166(Human T-cell leukemia virus 1 infection);05200(Pathways in cancer);05202(Transcriptional misregulation in cancer);05221(Acute myeloid leukemia);05221(Acute myeloid leukemia)	K09438	NA	spleen focus forming virus (SFFV) proviral integration oncogene [Source:MGI Symbol;Acc:MGI:98282]	protein_coding;processed_transcript	NA	117.389	117.527	120.303	105.813	126.484	110.752	23853	27960	25373	23085	23399	23481
ENSMUSG00000002129	chr11	4160350	4182541	+	Sf3a1	67465	ENSMUST00000002198;ENSMUST00000132666;ENSMUST00000129583;ENSMUST00000133095	GO:0000398(mRNA splicing, via spliceosome);GO:0003723(RNA binding);GO:0005515(protein binding);GO:0005634(nucleus);GO:0005681(spliceosomal complex);GO:0005684(U2-type spliceosomal complex);GO:0005686(U2 snRNP);GO:0006396(RNA processing);GO:0006397(mRNA processing);GO:0008380(RNA splicing);GO:0016607(nuclear speck);GO:0071004(U2-type prespliceosome);GO:0071005(U2-type precatalytic spliceosome);GO:…	03040(Spliceosome);03040(Spliceosome)	K12825	NA	splicing factor 3a, subunit 1 [Source:MGI Symbol;Acc:MGI:1914715]	protein_coding;retained_intron;processed_transcript	R_MMU_72172(mRNA_Splicing);R_MMU_72203(Processing_of_Capped_Intron_Containing_Pre_mRNA);R_MMU_72163(mRNA_Splicing_Major_Pathway);R_MMU_8953854(Metabolism_of_RNA)	14.341	15.0663	15.2668	19.0787	21.242	20.6313	9812	10712	10781	6434	6843	6797
ENSMUSG00000002147	chr10	127642986	127660957	+	Stat6	20852	ENSMUST00000092074;ENSMUST00000120279;ENSMUST00000128072;ENSMUST00000156231;ENSMUST00000145470	GO:0000122(negative regulation of transcription by RNA polymerase II);GO:0000790(nuclear chromatin);GO:0000977(RNA polymerase II regulatory region sequence-specific DNA binding);GO:0000978(RNA polymerase II cis-regulatory region sequence-specific DNA binding);GO:0001227(DNA-binding transcription repressor activity, RNA polymerase II-specific);GO:0001228(DNA-binding transcription activator activit…	04217(Necroptosis);04630(Jak-STAT signaling pathway);04658(Th1 and Th2 cell differentiation);04659(Th17 cell differentiation);05161(Hepatitis B);05200(Pathways in cancer);05321(Inflammatory bowel disease (IBD));05321(Inflammatory bowel disease (IBD))	K11225	NA	signal transducer and activator of transcription 6 [Source:MGI Symbol;Acc:MGI:103034]	protein_coding;retained_intron	R_MMU_6785807(Interleukin_4_and_Interleukin_13_signaling);R_MMU_449147(Signaling_by_Interleukins);R_MMU_186763(Downstream_signal_transduction);R_MMU_168256(Immune_System);R_MMU_1280215(Cytokine_Signaling_in_Immune_system);R_MMU_9006934(Signaling_by_Receptor_Tyrosine_Kinases);R_MMU_186797(Signaling_by_PDGF);R_MMU_168249(Innate_Immune_System);R_MMU_162582(Signal_Transduction);R_MMU_3249367(STAT6_me…	48.1972	47.0254	48.2217	26.833	26.379	27.18	9882	9526	10171	15483	15294	15373
ENSMUSG00000002190	chr8	83389867	83428552	+	Clgn	12745	ENSMUST00000002259	GO:0005509(calcium ion binding);GO:0005515(protein binding);GO:0005635(nuclear envelope);GO:0005783(endoplasmic reticulum);GO:0005789(endoplasmic reticulum membrane);GO:0006457(protein folding);GO:0007275(multicellular organism development);GO:0007283(spermatogenesis);GO:0007338(single fertilization);GO:0007339(binding of sperm to zona pellucida);GO:0016020(membrane);GO:0016021(integral component…	NA	K09551	NA	calmegin [Source:MGI Symbol;Acc:MGI:107472]	protein_coding	NA	0.163262	0.308434	0.276883	0.101704	0.0908347	0.147198	35	30	51	48	92	81
ENSMUSG00000002204	chr7	44572380	44586862	+	Napsa	16541	ENSMUST00000002274;ENSMUST00000153124;ENSMUST00000207543;ENSMUST00000208514;ENSMUST00000207302	GO:0004175(endopeptidase activity);GO:0004190(aspartic-type endopeptidase activity);GO:0005515(protein binding);GO:0005576(extracellular region);GO:0005615(extracellular space);GO:0005764(lysosome);GO:0006508(proteolysis);GO:0008233(peptidase activity);GO:0016787(hydrolase activity);GO:0033619(membrane protein proteolysis);GO:0043129(surfactant homeostasis);GO:0097208(alveolar lamellar body);GO:0…	04142(Lysosome);04142(Lysosome)	K08565	EC:3.4.23.-	napsin A aspartic peptidase [Source:MGI Symbol;Acc:MGI:109365]	protein_coding;retained_intron;nonsense_mediated_decay	R_MMU_5683826(Surfactant_metabolism);R_MMU_392499(Metabolism_of_proteins)	24.2473	26.881	25.0757	11.8828	13.9714	12.9011	2647	3051	2920	4708	5284	4832
ENSMUSG00000002205	chr7	44748413	44777515	+	Vrk3	101568	ENSMUST00000002275;ENSMUST00000134750;ENSMUST00000171821;ENSMUST00000147952;ENSMUST00000165957;ENSMUST00000144515;ENSMUST00000125705;ENSMUST00000135783;ENSMUST00000136069;ENSMUST00000208083	GO:0000166(nucleotide binding);GO:0004672(protein kinase activity);GO:0004674(protein serine/threonine kinase activity);GO:0005524(ATP binding);GO:0005634(nucleus);GO:0005654(nucleoplasm);GO:0005730(nucleolus);GO:0005737(cytoplasm);GO:0006468(protein phosphorylation);GO:0018105(peptidyl-serine phosphorylation);GO:0019903(protein phosphatase binding);GO:0032516(positive regulation of phosphoprotei…	NA	K08816	EC:2.7.11.1	vaccinia related kinase 3 [Source:MGI Symbol;Acc:MGI:2182465]	protein_coding;retained_intron;nonsense_mediated_decay;processed_transcript	R_MMU_448424(Interleukin_17_signaling);R_MMU_166058(MyD88:MAL(TIRAP)_cascade_initiated_on_plasma_membrane);R_MMU_168179(Toll_Like_Receptor_TLR1:TLR2_Cascade);R_MMU_449147(Signaling_by_Interleukins);R_MMU_166520(Signaling_by_NTRKs);R_MMU_166016(Toll_Like_Receptor_4_(TLR4)_Cascade);R_MMU_168181(Toll_Like_Receptor_7/8_(TLR7/8)_Cascade);R_MMU_450282(MAPK_targets/_Nuclear_events_mediated_by_MAP_kinase…	3.80079	3.50487	3.68047	2.92833	3.33037	2.88588	1655	1845	1658	1873	1751	1799
ENSMUSG00000002210	chr7	24399619	24422778	+	Smg9	71997	ENSMUST00000146381;ENSMUST00000002280;ENSMUST00000139481;ENSMUST00000108434;ENSMUST00000148288;ENSMUST00000146686	GO:0000184(nuclear-transcribed mRNA catabolic process, nonsense-mediated decay);GO:0001654(eye development);GO:0007420(brain development);GO:0007507(heart development);GO:0042802(identical protein binding);GO:0042802(identical protein binding)	NA	K18735	NA	smg-9 homolog, nonsense mediated mRNA decay factor (C. elegans) [Source:MGI Symbol;Acc:MGI:1919247]	retained_intron;protein_coding	R_MMU_975957(Nonsense_Mediated_Decay_(NMD)_enhanced_by_the_Exon_Junction_Complex_(EJC));R_MMU_927802(Nonsense_Mediated_Decay_(NMD));R_MMU_8953854(Metabolism_of_RNA)	11.1607	10.8978	10.4783	9.83009	10.8727	10.1032	3047	3304	3182	3018	2983	2812
ENSMUSG00000002221	chr5	27740080	27791550	-	Paxip1	55982	ENSMUST00000002291;ENSMUST00000197625;ENSMUST00000196641;ENSMUST00000196734;ENSMUST00000199993;ENSMUST00000196605;ENSMUST00000199714	GO:0000416(positive regulation of histone H3-K36 methylation);GO:0001570(vasculogenesis);GO:0005515(protein binding);GO:0005634(nucleus);GO:0005654(nucleoplasm);GO:0005694(chromosome);GO:0006281(DNA repair);GO:0006310(DNA recombination);GO:0006974(cellular response to DNA damage stimulus);GO:0010212(response to ionizing radiation);GO:0016363(nuclear matrix);GO:0030330(DNA damage response, signal …	NA	K14972	NA	PAX interacting (with transcription-activation domain) protein 1 [Source:MGI Symbol;Acc:MGI:1890430]	protein_coding;retained_intron;nonsense_mediated_decay;processed_transcript	R_MMU_5693532(DNA_Double_Strand_Break_Repair);R_MMU_5693571(Nonhomologous_End_Joining_(NHEJ));R_MMU_73894(DNA_Repair)	3.90375	3.63191	3.29549	2.78858	2.46147	2.76042	2399	2076	2414	2928	2759	2456
ENSMUSG00000002222	chr6	71388634	71440637	-	Rmnd5a	68477	ENSMUST00000002292;ENSMUST00000149415;ENSMUST00000123947	GO:0000151(ubiquitin ligase complex);GO:0000209(protein polyubiquitination);GO:0004842(ubiquitin-protein transferase activity);GO:0005515(protein binding);GO:0005634(nucleus);GO:0005654(nucleoplasm);GO:0005737(cytoplasm);GO:0006511(ubiquitin-dependent protein catabolic process);GO:0016740(transferase activity);GO:0034657(GID complex);GO:0043161(proteasome-mediated ubiquitin-dependent protein cata…	NA	NA	NA	required for meiotic nuclear division 5 homolog A [Source:MGI Symbol;Acc:MGI:1915727]	protein_coding;retained_intron	NA	10.8584	10.3134	9.82283	4.95845	4.20025	4.34414	2815	2339	2506	5376	5169	4827
ENSMUSG00000002227	chr3	104794836	104818563	-	Mov10	17454	ENSMUST00000002297;ENSMUST00000168015;ENSMUST00000106774;ENSMUST00000166979;ENSMUST00000196161;ENSMUST00000136148;ENSMUST00000196211;ENSMUST00000145414	GO:0000166(nucleotide binding);GO:0000932(P-body);GO:0003723(RNA binding);GO:0003724(RNA helicase activity);GO:0004386(helicase activity);GO:0005515(protein binding);GO:0005524(ATP binding);GO:0005634(nucleus);GO:0005737(cytoplasm);GO:0005829(cytosol);GO:0010494(cytoplasmic stress granule);GO:0010526(negative regulation of transposition, RNA-mediated);GO:0016787(hydrolase activity);GO:0019034(vir…	NA	K18422	EC:3.6.4.13	Mov10 RISC complex RNA helicase [Source:MGI Symbol;Acc:MGI:97054]	protein_coding;nonsense_mediated_decay;processed_transcript;retained_intron	NA	12.5832	11.6227	11.297	20.6126	24.5365	21.9116	9671	11290	10448	5152	4816	4590
ENSMUSG00000002228	chr3	104781056	104786018	+	Ppm1j	71887	ENSMUST00000002298;ENSMUST00000197264	GO:0003824(catalytic activity);GO:0004721(phosphoprotein phosphatase activity);GO:0004722(protein serine/threonine phosphatase activity);GO:0004724(magnesium-dependent protein serine/threonine phosphatase activity);GO:0005515(protein binding);GO:0006470(protein dephosphorylation);GO:0016787(hydrolase activity);GO:0016787(hydrolase activity)	NA	K17504	EC:3.1.3.16	protein phosphatase 1J [Source:MGI Symbol;Acc:MGI:1919137]	protein_coding;retained_intron	NA	7.68531	8.66012	7.67944	12.6042	14.8105	11.1863	1914	2205	1726	1019	1161	1010
ENSMUSG00000002233	chr3	104788375	104794459	+	Rhoc	11853	ENSMUST00000196817;ENSMUST00000002303;ENSMUST00000106787;ENSMUST00000199824;ENSMUST00000132721	GO:0000166(nucleotide binding);GO:0000281(mitotic cytokinesis);GO:0003924(GTPase activity);GO:0005515(protein binding);GO:0005525(GTP binding);GO:0005634(nucleus);GO:0005737(cytoplasm);GO:0005829(cytosol);GO:0005856(cytoskeleton);GO:0005886(plasma membrane);GO:0005938(cell cortex);GO:0007015(actin filament organization);GO:0007264(small GTPase mediated signal transduction);GO:0008360(regulation o…	NA	K07857	NA	ras homolog family member C [Source:MGI Symbol;Acc:MGI:106028]	protein_coding;retained_intron	R_MMU_9012999(RHO_GTPase_cycle);R_MMU_400685(Sema4D_in_semaphorin_signaling);R_MMU_5663220(RHO_GTPases_Activate_Formins);R_MMU_9013106(RHOC_GTPase_cycle);R_MMU_5627117(RHO_GTPases_Activate_ROCKs);R_MMU_9716542(Signaling_by_Rho_GTPases,_Miro_GTPases_and_RHOBTB3);R_MMU_422475(Axon_guidance);R_MMU_416482(G_alpha_(12/13)_signalling_events);R_MMU_194315(Signaling_by_Rho_GTPases);R_MMU_372790(Signaling…	87.7992	96.7516	91.9107	158.811	194.016	164.646	21496	25749	22645	10367	11566	10771
ENSMUSG00000002250	chr17	28232700	28301474	+	Ppard	19015	ENSMUST00000002320;ENSMUST00000232879;ENSMUST00000123020;ENSMUST00000233761;ENSMUST00000166744;ENSMUST00000142226;ENSMUST00000144200;ENSMUST00000233383	GO:0000122(negative regulation of transcription by RNA polymerase II);GO:0000790(nuclear chromatin);GO:0000977(RNA polymerase II regulatory region sequence-specific DNA binding);GO:0001103(RNA polymerase II repressing transcription factor binding);GO:0001223(transcription coactivator binding);GO:0001227(DNA-binding transcription repressor activity, RNA polymerase II-specific);GO:0001890(placenta …	03320(PPAR signaling pathway);04310(Wnt signaling pathway);05200(Pathways in cancer);05221(Acute myeloid leukemia);05221(Acute myeloid leukemia)	K04504	NA	peroxisome proliferator activator receptor delta [Source:MGI Symbol;Acc:MGI:101884]	protein_coding;retained_intron;processed_transcript	R_MMU_70268(Pyruvate_metabolism);R_MMU_200425(Carnitine_metabolism);R_MMU_556833(Metabolism_of_lipids);R_MMU_1430728(Metabolism);R_MMU_8978868(Fatty_acid_metabolism);R_MMU_73857(RNA_Polymerase_II_Transcription);R_MMU_212436(Generic_Transcription_Pathway);R_MMU_9006931(Signaling_by_Nuclear_Receptors);R_MMU_383280(Nuclear_Receptor_transcription_pathway);R_MMU_204174(Regulation_of_pyruvate_dehydroge…	4.38657	4.36522	3.92972	3.83296	3.66376	3.63726	2411	2260	2327	2409	2425	2141
ENSMUSG00000002257	chr17	28207778	28228608	+	Def6	23853	ENSMUST00000002327;ENSMUST00000233958;ENSMUST00000146724;ENSMUST00000233205	GO:0005515(protein binding);GO:0005634(nucleus);GO:0005654(nucleoplasm);GO:0005737(cytoplasm);GO:0005829(cytosol);GO:0005856(cytoskeleton);GO:0005886(plasma membrane);GO:0005911(cell-cell junction);GO:0016020(membrane);GO:0030175(filopodium);GO:0042995(cell projection);GO:0048471(perinuclear region of cytoplasm);GO:0048471(perinuclear region of cytoplasm)	NA	NA	NA	differentially expressed in FDCP 6 [Source:MGI Symbol;Acc:MGI:1346328]	protein_coding;processed_transcript	R_MMU_8980692(RHOA_GTPase_cycle);R_MMU_9012999(RHO_GTPase_cycle);R_MMU_9013404(RAC2_GTPase_cycle);R_MMU_9716542(Signaling_by_Rho_GTPases,_Miro_GTPases_and_RHOBTB3);R_MMU_9013148(CDC42_GTPase_cycle);R_MMU_194315(Signaling_by_Rho_GTPases);R_MMU_162582(Signal_Transduction);R_MMU_9013149(RAC1_GTPase_cycle)	18.1179	17.8815	17.5946	22.3521	23.9312	20.7007	4999	5247	4703	3534	3532	3406
ENSMUSG00000002265	chr7	6703892	6730421	-	Peg3	18616	ENSMUST00000239104	GO:0000122(negative regulation of transcription by RNA polymerase II);GO:0003676(nucleic acid binding);GO:0003700(DNA-binding transcription factor activity);GO:0005634(nucleus);GO:0005737(cytoplasm);GO:0005776(autophagosome);GO:0006915(apoptotic process);GO:0010468(regulation of gene expression);GO:0043565(sequence-specific DNA binding);GO:0045944(positive regulation of transcription by RNA polym…	NA	K09230	NA	paternally expressed 3 [Source:MGI Symbol;Acc:MGI:104748]	protein_coding	NA	0	0.00372481	0	0	0	0	0	0	0	0	4	0
ENSMUSG00000002274	chr17	25793221	25797083	-	Metrn	70083	ENSMUST00000165838;ENSMUST00000237849;ENSMUST00000236963;ENSMUST00000235925;ENSMUST00000238040;ENSMUST00000235294;ENSMUST00000002344	GO:0005179(hormone activity);GO:0005576(extracellular region);GO:0005615(extracellular space);GO:0007165(signal transduction);GO:0007275(multicellular organism development);GO:0007399(nervous system development);GO:0010001(glial cell differentiation);GO:0030154(cell differentiation);GO:0050772(positive regulation of axonogenesis);GO:0050772(positive regulation of axonogenesis)	NA	NA	NA	meteorin, glial cell differentiation regulator [Source:MGI Symbol;Acc:MGI:1917333]	protein_coding;retained_intron	NA	4.87016	4.44532	4.60818	5.682	7.96475	6.97662	1796	2466	2240	1344	1241	1262
ENSMUSG00000002279	chr17	25579085	25662826	+	Lmf1	76483	ENSMUST00000141606;ENSMUST00000063344;ENSMUST00000116641;ENSMUST00000126164;ENSMUST00000137201;ENSMUST00000154842;ENSMUST00000142264;ENSMUST00000128146;ENSMUST00000127280	GO:0005783(endoplasmic reticulum);GO:0005789(endoplasmic reticulum membrane);GO:0005794(Golgi apparatus);GO:0006641(triglyceride metabolic process);GO:0006888(endoplasmic reticulum to Golgi vesicle-mediated transport);GO:0009306(protein secretion);GO:0016020(membrane);GO:0016021(integral component of membrane);GO:0033578(protein glycosylation in Golgi);GO:0034382(chylomicron remnant clearance);GO…	NA	NA	NA	lipase maturation factor 1 [Source:MGI Symbol;Acc:MGI:1923733]	protein_coding;retained_intron;nonsense_mediated_decay;processed_transcript	R_MMU_8963889(Assembly_of_active_LPL_and_LIPC_lipase_complexes);R_MMU_8963899(Plasma_lipoprotein_remodeling);R_MMU_382551(Transport_of_small_molecules);R_MMU_174824(Plasma_lipoprotein_assembly,_remodeling,_and_clearance)	1.53602	1.43719	1.43858	1.50568	1.65538	1.81555	1716	1849	2100	1524	1446	1419
ENSMUSG00000002280	chr17	25773776	25783332	+	Ciao3	67563	ENSMUST00000134108;ENSMUST00000002350;ENSMUST00000237541;ENSMUST00000154711;ENSMUST00000236424;ENSMUST00000131458;ENSMUST00000149645;ENSMUST00000130861	GO:0001666(response to hypoxia);GO:0002244(hematopoietic progenitor cell differentiation);GO:0010468(regulation of gene expression);GO:0016226(iron-sulfur cluster assembly);GO:0032364(oxygen homeostasis);GO:0046872(metal ion binding);GO:0051536(iron-sulfur cluster binding);GO:0051539(4 iron, 4 sulfur cluster binding);GO:0097361(CIA complex);GO:0097361(CIA complex)	NA	NA	NA	cytosolic iron-sulfur assembly component 3 [Source:MGI Symbol;Acc:MGI:1914813]	protein_coding;retained_intron;nonsense_mediated_decay	NA	5.2508	4.88584	5.10642	4.44421	4.76696	4.15517	2317	2436	2202	2389	2250	2305
ENSMUSG00000002289	chr17	33773750	33781830	-	Angptl4	57875	ENSMUST00000002360;ENSMUST00000173869;ENSMUST00000174858;ENSMUST00000174872	GO:0001525(angiogenesis);GO:0001666(response to hypoxia);GO:0004857(enzyme inhibitor activity);GO:0005102(signaling receptor binding);GO:0005576(extracellular region);GO:0005615(extracellular space);GO:0006629(lipid metabolic process);GO:0009267(cellular response to starvation);GO:0042802(identical protein binding);GO:0043066(negative regulation of apoptotic process);GO:0043335(protein unfolding)…	03320(PPAR signaling pathway);04979(Cholesterol metabolism);04979(Cholesterol metabolism)	K08767	NA	angiopoietin-like 4 [Source:MGI Symbol;Acc:MGI:1888999]	protein_coding;nonsense_mediated_decay;retained_intron;processed_transcript	R_MMU_8963889(Assembly_of_active_LPL_and_LIPC_lipase_complexes);R_MMU_8963899(Plasma_lipoprotein_remodeling);R_MMU_382551(Transport_of_small_molecules);R_MMU_174824(Plasma_lipoprotein_assembly,_remodeling,_and_clearance)	1.35594	1.62987	1.22728	1.75984	1.90239	1.59663	522	553	482	351	428	315
ENSMUSG00000002297	chr5	8396973	8422716	-	Dbf4	27214	ENSMUST00000002368;ENSMUST00000171808;ENSMUST00000168637;ENSMUST00000163141;ENSMUST00000166364;ENSMUST00000197442;ENSMUST00000170927;ENSMUST00000198785	GO:0003676(nucleic acid binding);GO:0004674(protein serine/threonine kinase activity);GO:0005634(nucleus);GO:0005654(nucleoplasm);GO:0006260(DNA replication);GO:0006468(protein phosphorylation);GO:0007049(cell cycle);GO:0007089(traversing start control point of mitotic cell cycle);GO:0008270(zinc ion binding);GO:0010571(positive regulation of nuclear cell cycle DNA replication);GO:0016604(nuclear…	04110(Cell cycle);04110(Cell cycle)	K06629	NA	DBF4 zinc finger [Source:MGI Symbol;Acc:MGI:1351328]	protein_coding;retained_intron;processed_transcript	R_MMU_69620(Cell_Cycle_Checkpoints);R_MMU_69206(G1/S_Transition);R_MMU_1640170(Cell_Cycle);R_MMU_69481(G2/M_Checkpoints);R_MMU_69278(Cell_Cycle,_Mitotic);R_MMU_453279(Mitotic_G1_phase_and_G1/S_transition);R_MMU_69306(DNA_Replication);R_MMU_69002(DNA_Replication_Pre_Initiation);R_MMU_176187(Activation_of_ATR_in_response_to_replication_stress);R_MMU_68962(Activation_of_the_pre_replicative_complex)	5.09297	5.09088	5.04687	5.91714	5.19448	5.17746	4325	3722	3845	3247	3287	3195
ENSMUSG00000002307	chr17	33909414	33915590	+	Daxx	13163	ENSMUST00000173028;ENSMUST00000079421;ENSMUST00000234670;ENSMUST00000173626;ENSMUST00000170075;ENSMUST00000172859;ENSMUST00000174541;ENSMUST00000174646;ENSMUST00000174146;ENSMUST00000173279	GO:0000775(chromosome, centromeric region);GO:0001934(positive regulation of protein phosphorylation);GO:0002039(p53 binding);GO:0003713(transcription coactivator activity);GO:0003714(transcription corepressor activity);GO:0005634(nucleus);GO:0005654(nucleoplasm);GO:0005694(chromosome);GO:0005730(nucleolus);GO:0005737(cytoplasm);GO:0006325(chromatin organization);GO:0006334(nucleosome assembly);G…	04010(MAPK signaling pathway);04210(Apoptosis);05014(Amyotrophic lateral sclerosis (ALS));05168(Herpes simplex virus 1 infection);05168(Herpes simplex virus 1 infection)	K02308	NA	Fas death domain-associated protein [Source:MGI Symbol;Acc:MGI:1197015]	protein_coding;processed_transcript;retained_intron	R_MMU_73857(RNA_Polymerase_II_Transcription);R_MMU_9670095(Inhibition_of_DNA_recombination_at_telomere);R_MMU_212436(Generic_Transcription_Pathway);R_MMU_73886(Chromosome_Maintenance);R_MMU_1640170(Cell_Cycle);R_MMU_597592(Post_translational_protein_modification);R_MMU_6804757(Regulation_of_TP53_Degradation);R_MMU_392499(Metabolism_of_proteins);R_MMU_3700989(Transcriptional_Regulation_by_TP53);R_…	19.7737	19.6287	19.469	25.629	28.0035	25.3052	6759	7241	6780	4550	4574	4448
ENSMUSG00000002308	chr17	33843091	33849774	+	Cd320	54219	ENSMUST00000002379;ENSMUST00000173418;ENSMUST00000234506;ENSMUST00000087559	GO:0005509(calcium ion binding);GO:0005515(protein binding);GO:0005783(endoplasmic reticulum);GO:0005886(plasma membrane);GO:0005887(integral component of plasma membrane);GO:0007165(signal transduction);GO:0008083(growth factor activity);GO:0015889(cobalamin transport);GO:0016020(membrane);GO:0016021(integral component of membrane);GO:0030656(regulation of vitamin metabolic process);GO:0030890(p…	NA	K06734	NA	CD320 antigen [Source:MGI Symbol;Acc:MGI:1860083]	protein_coding;retained_intron	R_MMU_196854(Metabolism_of_vitamins_and_cofactors);R_MMU_1430728(Metabolism);R_MMU_196849(Metabolism_of_water_soluble_vitamins_and_cofactors);R_MMU_196741(Cobalamin_(Cbl,_vitamin_B12)_transport_and_metabolism)	6.30998	6.83953	6.92412	5.07496	6.15854	6.57614	1226	1458	1614	1329	1459	1448
ENSMUSG00000002319	chr14	55625400	55635684	-	Ipo4	75751	ENSMUST00000047131;ENSMUST00000148351;ENSMUST00000141848;ENSMUST00000146528;ENSMUST00000141499;ENSMUST00000135221;ENSMUST00000126064;ENSMUST00000228754;ENSMUST00000127773;ENSMUST00000150951;ENSMUST00000148942;ENSMUST00000125133	GO:0000790(nuclear chromatin);GO:0005515(protein binding);GO:0005634(nucleus);GO:0005737(cytoplasm);GO:0006335(DNA replication-dependent nucleosome assembly);GO:0006336(DNA replication-independent nucleosome assembly);GO:0006606(protein import into nucleus);GO:0006886(intracellular protein transport);GO:0008139(nuclear localization sequence binding);GO:0008536(Ran GTPase binding);GO:0015031(prote…	NA	K20221	NA	importin 4 [Source:MGI Symbol;Acc:MGI:1923001]	protein_coding;nonsense_mediated_decay;retained_intron;processed_transcript	NA	21.0937	18.5922	16.7796	15.6176	21.5602	20.1367	6103	8262	7994	7191	6417	5679
ENSMUSG00000002320	chr14	55635965	55643806	-	Tm9sf1	74140	ENSMUST00000120041;ENSMUST00000122358;ENSMUST00000121791;ENSMUST00000149726;ENSMUST00000002391;ENSMUST00000132338;ENSMUST00000130167;ENSMUST00000127473;ENSMUST00000139313;ENSMUST00000146588;ENSMUST00000138085;ENSMUST00000133707	GO:0000421(autophagosome membrane);GO:0003674(molecular_function);GO:0005764(lysosome);GO:0005765(lysosomal membrane);GO:0006914(autophagy);GO:0016020(membrane);GO:0016021(integral component of membrane);GO:0031410(cytoplasmic vesicle);GO:0072657(protein localization to membrane);GO:0072657(protein localization to membrane)	NA	K17085	NA	transmembrane 9 superfamily member 1 [Source:MGI Symbol;Acc:MGI:1921390]	protein_coding;nonsense_mediated_decay;processed_transcript;retained_intron	NA	21.6413	21.3275	20.1669	15.5904	15.4083	14.9622	5065	4909	4940	6131	6117	5672
ENSMUSG00000002324	chr14	55618037	55625395	+	Rec8	56739	ENSMUST00000002395	GO:0000724(double-strand break repair via homologous recombination);GO:0000775(chromosome, centromeric region);GO:0000778(condensed nuclear chromosome kinetochore);GO:0000780(condensed nuclear chromosome, centromeric region);GO:0000793(condensed chromosome);GO:0000794(condensed nuclear chromosome);GO:0000795(synaptonemal complex);GO:0000798(nuclear cohesin complex);GO:0000800(lateral element);GO:…	04114(Oocyte meiosis)	K13054	NA	REC8 meiotic recombination protein [Source:MGI Symbol;Acc:MGI:1929645]	protein_coding	NA	0.0140714	0	0	0	0	0	0	0	0	4	0	0
ENSMUSG00000002325	chr14	55603571	55610030	+	Irf9	16391	ENSMUST00000134863;ENSMUST00000130697;ENSMUST00000136109;ENSMUST00000138037;ENSMUST00000145680;ENSMUST00000126269;ENSMUST00000226275	GO:0000976(transcription regulatory region sequence-specific DNA binding);GO:0000978(RNA polymerase II cis-regulatory region sequence-specific DNA binding);GO:0000981(DNA-binding transcription factor activity, RNA polymerase II-specific);GO:0002376(immune system process);GO:0003677(DNA binding);GO:0003700(DNA-binding transcription factor activity);GO:0005515(protein binding);GO:0005634(nucleus);G…	04217(Necroptosis);04380(Osteoclast differentiation);04621(NOD-like receptor signaling pathway);04625(C-type lectin receptor signaling pathway);04630(Jak-STAT signaling pathway);05160(Hepatitis C);05162(Measles);05164(Influenza A);05165(Human papillomavirus infection);05167(Kaposi sarcoma-associated herpesvirus infection);05168(Herpes simplex virus 1 infection);05169(Epstein-Barr virus infection)…	K04693	NA	interferon regulatory factor 9 [Source:MGI Symbol;Acc:MGI:107587]	protein_coding;retained_intron	R_MMU_168256(Immune_System);R_MMU_1280215(Cytokine_Signaling_in_Immune_system);R_MMU_913531(Interferon_Signaling);R_MMU_909733(Interferon_alpha/beta_signaling)	13.5733	12.2785	11.9271	10.1176	8.85971	8.46875	4563	3917	3881	5338	4890	4656
ENSMUSG00000002326	chr14	55671941	55679200	+	Gmpr2	105446	ENSMUST00000226735;ENSMUST00000002397;ENSMUST00000226787;ENSMUST00000227178;ENSMUST00000227914;ENSMUST00000227696	GO:0003824(catalytic activity);GO:0003920(GMP reductase activity);GO:0006144(purine nucleobase metabolic process);GO:0006163(purine nucleotide metabolic process);GO:0009117(nucleotide metabolic process);GO:0016491(oxidoreductase activity);GO:0030224(monocyte differentiation);GO:0046037(GMP metabolic process);GO:0046038(GMP catabolic process);GO:0046872(metal ion binding);GO:0055114(oxidation-redu…	00230(Purine metabolism);00230(Purine metabolism)	K00364	EC:1.7.1.7	guanosine monophosphate reductase 2 [Source:MGI Symbol;Acc:MGI:1917903]	retained_intron;protein_coding	R_MMU_74217(Purine_salvage);R_MMU_1430728(Metabolism);R_MMU_8956321(Nucleotide_salvage);R_MMU_15869(Metabolism_of_nucleotides)	9.30226	9.33223	8.87109	9.07941	7.03021	7.42154	2983	2266	2479	2667	2710	2524
ENSMUSG00000002329	chr14	55657879	55660508	-	Mdp1	67881	ENSMUST00000002400;ENSMUST00000226659;ENSMUST00000228093	GO:0003993(acid phosphatase activity);GO:0004721(phosphoprotein phosphatase activity);GO:0004725(protein tyrosine phosphatase activity);GO:0006470(protein dephosphorylation);GO:0016311(dephosphorylation);GO:0016787(hydrolase activity);GO:0016791(phosphatase activity);GO:0030389(fructosamine metabolic process);GO:0035335(peptidyl-tyrosine dephosphorylation);GO:0046872(metal ion binding);GO:0046872…	NA	K17619	3.1.3.-;EC:3.1.3.48	magnesium-dependent phosphatase 1 [Source:MGI Symbol;Acc:MGI:1915131]	protein_coding;retained_intron	NA	13.0162	12.4031	12.034	13.3211	12.2014	11.6927	2265	2034	2021	1931	1863	1772
ENSMUSG00000002332	chr14	55739020	55745599	-	Dhrs1	52585	ENSMUST00000155969;ENSMUST00000128802;ENSMUST00000002403;ENSMUST00000142043	GO:0003674(molecular_function);GO:0005739(mitochondrion);GO:0005743(mitochondrial inner membrane);GO:0005783(endoplasmic reticulum);GO:0008150(biological_process);GO:0016491(oxidoreductase activity);GO:0055114(oxidation-reduction process);GO:0055114(oxidation-reduction process)	NA	K11163	EC:1.1.-.-	dehydrogenase/reductase (SDR family) member 1 [Source:MGI Symbol;Acc:MGI:1196314]	retained_intron;protein_coding	NA	16.9729	17.5225	17.5231	13.353	15.352	13.6279	3084	3477	3199	3420	3574	3504
ENSMUSG00000002342	chr8	70172356	70183667	+	Tmem161a	234371	ENSMUST00000125755;ENSMUST00000182715;ENSMUST00000002413;ENSMUST00000182980;ENSMUST00000147656;ENSMUST00000133339;ENSMUST00000123923;ENSMUST00000182365;ENSMUST00000149105;ENSMUST00000126268;ENSMUST00000182942;ENSMUST00000125906;ENSMUST00000133084;ENSMUST00000143543	GO:0003674(molecular_function);GO:0005575(cellular_component);GO:0016020(membrane);GO:0016021(integral component of membrane);GO:0032526(response to retinoic acid);GO:0034599(cellular response to oxidative stress);GO:0034644(cellular response to UV);GO:0045739(positive regulation of DNA repair);GO:1902230(negative regulation of intrinsic apoptotic signaling pathway in response to DNA damage);GO:1…	NA	NA	NA	transmembrane protein 161A [Source:MGI Symbol;Acc:MGI:2384577]	processed_transcript;nonsense_mediated_decay;protein_coding;retained_intron	NA	8.58382	7.23495	7.28507	8.88468	8.57912	8.53457	2737	2589	2670	2307	1969	1945
ENSMUSG00000002343	chr8	70220172	70234466	-	Armc6	76813	ENSMUST00000019679;ENSMUST00000139765;ENSMUST00000136666;ENSMUST00000147387;ENSMUST00000135931;ENSMUST00000130319	GO:0002244(hematopoietic progenitor cell differentiation);GO:0003674(molecular_function);GO:0005515(protein binding);GO:0005829(cytosol);GO:0005829(cytosol)	NA	NA	NA	armadillo repeat containing 6 [Source:MGI Symbol;Acc:MGI:1924063]	protein_coding;retained_intron	NA	6.56379	6.06244	6.2859	4.34533	6.17149	5.1688	1189	1654	1435	1564	1464	1487
ENSMUSG00000002345	chr8	70139499	70147261	+	Borcs8	72368	ENSMUST00000002418;ENSMUST00000123976;ENSMUST00000123760;ENSMUST00000129668;ENSMUST00000110139	GO:0003674(molecular_function);GO:0005764(lysosome);GO:0005765(lysosomal membrane);GO:0008150(biological_process);GO:0016020(membrane);GO:0099078(BORC complex);GO:0099078(BORC complex)	NA	K20822	NA	BLOC-1 related complex subunit 8 [Source:MGI Symbol;Acc:MGI:1919618]	protein_coding;retained_intron;nonsense_mediated_decay	NA	17.1203	16.2596	15.5493	20.3265	20.7324	18.7571	2499	2499	2342	1836	1765	1654
ENSMUSG00000002346	chr8	70184340	70212305	-	Slc25a42	73095	ENSMUST00000063788;ENSMUST00000110127;ENSMUST00000139333;ENSMUST00000150706;ENSMUST00000134596	GO:0005347(ATP transmembrane transporter activity);GO:0005739(mitochondrion);GO:0005743(mitochondrial inner membrane);GO:0015217(ADP transmembrane transporter activity);GO:0015228(coenzyme A transmembrane transporter activity);GO:0015866(ADP transport);GO:0015867(ATP transport);GO:0016020(membrane);GO:0016021(integral component of membrane);GO:0035349(coenzyme A transmembrane transport);GO:004326…	NA	K15085	NA	solute carrier family 25, member 42 [Source:MGI Symbol;Acc:MGI:1920345]	protein_coding;retained_intron	NA	0.957246	0.956273	0.792351	0.914788	0.769308	0.860002	461	381	440	421	426	347
ENSMUSG00000002365	chr17	5841329	5931954	+	Snx9	66616	ENSMUST00000002436;ENSMUST00000231803	GO:0000278(mitotic cell cycle);GO:0000281(mitotic cytokinesis);GO:0001726(ruffle);GO:0005515(protein binding);GO:0005545(1-phosphatidylinositol binding);GO:0005737(cytoplasm);GO:0005794(Golgi apparatus);GO:0005802(trans-Golgi network);GO:0005829(cytosol);GO:0005886(plasma membrane);GO:0006886(intracellular protein transport);GO:0006897(endocytosis);GO:0006898(receptor-mediated endocytosis);GO:000…	NA	NA	NA	sorting nexin 9 [Source:MGI Symbol;Acc:MGI:1913866]	protein_coding;processed_transcript	R_MMU_5653656(Vesicle_mediated_transport);R_MMU_432722(Golgi_Associated_Vesicle_Biogenesis);R_MMU_199991(Membrane_Trafficking);R_MMU_199992(trans_Golgi_Network_Vesicle_Budding);R_MMU_8856828(Clathrin_mediated_endocytosis)	67.4115	70.4838	67.9169	34.8666	34.4617	38.2881	10549	10225	11773	17792	18833	17791
ENSMUSG00000002372	chr17	56673294	56711764	+	Ranbp3	71810	ENSMUST00000232975;ENSMUST00000002445;ENSMUST00000233319;ENSMUST00000233617;ENSMUST00000233305;ENSMUST00000233029;ENSMUST00000233727;ENSMUST00000232922	GO:0005096(GTPase activator activity);GO:0005634(nucleus);GO:0005643(nuclear pore);GO:0005654(nucleoplasm);GO:0005737(cytoplasm);GO:0006611(protein export from nucleus);GO:0008536(Ran GTPase binding);GO:0015031(protein transport);GO:0043547(positive regulation of GTPase activity);GO:0046907(intracellular transport);GO:0070412(R-SMAD binding);GO:0070412(R-SMAD binding)	05166(Human T-cell leukemia virus 1 infection);05166(Human T-cell leukemia virus 1 infection)	K15304	NA	RAN binding protein 3 [Source:MGI Symbol;Acc:MGI:1919060]	processed_transcript;protein_coding;retained_intron	NA	12.7741	12.1914	12.3567	7.77977	8.91558	8.32248	4533	5093	4927	6491	6272	6233
ENSMUSG00000002379	chr17	56717767	56722141	+	Ndufa11	69875	ENSMUST00000002452;ENSMUST00000233832;ENSMUST00000233457;ENSMUST00000233233	GO:0005739(mitochondrion);GO:0005743(mitochondrial inner membrane);GO:0016020(membrane);GO:0016021(integral component of membrane);GO:0032981(mitochondrial respiratory chain complex I assembly);GO:0032981(mitochondrial respiratory chain complex I assembly)	00190(Oxidative phosphorylation);04714(Thermogenesis);04723(Retrograde endocannabinoid signaling);04932(Non-alcoholic fatty liver disease (NAFLD));05010(Alzheimer disease);05012(Parkinson disease);05016(Huntington disease);05016(Huntington disease)	K03956	NA	NADH:ubiquinone oxidoreductase subunit A11 [Source:MGI Symbol;Acc:MGI:1917125]	protein_coding;processed_transcript	R_MMU_1430728(Metabolism);R_MMU_6799198(Complex_I_biogenesis);R_MMU_611105(Respiratory_electron_transport);R_MMU_163200(Respiratory_electron_transport,_ATP_synthesis_by_chemiosmotic_coupling,_and_heat_production_by_uncoupling_proteins.);R_MMU_1428517(The_citric_acid_(TCA)_cycle_and_respiratory_electron_transport)	23.9648	22.8489	24.2544	36.2965	45.5698	37.2716	3317	4083	3461	1911	1845	1920
ENSMUSG00000002384	chr4	123105165	123132099	+	Bmp8b	12164	ENSMUST00000002457;ENSMUST00000151850	GO:0001503(ossification);GO:0002024(diet induced thermogenesis);GO:0005125(cytokine activity);GO:0005576(extracellular region);GO:0005615(extracellular space);GO:0007179(transforming growth factor beta receptor signaling pathway);GO:0007275(multicellular organism development);GO:0007281(germ cell development);GO:0007283(spermatogenesis);GO:0008083(growth factor activity);GO:0010862(positive regul…	04060(Cytokine-cytokine receptor interaction);04350(TGF-beta signaling pathway);04390(Hippo signaling pathway);04714(Thermogenesis);04714(Thermogenesis)	K16622	NA	bone morphogenetic protein 8b [Source:MGI Symbol;Acc:MGI:107335]	protein_coding;processed_transcript	NA	0.023685	0.02736	0	0.0055466	0	0.0151832	2	0	6	7	8	0
ENSMUSG00000002393	chr8	71374123	71381960	-	Nr2f6	13864	ENSMUST00000132630;ENSMUST00000002466;ENSMUST00000137734;ENSMUST00000155463;ENSMUST00000156270;ENSMUST00000127443;ENSMUST00000137058	GO:0000122(negative regulation of transcription by RNA polymerase II);GO:0000977(RNA polymerase II regulatory region sequence-specific DNA binding);GO:0000978(RNA polymerase II cis-regulatory region sequence-specific DNA binding);GO:0001227(DNA-binding transcription repressor activity, RNA polymerase II-specific);GO:0003677(DNA binding);GO:0003700(DNA-binding transcription factor activity);GO:000…	NA	K08549	NA	nuclear receptor subfamily 2, group F, member 6 [Source:MGI Symbol;Acc:MGI:1352453]	processed_transcript;protein_coding	R_MMU_73857(RNA_Polymerase_II_Transcription);R_MMU_212436(Generic_Transcription_Pathway);R_MMU_383280(Nuclear_Receptor_transcription_pathway);R_MMU_74160(Gene_expression_(Transcription))	12.4254	11.7481	10.8879	4.67186	5.50257	5.08213	1169	1349	1291	2707	2592	2356
ENSMUSG00000002395	chr8	71366848	71369732	+	Use1	67023	ENSMUST00000110053;ENSMUST00000110054;ENSMUST00000139541;ENSMUST00000019169;ENSMUST00000143657;ENSMUST00000154550;ENSMUST00000146221;ENSMUST00000136368;ENSMUST00000142685;ENSMUST00000127517;ENSMUST00000140236;ENSMUST00000137137	GO:0005783(endoplasmic reticulum);GO:0005789(endoplasmic reticulum membrane);GO:0005794(Golgi apparatus);GO:0005886(plasma membrane);GO:0007029(endoplasmic reticulum organization);GO:0015031(protein transport);GO:0016020(membrane);GO:0016021(integral component of membrane);GO:0016192(vesicle-mediated transport);GO:0030137(COPI-coated vesicle);GO:0031201(SNARE complex);GO:0060628(regulation of ER …	04130(SNARE interactions in vesicular transport);04130(SNARE interactions in vesicular transport)	K08507	NA	unconventional SNARE in the ER 1 homolog (S. cerevisiae) [Source:MGI Symbol;Acc:MGI:1914273]	protein_coding;retained_intron	R_MMU_5653656(Vesicle_mediated_transport);R_MMU_6811434(COPI_dependent_Golgi_to_ER_retrograde_traffic);R_MMU_8856688(Golgi_to_ER_retrograde_transport);R_MMU_199991(Membrane_Trafficking);R_MMU_6811442(Intra_Golgi_and_retrograde_Golgi_to_ER_traffic)	28.0307	28.6379	27.5285	33.4125	41.9238	35.0416	6162	7579	6567	4513	4668	4398
ENSMUSG00000002396	chr8	71371298	71374382	+	Ocel1	77090	ENSMUST00000110051;ENSMUST00000002469;ENSMUST00000110052;ENSMUST00000126049	NA	NA	NA	NA	occludin/ELL domain containing 1 [Source:MGI Symbol;Acc:MGI:1924340]	protein_coding;retained_intron	NA	2.80271	2.64492	2.68428	2.71959	3.01983	2.7744	1624	1769	1684	1460	1396	1389
ENSMUSG00000002409	chr7	28179469	28187294	+	Dyrk1b	13549	ENSMUST00000085901;ENSMUST00000172761	GO:0000166(nucleotide binding);GO:0003713(transcription coactivator activity);GO:0004672(protein kinase activity);GO:0004674(protein serine/threonine kinase activity);GO:0004712(protein serine/threonine/tyrosine kinase activity);GO:0004713(protein tyrosine kinase activity);GO:0005524(ATP binding);GO:0005634(nucleus);GO:0005654(nucleoplasm);GO:0006468(protein phosphorylation);GO:0007520(myoblast f…	NA	K08825	EC:2.7.12.1	dual-specificity tyrosine-(Y)-phosphorylation regulated kinase 1b [Source:MGI Symbol;Acc:MGI:1330302]	protein_coding	NA	0.529075	0.201794	0.365978	0.219681	0.326577	0.256627	50	73	59	105	41	72
ENSMUSG00000002413	chr6	39603237	39725463	-	Braf	109880	ENSMUST00000002487;ENSMUST00000101497;ENSMUST00000167073;ENSMUST00000167169;ENSMUST00000169647	GO:0000165(MAPK cascade);GO:0000166(nucleotide binding);GO:0000186(activation of MAPKK activity);GO:0002318(myeloid progenitor cell differentiation);GO:0003824(catalytic activity);GO:0004672(protein kinase activity);GO:0004674(protein serine/threonine kinase activity);GO:0004709(MAP kinase kinase kinase activity);GO:0005509(calcium ion binding);GO:0005515(protein binding);GO:0005524(ATP binding);…	01521(EGFR tyrosine kinase inhibitor resistance);01522(Endocrine resistance);04010(MAPK signaling pathway);04012(ErbB signaling pathway);04015(Rap1 signaling pathway);04024(cAMP signaling pathway);04062(Chemokine signaling pathway);04068(FoxO signaling pathway);04150(mTOR signaling pathway);04270(Vascular smooth muscle contraction);04510(Focal adhesion);04650(Natural killer cell mediated cytotoxi…	K04365	EC:2.7.11.1	Braf transforming gene [Source:MGI Symbol;Acc:MGI:88190]	protein_coding;retained_intron	R_MMU_5654727(Negative_regulation_of_FGFR2_signaling);R_MMU_5654743(Signaling_by_FGFR4);R_MMU_5654726(Negative_regulation_of_FGFR1_signaling);R_MMU_5683057(MAPK_family_signaling_cascades);R_MMU_5673001(RAF/MAP_kinase_cascade);R_MMU_166520(Signaling_by_NTRKs);R_MMU_5654736(Signaling_by_FGFR1);R_MMU_170968(Frs2_mediated_activation);R_MMU_5675221(Negative_regulation_of_MAPK_pathway);R_MMU_187037(Sig…	3.14388	3.14037	3.15863	2.25592	1.79125	2.11904	2619	2040	2500	3184	3218	3174
ENSMUSG00000002416	chr6	39592574	39603382	+	Ndufb2	68198	ENSMUST00000135671;ENSMUST00000119379;ENSMUST00000002490;ENSMUST00000146793;ENSMUST00000128064	GO:0003674(molecular_function);GO:0005739(mitochondrion);GO:0005743(mitochondrial inner membrane);GO:0005747(mitochondrial respiratory chain complex I);GO:0016020(membrane);GO:0032981(mitochondrial respiratory chain complex I assembly);GO:0055114(oxidation-reduction process);GO:0070469(respirasome);GO:0070469(respirasome)	00190(Oxidative phosphorylation);04714(Thermogenesis);04723(Retrograde endocannabinoid signaling);04932(Non-alcoholic fatty liver disease (NAFLD));05010(Alzheimer disease);05012(Parkinson disease);05016(Huntington disease);05016(Huntington disease)	K03958	NA	NADH:ubiquinone oxidoreductase subunit B2 [Source:MGI Symbol;Acc:MGI:1915448]	protein_coding;processed_transcript;retained_intron	R_MMU_1430728(Metabolism);R_MMU_6799198(Complex_I_biogenesis);R_MMU_611105(Respiratory_electron_transport);R_MMU_163200(Respiratory_electron_transport,_ATP_synthesis_by_chemiosmotic_coupling,_and_heat_production_by_uncoupling_proteins.);R_MMU_1428517(The_citric_acid_(TCA)_cycle_and_respiratory_electron_transport)	1.6845	1.62504	1.91385	5.07532	5.98594	5.2942	2391	2766	2535	694	677	783
ENSMUSG00000002428	chr3	20057811	20118490	+	Hltf	20585	ENSMUST00000143005;ENSMUST00000002502;ENSMUST00000128127;ENSMUST00000154233;ENSMUST00000145853;ENSMUST00000155635	GO:0000166(nucleotide binding);GO:0000978(RNA polymerase II cis-regulatory region sequence-specific DNA binding);GO:0001228(DNA-binding transcription activator activity, RNA polymerase II-specific);GO:0003676(nucleic acid binding);GO:0003677(DNA binding);GO:0003824(catalytic activity);GO:0004386(helicase activity);GO:0005524(ATP binding);GO:0005634(nucleus);GO:0005654(nucleoplasm);GO:0005730(nucl…	NA	K15711	2.3.2.27;EC:3.6.4.-	helicase-like transcription factor [Source:MGI Symbol;Acc:MGI:1196437]	nonsense_mediated_decay;protein_coding;retained_intron	R_MMU_8852135(Protein_ubiquitination);R_MMU_597592(Post_translational_protein_modification);R_MMU_392499(Metabolism_of_proteins);R_MMU_8866654(E3_ubiquitin_ligases_ubiquitinate_target_proteins)	9.49728	8.67598	8.48866	4.32005	3.15072	3.54655	2145	1535	1790	4112	3804	3649
ENSMUSG00000002455	chr2	181591868	181655651	+	Prpf6	68879	ENSMUST00000132714;ENSMUST00000136481;ENSMUST00000002529;ENSMUST00000139955	GO:0000244(spliceosomal tri-snRNP complex assembly);GO:0000398(mRNA splicing, via spliceosome);GO:0003713(transcription coactivator activity);GO:0003723(RNA binding);GO:0005515(protein binding);GO:0005634(nucleus);GO:0005654(nucleoplasm);GO:0005681(spliceosomal complex);GO:0005682(U5 snRNP);GO:0006396(RNA processing);GO:0006397(mRNA processing);GO:0006403(RNA localization);GO:0008380(RNA splicing…	03040(Spliceosome);03040(Spliceosome)	K12855	NA	pre-mRNA splicing factor 6 [Source:MGI Symbol;Acc:MGI:1922946]	protein_coding;retained_intron	R_MMU_72172(mRNA_Splicing);R_MMU_72203(Processing_of_Capped_Intron_Containing_Pre_mRNA);R_MMU_72163(mRNA_Splicing_Major_Pathway);R_MMU_8953854(Metabolism_of_RNA);R_MMU_72165(mRNA_Splicing_Minor_Pathway)	22.718	20.7258	20.6693	19.6992	19.1487	19.6673	6360	6062	6453	6398	5910	5778
ENSMUSG00000002458	chr2	181688419	181693977	-	Rgs19	56470	ENSMUST00000144476;ENSMUST00000108779;ENSMUST00000002532;ENSMUST00000108778;ENSMUST00000165416;ENSMUST00000108769;ENSMUST00000108772;ENSMUST00000108771;ENSMUST00000108776;ENSMUST00000143510;ENSMUST00000124776;ENSMUST00000130712	GO:0001965(G-protein alpha-subunit binding);GO:0005515(protein binding);GO:0005737(cytoplasm);GO:0005903(brush border);GO:0009968(negative regulation of signal transduction);GO:0016020(membrane);GO:0030136(clathrin-coated vesicle);GO:0045121(membrane raft);GO:0045471(response to ethanol);GO:0045471(response to ethanol)	NA	K16449	NA	regulator of G-protein signaling 19 [Source:MGI Symbol;Acc:MGI:1915153]	protein_coding;processed_transcript	R_MMU_416476(G_alpha_(q)_signalling_events);R_MMU_372790(Signaling_by_GPCR);R_MMU_388396(GPCR_downstream_signalling);R_MMU_162582(Signal_Transduction);R_MMU_418594(G_alpha_(i)_signalling_events)	24.3857	25.7849	26.5076	30.0095	35.852	33.5175	5603	6564	6361	3973	4255	4285
ENSMUSG00000002459	chr1	4909576	5070285	-	Rgs20	58175	ENSMUST00000002533;ENSMUST00000118000;ENSMUST00000156289	GO:0005096(GTPase activator activity);GO:0005634(nucleus);GO:0005737(cytoplasm);GO:0005794(Golgi apparatus);GO:0005802(trans-Golgi network);GO:0007186(G protein-coupled receptor signaling pathway);GO:0009968(negative regulation of signal transduction);GO:0016020(membrane);GO:0043547(positive regulation of GTPase activity);GO:0043547(positive regulation of GTPase activity)	NA	K16449	NA	regulator of G-protein signaling 20 [Source:MGI Symbol;Acc:MGI:1929866]	protein_coding;retained_intron	R_MMU_418597(G_alpha_(z)_signalling_events);R_MMU_372790(Signaling_by_GPCR);R_MMU_388396(GPCR_downstream_signalling);R_MMU_162582(Signal_Transduction);R_MMU_418594(G_alpha_(i)_signalling_events)	0.024917	0.00860126	0.0754448	0.287378	0.199457	0.364053	103	71	132	8	3	24
ENSMUSG00000002475	chr18	10642092	10706771	-	Abhd3	106861	ENSMUST00000117828;ENSMUST00000144150;ENSMUST00000234419	GO:0004623(phospholipase A2 activity);GO:0005575(cellular_component);GO:0006629(lipid metabolic process);GO:0008126(acetylesterase activity);GO:0008970(phospholipase A1 activity);GO:0016020(membrane);GO:0016021(integral component of membrane);GO:0016787(hydrolase activity);GO:0034338(short-chain carboxylesterase activity);GO:0044255(cellular lipid metabolic process);GO:0046470(phosphatidylcholine…	NA	K13696	NA	abhydrolase domain containing 3 [Source:MGI Symbol;Acc:MGI:2147183]	protein_coding;processed_transcript	R_MMU_556833(Metabolism_of_lipids);R_MMU_1430728(Metabolism);R_MMU_1483257(Phospholipid_metabolism);R_MMU_1483191(Synthesis_of_PC);R_MMU_1483206(Glycerophospholipid_biosynthesis)	0.266671	0.22009	0.267892	0.189391	0.0718097	0.135961	37	14	27	46	38	46
ENSMUSG00000002477	chr18	10617775	10640068	+	Snrpd1	20641	ENSMUST00000002551;ENSMUST00000234207;ENSMUST00000234728;ENSMUST00000235020;ENSMUST00000234077	GO:0000243(commitment complex);GO:0000387(spliceosomal snRNP assembly);GO:0000398(mRNA splicing, via spliceosome);GO:0003723(RNA binding);GO:0005634(nucleus);GO:0005681(spliceosomal complex);GO:0005682(U5 snRNP);GO:0005685(U1 snRNP);GO:0005686(U2 snRNP);GO:0005687(U4 snRNP);GO:0005689(U12-type spliceosomal complex);GO:0005737(cytoplasm);GO:0005829(cytosol);GO:0006396(RNA processing);GO:0006397(mR…	03040(Spliceosome);05322(Systemic lupus erythematosus);05322(Systemic lupus erythematosus)	K11087	NA	small nuclear ribonucleoprotein D1 [Source:MGI Symbol;Acc:MGI:98344]	protein_coding;retained_intron;processed_transcript	R_MMU_72172(mRNA_Splicing);R_MMU_72203(Processing_of_Capped_Intron_Containing_Pre_mRNA);R_MMU_72163(mRNA_Splicing_Major_Pathway);R_MMU_194441(Metabolism_of_non_coding_RNA);R_MMU_191859(snRNP_Assembly);R_MMU_8953854(Metabolism_of_RNA);R_MMU_72165(mRNA_Splicing_Minor_Pathway)	16.7609	16.3924	18.3232	70.9586	55.2171	75.5072	12181	9295	13173	2511	2487	2726
ENSMUSG00000002486	chr5	114707760	114722327	+	Tchp	77832	ENSMUST00000094441;ENSMUST00000152999;ENSMUST00000124242;ENSMUST00000202105;ENSMUST00000112199;ENSMUST00000128625;ENSMUST00000202252	GO:0003674(molecular_function);GO:0003677(DNA binding);GO:0003700(DNA-binding transcription factor activity);GO:0005634(nucleus);GO:0005737(cytoplasm);GO:0005739(mitochondrion);GO:0005813(centrosome);GO:0005829(cytosol);GO:0005856(cytoskeleton);GO:0005886(plasma membrane);GO:0006355(regulation of transcription, DNA-templated);GO:0006915(apoptotic process);GO:0016020(membrane);GO:0030030(cell proj…	NA	K16811	NA	trichoplein, keratin filament binding [Source:MGI Symbol;Acc:MGI:1925082]	protein_coding;processed_transcript;retained_intron	NA	1.68755	1.4943	1.40221	1.19506	0.913621	0.965303	743	557	609	914	820	755
ENSMUSG00000002489	chr16	89787111	89974699	-	Tiam1	21844	ENSMUST00000163370;ENSMUST00000002588;ENSMUST00000144691;ENSMUST00000089084;ENSMUST00000134021;ENSMUST00000124433	GO:0003300(cardiac muscle hypertrophy);GO:0005085(guanyl-nucleotide exchange factor activity);GO:0005515(protein binding);GO:0005634(nucleus);GO:0005737(cytoplasm);GO:0005829(cytosol);GO:0005874(microtubule);GO:0005886(plasma membrane);GO:0005911(cell-cell junction);GO:0006915(apoptotic process);GO:0007160(cell-matrix adhesion);GO:0007165(signal transduction);GO:0007264(small GTPase mediated sign…	04014(Ras signaling pathway);04015(Rap1 signaling pathway);04024(cAMP signaling pathway);04062(Chemokine signaling pathway);04530(Tight junction);04810(Regulation of actin cytoskeleton);05205(Proteoglycans in cancer);05205(Proteoglycans in cancer)	NA	NA	T cell lymphoma invasion and metastasis 1 [Source:MGI Symbol;Acc:MGI:103306]	protein_coding;retained_intron	NA	1.15996	1.312	1.26201	0.561386	0.514527	0.472776	475	426	405	853	976	920
ENSMUSG00000002496	chr17	24595816	24632630	-	Tsc2	22084	ENSMUST00000226284;ENSMUST00000097373;ENSMUST00000226398;ENSMUST00000227432;ENSMUST00000227094;ENSMUST00000227804;ENSMUST00000227745;ENSMUST00000228412;ENSMUST00000226473;ENSMUST00000226691;ENSMUST00000227607;ENSMUST00000227330;ENSMUST00000226428;ENSMUST00000228729;ENSMUST00000226985;ENSMUST00000226309;ENSMUST00000227543;ENSMUST00000226242;ENSMUST00000228220;ENSMUST00000227754;ENSMUST00000227509	GO:0005096(GTPase activator activity);GO:0005634(nucleus);GO:0005737(cytoplasm);GO:0005764(lysosome);GO:0005794(Golgi apparatus);GO:0005829(cytosol);GO:0016020(membrane);GO:0016239(positive regulation of macroautophagy);GO:0019902(phosphatase binding);GO:0031267(small GTPase binding);GO:0032007(negative regulation of TOR signaling);GO:0033596(TSC1-TSC2 complex);GO:0042803(protein homodimerization…	04072(Phospholipase D signaling pathway);04115(p53 signaling pathway);04140(Autophagy - animal);04150(mTOR signaling pathway);04151(PI3K-Akt signaling pathway);04152(AMPK signaling pathway);04211(Longevity regulating pathway);04218(Cellular senescence);04714(Thermogenesis);04910(Insulin signaling pathway);04919(Thyroid hormone signaling pathway);05163(Human cytomegalovirus infection);05165(Human …	K07207	NA	TSC complex subunit 2 [Source:MGI Symbol;Acc:MGI:102548]	protein_coding;retained_intron;processed_transcript	R_MMU_5653656(Vesicle_mediated_transport);R_MMU_73857(RNA_Polymerase_II_Transcription);R_MMU_212436(Generic_Transcription_Pathway);R_MMU_380972(Energy_dependent_regulation_of_mTOR_by_LKB1_AMPK);R_MMU_1257604(PIP3_activates_AKT_signaling);R_MMU_9612973(Autophagy);R_MMU_3700989(Transcriptional_Regulation_by_TP53);R_MMU_5628897(TP53_Regulates_Metabolic_Genes);R_MMU_199991(Membrane_Trafficking);R_MMU…	8.177	7.70115	8.08355	5.24042	4.99659	5.07461	4228	3951	4158	5750	5479	5641
ENSMUSG00000002500	chr17	24727820	24736143	+	Rpl3l	66211	ENSMUST00000170239	GO:0000027(ribosomal large subunit assembly);GO:0003723(RNA binding);GO:0003735(structural constituent of ribosome);GO:0005840(ribosome);GO:0006412(translation);GO:0022625(cytosolic large ribosomal subunit)	03010(Ribosome)	K02925	NA	ribosomal protein L3-like [Source:MGI Symbol;Acc:MGI:1913461]	protein_coding	R_MMU_975957(Nonsense_Mediated_Decay_(NMD)_enhanced_by_the_Exon_Junction_Complex_(EJC));R_MMU_1799339(SRP_dependent_cotranslational_protein_targeting_to_membrane);R_MMU_975956(Nonsense_Mediated_Decay_(NMD)_independent_of_the_Exon_Junction_Complex_(EJC));R_MMU_72766(Translation);R_MMU_72689(Formation_of_a_pool_of_free_40S_subunits);R_MMU_72737(Cap_dependent_Translation_Initiation);R_MMU_392499(Met…	0.0484932	0	0	0.279764	0.113192	0.316257	39	16	45	6	0	0
ENSMUSG00000002504	chr17	24639286	24650289	-	Slc9a3r2	65962	ENSMUST00000019684;ENSMUST00000234557;ENSMUST00000002572;ENSMUST00000234121;ENSMUST00000234912;ENSMUST00000234505;ENSMUST00000235042	GO:0005102(signaling receptor binding);GO:0005515(protein binding);GO:0005886(plasma membrane);GO:0008013(beta-catenin binding);GO:0008022(protein C-terminus binding);GO:0012505(endomembrane system);GO:0016020(membrane);GO:0016324(apical plasma membrane);GO:0019902(phosphatase binding);GO:0060090(molecular adaptor activity);GO:0060090(molecular adaptor activity)	04960(Aldosterone-regulated sodium reabsorption);04960(Aldosterone-regulated sodium reabsorption)	K13358	NA	solute carrier family 9 (sodium/hydrogen exchanger), member 3 regulator 2 [Source:MGI Symbol;Acc:MGI:1890662]	protein_coding;processed_transcript;retained_intron	NA	2.58628	3.10922	2.70054	6.94877	7.77017	7.47532	1541	1689	1685	503	610	521
ENSMUSG00000002524	chr15	76070182	76080913	-	Puf60	67959	ENSMUST00000100527;ENSMUST00000227316;ENSMUST00000002599;ENSMUST00000227251;ENSMUST00000229474;ENSMUST00000230924;ENSMUST00000230968;ENSMUST00000229496;ENSMUST00000229030;ENSMUST00000230143;ENSMUST00000228459	GO:0000380(alternative mRNA splicing, via spliceosome);GO:0000381(regulation of alternative mRNA splicing, via spliceosome);GO:0003676(nucleic acid binding);GO:0003677(DNA binding);GO:0003723(RNA binding);GO:0005634(nucleus);GO:0005654(nucleoplasm);GO:0006376(mRNA splice site selection);GO:0006397(mRNA processing);GO:0006915(apoptotic process);GO:0008380(RNA splicing);GO:0030054(cell junction);GO…	03040(Spliceosome);03040(Spliceosome)	K12838	NA	poly-U binding splicing factor 60 [Source:MGI Symbol;Acc:MGI:1915209]	protein_coding;nonsense_mediated_decay;retained_intron;processed_transcript	R_MMU_72172(mRNA_Splicing);R_MMU_72203(Processing_of_Capped_Intron_Containing_Pre_mRNA);R_MMU_72163(mRNA_Splicing_Major_Pathway);R_MMU_8953854(Metabolism_of_RNA)	18.5506	17.3944	17.8617	15.1978	19.2857	17.1073	6039	7514	6909	6432	6105	6147
ENSMUSG00000002546	chr2	32287384	32307921	+	Golga2	99412	ENSMUST00000113377;ENSMUST00000239447;ENSMUST00000239474;ENSMUST00000100194;ENSMUST00000127276;ENSMUST00000131712;ENSMUST00000081670;ENSMUST00000147707;ENSMUST00000129193;ENSMUST00000126276;ENSMUST00000149141;ENSMUST00000146544	GO:0000137(Golgi cis cisterna);GO:0000139(Golgi membrane);GO:0000922(spindle pole);GO:0005515(protein binding);GO:0005737(cytoplasm);GO:0005794(Golgi apparatus);GO:0005801(cis-Golgi network);GO:0005856(cytoskeleton);GO:0005874(microtubule);GO:0006486(protein glycosylation);GO:0006888(endoplasmic reticulum to Golgi vesicle-mediated transport);GO:0007020(microtubule nucleation);GO:0007030(Golgi org…	NA	K20358	NA	golgi autoantigen, golgin subfamily a, 2 [Source:MGI Symbol;Acc:MGI:2139395]	protein_coding;retained_intron	R_MMU_5653656(Vesicle_mediated_transport);R_MMU_9013405(RHOD_GTPase_cycle);R_MMU_9012999(RHO_GTPase_cycle);R_MMU_199977(ER_to_Golgi_Anterograde_Transport);R_MMU_948021(Transport_to_the_Golgi_and_subsequent_modification);R_MMU_1640170(Cell_Cycle);R_MMU_69278(Cell_Cycle,_Mitotic);R_MMU_597592(Post_translational_protein_modification);R_MMU_392499(Metabolism_of_proteins);R_MMU_9716542(Signaling_by_Rh…	11.8628	11.067	11.0716	12.2507	12.0842	12.1014	5642	5457	5664	4768	4500	4417
ENSMUSG00000002550	chr2	32255002	32260159	-	Uck1	22245	ENSMUST00000002625;ENSMUST00000133804;ENSMUST00000138133;ENSMUST00000142797;ENSMUST00000134351	GO:0000166(nucleotide binding);GO:0004849(uridine kinase activity);GO:0005524(ATP binding);GO:0016301(kinase activity);GO:0016310(phosphorylation);GO:0016740(transferase activity);GO:0019206(nucleoside kinase activity);GO:0044206(UMP salvage);GO:0044211(CTP salvage);GO:0044211(CTP salvage)	00240(Pyrimidine metabolism);00983(Drug metabolism - other enzymes);00983(Drug metabolism - other enzymes)	K00876	EC:2.7.1.48	uridine-cytidine kinase 1 [Source:MGI Symbol;Acc:MGI:98904]	protein_coding;retained_intron	R_MMU_1430728(Metabolism);R_MMU_8956321(Nucleotide_salvage);R_MMU_73614(Pyrimidine_salvage);R_MMU_15869(Metabolism_of_nucleotides)	9.23274	9.17173	9.50474	7.21763	8.70662	7.18416	1663	1967	1683	1856	1866	1895
ENSMUSG00000002565	chr12	40059769	40134228	-	Scin	20259	ENSMUST00000078481;ENSMUST00000002640	GO:0002102(podosome);GO:0003779(actin binding);GO:0005509(calcium ion binding);GO:0005546(phosphatidylinositol-4,5-bisphosphate binding);GO:0005737(cytoplasm);GO:0005856(cytoskeleton);GO:0005886(plasma membrane);GO:0005903(brush border);GO:0007417(central nervous system development);GO:0008154(actin polymerization or depolymerization);GO:0008285(negative regulation of cell population proliferatio…	04666(Fc gamma R-mediated phagocytosis);04810(Regulation of actin cytoskeleton);05203(Viral carcinogenesis);05203(Viral carcinogenesis)	K05768	NA	scinderin [Source:MGI Symbol;Acc:MGI:1306794]	protein_coding	NA	0	0.0383378	0.03616	2.41653	2.19416	2.49671	607	540	637	0	9	9
ENSMUSG00000002578	chr10	128630843	128669358	-	Ikzf4	22781	ENSMUST00000238712	GO:0000976(transcription regulatory region sequence-specific DNA binding);GO:0003676(nucleic acid binding);GO:0003677(DNA binding);GO:0003700(DNA-binding transcription factor activity);GO:0005515(protein binding);GO:0005634(nucleus);GO:0005654(nucleoplasm);GO:0008270(zinc ion binding);GO:0016604(nuclear body);GO:0019904(protein domain specific binding);GO:0032991(protein-containing complex);GO:00…	NA	K09220	NA	IKAROS family zinc finger 4 [Source:MGI Symbol;Acc:MGI:1343139]	protein_coding	NA	0	0	0	0	0	0.00672528	0	0	4	0	0	0
ENSMUSG00000002580	chr11	98437708	98438991	-	Mien1	103742	ENSMUST00000002655	GO:0005515(protein binding);GO:0005737(cytoplasm);GO:0005829(cytosol);GO:0005886(plasma membrane);GO:0006915(apoptotic process);GO:0010269(response to selenium ion);GO:0016020(membrane);GO:0030335(positive regulation of cell migration);GO:0031235(intrinsic component of the cytoplasmic side of the plasma membrane);GO:0043066(negative regulation of apoptotic process);GO:0051491(positive regulation …	NA	K07401	NA	migration and invasion enhancer 1 [Source:MGI Symbol;Acc:MGI:1913678]	protein_coding	NA	14.9027	13.7509	14.9056	24.8422	27.6816	25.2923	1553	1696	1606	813	759	807
ENSMUSG00000002588	chr6	5168090	5193946	-	Pon1	18979	ENSMUST00000002663;ENSMUST00000176933	GO:0004063(aryldialkylphosphatase activity);GO:0004064(arylesterase activity);GO:0005509(calcium ion binding);GO:0005543(phospholipid binding);GO:0005576(extracellular region);GO:0005615(extracellular space);GO:0006629(lipid metabolic process);GO:0008015(blood circulation);GO:0008035(high-density lipoprotein particle binding);GO:0008203(cholesterol metabolic process);GO:0009636(response to toxic …	NA	K01045	3.1.8.1;EC:3.1.1.2	paraoxonase 1 [Source:MGI Symbol;Acc:MGI:103295]	protein_coding;retained_intron	R_MMU_2142688(Synthesis_of_5_eicosatetraenoic_acids);R_MMU_556833(Metabolism_of_lipids);R_MMU_1430728(Metabolism);R_MMU_8978868(Fatty_acid_metabolism);R_MMU_2142753(Arachidonic_acid_metabolism)	0.0350595	0	0.0156286	0	0	0	0	0	0	8	0	4
ENSMUSG00000002602	chr7	25757273	25788705	-	Axl	26362	ENSMUST00000002677;ENSMUST00000124442;ENSMUST00000137211;ENSMUST00000132989;ENSMUST00000147680	GO:0000166(nucleotide binding);GO:0001764(neuron migration);GO:0001779(natural killer cell differentiation);GO:0001786(phosphatidylserine binding);GO:0001818(negative regulation of cytokine production);GO:0001961(positive regulation of cytokine-mediated signaling pathway);GO:0001974(blood vessel remodeling);GO:0002376(immune system process);GO:0004672(protein kinase activity);GO:0004713(protein t…	01521(EGFR tyrosine kinase inhibitor resistance);01521(EGFR tyrosine kinase inhibitor resistance)	K05115	EC:2.7.10.1	AXL receptor tyrosine kinase [Source:MGI Symbol;Acc:MGI:1347244]	protein_coding;retained_intron	R_MMU_4420097(VEGFA_VEGFR2_Pathway);R_MMU_194138(Signaling_by_VEGF);R_MMU_9006934(Signaling_by_Receptor_Tyrosine_Kinases);R_MMU_162582(Signal_Transduction)	0.424805	0.414713	0.322505	0.12498	0.091021	0.0897921	53	40	39	157	155	119
ENSMUSG00000002603	chr7	25687002	25705077	+	Tgfb1	21803	ENSMUST00000002678;ENSMUST00000206584;ENSMUST00000206348;ENSMUST00000169009;ENSMUST00000171757	GO:0000122(negative regulation of transcription by RNA polymerase II);GO:0000165(MAPK cascade);GO:0001501(skeletal system development);GO:0001570(vasculogenesis);GO:0001657(ureteric bud development);GO:0001666(response to hypoxia);GO:0001763(morphogenesis of a branching structure);GO:0001775(cell activation);GO:0001837(epithelial to mesenchymal transition);GO:0001843(neural tube closure);GO:00019…	04010(MAPK signaling pathway);04060(Cytokine-cytokine receptor interaction);04068(FoxO signaling pathway);04110(Cell cycle);04218(Cellular senescence);04350(TGF-beta signaling pathway);04380(Osteoclast differentiation);04390(Hippo signaling pathway);04659(Th17 cell differentiation);04672(Intestinal immune network for IgA production);04926(Relaxin signaling pathway);04932(Non-alcoholic fatty liver…	NA	NA	transforming growth factor, beta 1 [Source:MGI Symbol;Acc:MGI:98725]	protein_coding;processed_transcript;retained_intron;nonsense_mediated_decay	R_MMU_3000171(Non_integrin_membrane_ECM_interactions);R_MMU_2173788(Downregulation_of_TGF_beta_receptor_signaling);R_MMU_2129379(Molecules_associated_with_elastic_fibres);R_MMU_8941858(Regulation_of_RUNX3_expression_and_activity);R_MMU_170834(Signaling_by_TGF_beta_Receptor_Complex);R_MMU_2173789(TGF_beta_receptor_signaling_activates_SMADs);R_MMU_9006936(Signaling_by_TGFB_family_members);R_MMU_109…	49.8565	48.7021	49.4333	47.2634	53.7502	50.6867	19933	22230	21725	18343	18142	18051
ENSMUSG00000002608	chr7	25711106	25719088	-	Ccdc97	52132	ENSMUST00000002683;ENSMUST00000134201;ENSMUST00000154143;ENSMUST00000125699;ENSMUST00000129519;ENSMUST00000156365;ENSMUST00000137046;ENSMUST00000129429;ENSMUST00000140847	GO:0003674(molecular_function);GO:0008150(biological_process);GO:0008150(biological_process)	NA	NA	NA	coiled-coil domain containing 97 [Source:MGI Symbol;Acc:MGI:1196455]	protein_coding;processed_transcript;retained_intron	NA	10.593	10.2372	9.82392	8.66181	8.78384	8.01234	2858	2843	2686	3048	2984	2807
ENSMUSG00000002617	chr17	23173869	23193252	-	Zfp40	22700	ENSMUST00000037057;ENSMUST00000140313;ENSMUST00000172177;ENSMUST00000135840;ENSMUST00000151447	GO:0003676(nucleic acid binding);GO:0006355(regulation of transcription, DNA-templated);GO:0046872(metal ion binding);GO:0046872(metal ion binding)	05168(Herpes simplex virus 1 infection);05168(Herpes simplex virus 1 infection)	K09228	NA	zinc finger protein 40 [Source:MGI Symbol;Acc:MGI:99185]	protein_coding;processed_transcript	R_MMU_73857(RNA_Polymerase_II_Transcription);R_MMU_212436(Generic_Transcription_Pathway);R_MMU_74160(Gene_expression_(Transcription))	0.93082	0.969611	1.01691	0.432734	0.352296	0.691186	164	130	265	306	323	332
ENSMUSG00000002625	chr17	32321424	32350595	-	Akap8l	54194	ENSMUST00000236039;ENSMUST00000236105;ENSMUST00000050214;ENSMUST00000236503;ENSMUST00000237879;ENSMUST00000235614;ENSMUST00000236618;ENSMUST00000236494;ENSMUST00000236765;ENSMUST00000237936;ENSMUST00000235265;ENSMUST00000235387	GO:0000785(chromatin);GO:0003677(DNA binding);GO:0005521(lamin binding);GO:0005634(nucleus);GO:0005737(cytoplasm);GO:0006397(mRNA processing);GO:0007076(mitotic chromosome condensation);GO:0010793(regulation of mRNA export from nucleus);GO:0016301(kinase activity);GO:0016310(phosphorylation);GO:0016363(nuclear matrix);GO:0016607(nuclear speck);GO:0031065(positive regulation of histone deacetylati…	NA	K15978	NA	A kinase (PRKA) anchor protein 8-like [Source:MGI Symbol;Acc:MGI:1860606]	retained_intron;protein_coding;nonsense_mediated_decay;processed_transcript	NA	7.05081	7.08388	7.11404	6.26618	5.76341	5.91474	2664	2403	2555	2616	2660	2619
ENSMUSG00000002635	chr7	34184499	34196661	-	Pdcd2l	68079	ENSMUST00000002710;ENSMUST00000148381;ENSMUST00000206088;ENSMUST00000125803	GO:0003674(molecular_function);GO:0005737(cytoplasm);GO:0007049(cell cycle);GO:0008150(biological_process);GO:0008150(biological_process)	NA	K14801	NA	programmed cell death 2-like [Source:MGI Symbol;Acc:MGI:1915329]	protein_coding;retained_intron;processed_transcript	NA	11.1381	10.7135	9.51907	12.6423	14.458	14.0549	1640	1838	1852	1261	1227	1069
ENSMUSG00000002658	chr17	57003405	57011288	-	Gtf2f1	98053	ENSMUST00000002733	GO:0001096(TFIIF-class transcription factor complex binding);GO:0003677(DNA binding);GO:0005515(protein binding);GO:0005634(nucleus);GO:0005654(nucleoplasm);GO:0005669(transcription factor TFIID complex);GO:0005674(transcription factor TFIIF complex);GO:0006367(transcription initiation from RNA polymerase II promoter);GO:0006368(transcription elongation from RNA polymerase II promoter);GO:0008134…	03022(Basal transcription factors)	K03138	NA	general transcription factor IIF, polypeptide 1 [Source:MGI Symbol;Acc:MGI:1923848]	protein_coding	R_MMU_72172(mRNA_Splicing);R_MMU_72203(Processing_of_Capped_Intron_Containing_Pre_mRNA);R_MMU_674695(RNA_Polymerase_II_Pre_transcription_Events);R_MMU_73857(RNA_Polymerase_II_Transcription);R_MMU_9018519(Estrogen_dependent_gene_expression);R_MMU_73776(RNA_Polymerase_II_Promoter_Escape);R_MMU_212436(Generic_Transcription_Pathway);R_MMU_72163(mRNA_Splicing_Major_Pathway);R_MMU_9006931(Signaling_by_…	39.9921	40.8452	36.9202	45.4855	42.5972	45.2109	6533	5999	6599	5011	5181	4591
ENSMUSG00000002660	chr17	56990305	56996188	+	Clpp	53895	ENSMUST00000002735;ENSMUST00000233845	GO:0004175(endopeptidase activity);GO:0004176(ATP-dependent peptidase activity);GO:0004252(serine-type endopeptidase activity);GO:0005515(protein binding);GO:0005739(mitochondrion);GO:0005759(mitochondrial matrix);GO:0006508(proteolysis);GO:0006515(protein quality control for misfolded or incompletely synthesized proteins);GO:0008233(peptidase activity);GO:0008236(serine-type peptidase activity);…	NA	K01358	EC:3.4.21.92	caseinolytic mitochondrial matrix peptidase proteolytic subunit [Source:MGI Symbol;Acc:MGI:1858213]	protein_coding;retained_intron	NA	18.3594	16.6244	18.4423	30.6366	41.9036	34.3299	3135	4204	3570	1639	1503	1634
ENSMUSG00000002661	chr17	56997339	56999322	+	Alkbh7	66400	ENSMUST00000074141;ENSMUST00000002737;ENSMUST00000149632	GO:0005739(mitochondrion);GO:0005759(mitochondrial matrix);GO:0006631(fatty acid metabolic process);GO:0006974(cellular response to DNA damage stimulus);GO:0010883(regulation of lipid storage);GO:0012501(programmed cell death);GO:0016491(oxidoreductase activity);GO:0046872(metal ion binding);GO:0051213(dioxygenase activity);GO:0055114(oxidation-reduction process);GO:1902445(regulation of mitochon…	NA	K10769	EC:1.14.11.-	alkB homolog 7 [Source:MGI Symbol;Acc:MGI:1913650]	protein_coding;retained_intron	NA	7.5636	8.46138	9.13835	8.59951	10.2847	8.18853	741	869	718	569	644	683
ENSMUSG00000002664	chr17	56999457	57000018	-	Pspn	19197	ENSMUST00000002740	GO:0005576(extracellular region);GO:0007165(signal transduction);GO:0008083(growth factor activity);GO:0030116(glial cell-derived neurotrophic factor receptor binding);GO:0030971(receptor tyrosine kinase binding)	NA	NA	NA	persephin [Source:MGI Symbol;Acc:MGI:1201684]	protein_coding	R_MMU_5683057(MAPK_family_signaling_cascades);R_MMU_5673001(RAF/MAP_kinase_cascade);R_MMU_422475(Axon_guidance);R_MMU_162582(Signal_Transduction);R_MMU_8853659(RET_signaling);R_MMU_5684996(MAPK1/MAPK3_signaling);R_MMU_9675108(Nervous_system_development);R_MMU_1266738(Developmental_Biology)	0.154596	0.234188	0.168967	0	0	0.084389	0	0	4	6	9	6
ENSMUSG00000002668	chr17	57065905	57078514	-	Dennd1c	70785	ENSMUST00000233564;ENSMUST00000011623;ENSMUST00000233234;ENSMUST00000233674;ENSMUST00000233650;ENSMUST00000232685;ENSMUST00000232938	GO:0005085(guanyl-nucleotide exchange factor activity);GO:0005654(nucleoplasm);GO:0005737(cytoplasm);GO:0005813(centrosome);GO:0005829(cytosol);GO:0006897(endocytosis);GO:0017112(Rab guanyl-nucleotide exchange factor activity);GO:0017137(Rab GTPase binding);GO:0030136(clathrin-coated vesicle);GO:0031410(cytoplasmic vesicle);GO:0032456(endocytic recycling);GO:0043231(intracellular membrane-bounded…	NA	K20160	NA	DENN/MADD domain containing 1C [Source:MGI Symbol;Acc:MGI:1918035]	nonsense_mediated_decay;protein_coding;retained_intron;processed_transcript	R_MMU_5653656(Vesicle_mediated_transport);R_MMU_199991(Membrane_Trafficking);R_MMU_8876198(RAB_GEFs_exchange_GTP_for_GDP_on_RABs);R_MMU_9007101(Rab_regulation_of_trafficking)	4.46568	5.15932	4.3809	2.71692	2.11457	1.89811	1165	889	828	1668	1951	1625
ENSMUSG00000002679	chr12	81573557	81595008	-	Med6	69792	ENSMUST00000161211;ENSMUST00000161598;ENSMUST00000002756;ENSMUST00000160739;ENSMUST00000161902;ENSMUST00000159187	GO:0000151(ubiquitin ligase complex);GO:0003677(DNA binding);GO:0003712(transcription coregulator activity);GO:0003713(transcription coactivator activity);GO:0005515(protein binding);GO:0005634(nucleus);GO:0005654(nucleoplasm);GO:0006357(regulation of transcription by RNA polymerase II);GO:0008134(transcription factor binding);GO:0016567(protein ubiquitination);GO:0016592(mediator complex);GO:001…	NA	K15128	NA	mediator complex subunit 6 [Source:MGI Symbol;Acc:MGI:1917042]	protein_coding;retained_intron	R_MMU_73857(RNA_Polymerase_II_Transcription);R_MMU_212436(Generic_Transcription_Pathway);R_MMU_74160(Gene_expression_(Transcription))	7.49224	8.29751	7.55036	11.1805	7.10474	9.83162	1356	847	1212	793	889	793
ENSMUSG00000002688	chr12	50341231	50649098	-	Prkd1	18760	ENSMUST00000002765	GO:0000166(nucleotide binding);GO:0000421(autophagosome membrane);GO:0001525(angiogenesis);GO:0001938(positive regulation of endothelial cell proliferation);GO:0002376(immune system process);GO:0004672(protein kinase activity);GO:0004674(protein serine/threonine kinase activity);GO:0004697(protein kinase C activity);GO:0004698(calcium-dependent protein kinase C activity);GO:0005515(protein bindin…	04015(Rap1 signaling pathway);04925(Aldosterone synthesis and secretion)	K06070	EC:2.7.11.13	protein kinase D1 [Source:MGI Symbol;Acc:MGI:99879]	protein_coding	R_MMU_556833(Metabolism_of_lipids);R_MMU_1430728(Metabolism);R_MMU_1660661(Sphingolipid_de_novo_biosynthesis);R_MMU_428157(Sphingolipid_metabolism)	0.012956	0.010179	0	0	0	0	0	0	0	4	3	0
ENSMUSG00000002699	chr11	34046920	34092295	+	Lcp2	16822	ENSMUST00000052413;ENSMUST00000109329;ENSMUST00000133120;ENSMUST00000146318	GO:0005515(protein binding);GO:0005737(cytoplasm);GO:0005829(cytosol);GO:0005911(cell-cell junction);GO:0007169(transmembrane receptor protein tyrosine kinase signaling pathway);GO:0035556(intracellular signal transduction);GO:0036398(TCR signalosome);GO:0044853(plasma membrane raft);GO:0045576(mast cell activation);GO:0045860(positive regulation of protein kinase activity);GO:0050663(cytokine se…	04015(Rap1 signaling pathway);04380(Osteoclast differentiation);04611(Platelet activation);04650(Natural killer cell mediated cytotoxicity);04660(T cell receptor signaling pathway);04664(Fc epsilon RI signaling pathway);04664(Fc epsilon RI signaling pathway)	K07361	NA	lymphocyte cytosolic protein 2 [Source:MGI Symbol;Acc:MGI:1321402]	protein_coding;processed_transcript	R_MMU_2871809(FCERI_mediated_Ca+2_mobilization);R_MMU_2424491(DAP12_signaling);R_MMU_114604(GPVI_mediated_activation_cascade);R_MMU_109582(Hemostasis);R_MMU_202433(Generation_of_second_messenger_molecules);R_MMU_76002(Platelet_activation,_signaling_and_aggregation);R_MMU_2871796(FCERI_mediated_MAPK_activation);R_MMU_168256(Immune_System);R_MMU_168249(Innate_Immune_System);R_MMU_2454202(Fc_epsilon…	66.8544	64.1392	64.924	85.9688	74.4246	79.894	32066	27222	30282	21752	21127	20967
ENSMUSG00000002718	chr2	166906040	166946389	+	Cse1l	110750	ENSMUST00000171410;ENSMUST00000002790;ENSMUST00000169290;ENSMUST00000132402;ENSMUST00000135139;ENSMUST00000166871;ENSMUST00000145819;ENSMUST00000164974;ENSMUST00000163917;ENSMUST00000129061	GO:0005049(nuclear export signal receptor activity);GO:0005515(protein binding);GO:0005634(nucleus);GO:0005635(nuclear envelope);GO:0005654(nucleoplasm);GO:0005737(cytoplasm);GO:0005829(cytosol);GO:0006606(protein import into nucleus);GO:0006611(protein export from nucleus);GO:0006886(intracellular protein transport);GO:0008536(Ran GTPase binding);GO:0015031(protein transport);GO:0015031(protein …	NA	K18423	NA	chromosome segregation 1-like (S. cerevisiae) [Source:MGI Symbol;Acc:MGI:1339951]	processed_transcript;protein_coding;nonsense_mediated_decay;retained_intron	NA	21.1534	20.9322	20.2884	14.2606	14.486	14.8748	6292	6268	6671	8144	8157	7752
ENSMUSG00000002728	chr2	145902099	145916425	+	Naa20	67877	ENSMUST00000150316;ENSMUST00000002805;ENSMUST00000110000;ENSMUST00000165635;ENSMUST00000134759;ENSMUST00000136330;ENSMUST00000129502	GO:0004596(peptide alpha-N-acetyltransferase activity);GO:0005634(nucleus);GO:0005737(cytoplasm);GO:0005829(cytosol);GO:0008080(N-acetyltransferase activity);GO:0016740(transferase activity);GO:0016746(transferase activity, transferring acyl groups);GO:0017196(N-terminal peptidyl-methionine acetylation);GO:0031416(NatB complex);GO:0031416(NatB complex)	NA	K17972	EC:2.3.1.254	N(alpha)-acetyltransferase 20, NatB catalytic subunit [Source:MGI Symbol;Acc:MGI:1915127]	protein_coding;nonsense_mediated_decay;retained_intron	NA	21.0203	20.0141	19.1178	17.7339	15.4492	18.437	5499	4698	5808	5686	5482	5132
ENSMUSG00000002731	chr2	76629898	76648015	-	Prkra	23992	ENSMUST00000002808;ENSMUST00000140493	GO:0003723(RNA binding);GO:0003725(double-stranded RNA binding);GO:0005515(protein binding);GO:0005654(nucleoplasm);GO:0005737(cytoplasm);GO:0005829(cytosol);GO:0006468(protein phosphorylation);GO:0008047(enzyme activator activity);GO:0008284(positive regulation of cell population proliferation);GO:0019899(enzyme binding);GO:0019901(protein kinase binding);GO:0030422(production of siRNA involved …	NA	NA	NA	protein kinase, interferon inducible double stranded RNA dependent activator [Source:MGI Symbol;Acc:MGI:1344375]	protein_coding;processed_transcript	R_MMU_203927(MicroRNA_(miRNA)_biogenesis);R_MMU_211000(Gene_Silencing_by_RNA);R_MMU_426486(Small_interfering_RNA_(siRNA)_biogenesis);R_MMU_74160(Gene_expression_(Transcription))	12.9278	12.1285	12.4618	9.18046	8.17453	8.8658	1559	1360	1530	1914	1818	1831
ENSMUSG00000002732	chr2	76663044	76673085	-	Fkbp7	14231	ENSMUST00000002809;ENSMUST00000154097;ENSMUST00000176815;ENSMUST00000147355	GO:0000413(protein peptidyl-prolyl isomerization);GO:0003755(peptidyl-prolyl cis-trans isomerase activity);GO:0005509(calcium ion binding);GO:0005515(protein binding);GO:0005783(endoplasmic reticulum);GO:0005788(endoplasmic reticulum lumen);GO:0016853(isomerase activity);GO:0046872(metal ion binding);GO:0046872(metal ion binding)	NA	K09573	EC:5.2.1.8	FK506 binding protein 7 [Source:MGI Symbol;Acc:MGI:1336879]	protein_coding;processed_transcript;nonsense_mediated_decay;retained_intron	NA	1.05029	0.492991	0.845695	1.49253	0.668103	1.02896	187	84	131	116	57	92
ENSMUSG00000002733	chr2	76675281	76696828	+	Plekha3	83435	ENSMUST00000111920;ENSMUST00000125119	GO:0005794(Golgi apparatus);GO:0005829(cytosol);GO:0008289(lipid binding);GO:0016020(membrane);GO:0035621(ER to Golgi ceramide transport);GO:0035627(ceramide transport);GO:0042802(identical protein binding);GO:0070273(phosphatidylinositol-4-phosphate binding);GO:0120009(intermembrane lipid transfer);GO:1902387(ceramide 1-phosphate binding);GO:1902388(ceramide 1-phosphate transfer activity);GO:190…	NA	K20313	NA	pleckstrin homology domain-containing, family A (phosphoinositide binding specific) member 3 [Source:MGI Symbol;Acc:MGI:1932515]	protein_coding;processed_transcript	R_MMU_1483255(PI_Metabolism);R_MMU_556833(Metabolism_of_lipids);R_MMU_1430728(Metabolism);R_MMU_1483257(Phospholipid_metabolism);R_MMU_1660499(Synthesis_of_PIPs_at_the_plasma_membrane)	19.8674	19.4023	20.7382	17.3194	18.9737	17.9343	4530	4866	4766	4532	4481	4696
ENSMUSG00000002741	chr11	5955693	5967780	+	Ykt6	56418	ENSMUST00000002818;ENSMUST00000143834	GO:0000139(Golgi membrane);GO:0005484(SNAP receptor activity);GO:0005737(cytoplasm);GO:0005739(mitochondrion);GO:0005768(endosome);GO:0005783(endoplasmic reticulum);GO:0005794(Golgi apparatus);GO:0005829(cytosol);GO:0005887(integral component of plasma membrane);GO:0006888(endoplasmic reticulum to Golgi vesicle-mediated transport);GO:0006903(vesicle targeting);GO:0006904(vesicle docking involved …	04130(SNARE interactions in vesicular transport);04130(SNARE interactions in vesicular transport)	K08516	NA	YKT6 v-SNARE homolog (S. cerevisiae) [Source:MGI Symbol;Acc:MGI:1927550]	protein_coding;processed_transcript	R_MMU_8980692(RHOA_GTPase_cycle);R_MMU_5653656(Vesicle_mediated_transport);R_MMU_9013423(RAC3_GTPase_cycle);R_MMU_9012999(RHO_GTPase_cycle);R_MMU_199977(ER_to_Golgi_Anterograde_Transport);R_MMU_6811438(Intra_Golgi_traffic);R_MMU_948021(Transport_to_the_Golgi_and_subsequent_modification);R_MMU_597592(Post_translational_protein_modification);R_MMU_392499(Metabolism_of_proteins);R_MMU_9716542(Signal…	24.875	23.4743	25.3808	24.6099	24.9532	23.8188	6143	6108	6042	5417	5175	5485
ENSMUSG00000002748	chr5	135187264	135246129	+	Baz1b	22385	ENSMUST00000002825;ENSMUST00000201894;ENSMUST00000176793;ENSMUST00000142307;ENSMUST00000136947	GO:0000166(nucleotide binding);GO:0000793(condensed chromosome);GO:0004713(protein tyrosine kinase activity);GO:0004715(non-membrane spanning protein tyrosine kinase activity);GO:0005515(protein binding);GO:0005524(ATP binding);GO:0005634(nucleus);GO:0005721(pericentric heterochromatin);GO:0006333(chromatin assembly or disassembly);GO:0006338(chromatin remodeling);GO:0006974(cellular response to …	NA	K11658	NA	bromodomain adjacent to zinc finger domain, 1B [Source:MGI Symbol;Acc:MGI:1353499]	protein_coding;retained_intron	R_MMU_5250913(Positive_epigenetic_regulation_of_rRNA_expression);R_MMU_5693565(Recruitment_and_ATM_mediated_phosphorylation_of_repair_and_signaling_proteins_at_DNA_double_strand_breaks);R_MMU_5250924(B_WICH_complex_positively_regulates_rRNA_expression);R_MMU_5693532(DNA_Double_Strand_Break_Repair);R_MMU_5693606(DNA_Double_Strand_Break_Response);R_MMU_212165(Epigenetic_regulation_of_gene_expressio…	12.9329	12.8545	11.9104	8.29875	6.82246	7.70464	9488	7651	8954	12899	12980	11790
ENSMUSG00000002763	chr17	46711463	46725541	+	Pex6	224824	ENSMUST00000002840;ENSMUST00000144964;ENSMUST00000127897;ENSMUST00000148872	GO:0000166(nucleotide binding);GO:0001750(photoreceptor outer segment);GO:0005515(protein binding);GO:0005524(ATP binding);GO:0005737(cytoplasm);GO:0005777(peroxisome);GO:0005778(peroxisomal membrane);GO:0005829(cytosol);GO:0006625(protein targeting to peroxisome);GO:0007031(peroxisome organization);GO:0008022(protein C-terminus binding);GO:0016020(membrane);GO:0016558(protein import into peroxis…	04146(Peroxisome);04146(Peroxisome)	K13339	NA	peroxisomal biogenesis factor 6 [Source:MGI Symbol;Acc:MGI:2385054]	protein_coding;retained_intron;processed_transcript	R_MMU_9033241(Peroxisomal_protein_import);R_MMU_9609507(Protein_localization)	11.114	12.3991	10.6438	8.37413	9.17471	8.21144	2662	2859	2651	3080	3479	2927
ENSMUSG00000002767	chr17	46646229	46650139	+	Mrpl2	27398	ENSMUST00000002844;ENSMUST00000156464;ENSMUST00000113429;ENSMUST00000113430;ENSMUST00000146183	GO:0003723(RNA binding);GO:0003735(structural constituent of ribosome);GO:0005739(mitochondrion);GO:0005762(mitochondrial large ribosomal subunit);GO:0005840(ribosome);GO:0006412(translation);GO:0032543(mitochondrial translation);GO:0032543(mitochondrial translation)	03010(Ribosome);03010(Ribosome)	K02886	NA	mitochondrial ribosomal protein L2 [Source:MGI Symbol;Acc:MGI:1351622]	protein_coding;processed_transcript	R_MMU_5368287(Mitochondrial_translation);R_MMU_5389840(Mitochondrial_translation_elongation);R_MMU_72766(Translation);R_MMU_392499(Metabolism_of_proteins);R_MMU_5419276(Mitochondrial_translation_termination)	37.4531	39.3345	39.7856	65.7785	84.823	67.6736	6440	8142	6732	3199	3401	3373
ENSMUSG00000002768	chr17	46678793	46683037	+	Mea1	17256	ENSMUST00000233032;ENSMUST00000232732;ENSMUST00000233644;ENSMUST00000233430;ENSMUST00000233491;ENSMUST00000002845;ENSMUST00000233612;ENSMUST00000233385	GO:0005737(cytoplasm);GO:0007275(multicellular organism development);GO:0007283(spermatogenesis);GO:0030154(cell differentiation);GO:0030154(cell differentiation)	NA	NA	NA	male enhanced antigen 1 [Source:MGI Symbol;Acc:MGI:96957]	protein_coding	NA	16.724	17.1296	17.1594	30.4942	39.5492	34.0967	4707	5986	5348	2254	2336	2294
ENSMUSG00000002769	chr17	46725664	46729168	-	Gnmt	14711	ENSMUST00000147112;ENSMUST00000002846	GO:0005542(folic acid binding);GO:0005737(cytoplasm);GO:0005829(cytosol);GO:0005977(glycogen metabolic process);GO:0006111(regulation of gluconeogenesis);GO:0006555(methionine metabolic process);GO:0006730(one-carbon metabolic process);GO:0008168(methyltransferase activity);GO:0016594(glycine binding);GO:0016740(transferase activity);GO:0017174(glycine N-methyltransferase activity);GO:0032259(met…	00260(Glycine, serine and threonine metabolism);00260(Glycine, serine and threonine metabolism)	K00552	EC:2.1.1.20	glycine N-methyltransferase [Source:MGI Symbol;Acc:MGI:1202304]	retained_intron;protein_coding	R_MMU_1430728(Metabolism);R_MMU_71291(Metabolism_of_amino_acids_and_derivatives);R_MMU_389661(Glyoxylate_metabolism_and_glycine_degradation)	0.129705	0.19651	0.0825926	0	0	0	0	0	0	12	19	8
ENSMUSG00000002771	chr7	45831883	45870429	-	Grin2d	14814	ENSMUST00000002848;ENSMUST00000211713;ENSMUST00000211250	GO:0001964(startle response);GO:0004970(ionotropic glutamate receptor activity);GO:0004972(NMDA glutamate receptor activity);GO:0005216(ion channel activity);GO:0005261(cation channel activity);GO:0005886(plasma membrane);GO:0005887(integral component of plasma membrane);GO:0006811(ion transport);GO:0008344(adult locomotory behavior);GO:0015276(ligand-gated ion channel activity);GO:0016020(membra…	04020(Calcium signaling pathway);04024(cAMP signaling pathway);04080(Neuroactive ligand-receptor interaction);04713(Circadian entrainment);04720(Long-term potentiation);04724(Glutamatergic synapse);05010(Alzheimer disease);05014(Amyotrophic lateral sclerosis (ALS));05030(Cocaine addiction);05031(Amphetamine addiction);05033(Nicotine addiction);05034(Alcoholism);05034(Alcoholism)	K05212	NA	glutamate receptor, ionotropic, NMDA2D (epsilon 4) [Source:MGI Symbol;Acc:MGI:95823]	protein_coding	R_MMU_6794362(Protein_protein_interactions_at_synapses);R_MMU_112315(Transmission_across_Chemical_Synapses);R_MMU_5683057(MAPK_family_signaling_cascades);R_MMU_9609736(Assembly_and_cell_surface_presentation_of_NMDA_receptors);R_MMU_5673001(RAF/MAP_kinase_cascade);R_MMU_442755(Activation_of_NMDA_receptors_and_postsynaptic_events);R_MMU_112314(Neurotransmitter_receptors_and_postsynaptic_signal_tran…	0.0546165	0.0665057	0.0943907	0.0332762	0.0418964	0.0164504	19	24	10	28	33	46
ENSMUSG00000002778	chr7	45872772	45883732	+	Kdelr1	68137	ENSMUST00000002855;ENSMUST00000211716;ENSMUST00000211152;ENSMUST00000211234;ENSMUST00000211495	GO:0000139(Golgi membrane);GO:0002369(T cell cytokine production);GO:0005046(KDEL sequence binding);GO:0005783(endoplasmic reticulum);GO:0005789(endoplasmic reticulum membrane);GO:0005793(endoplasmic reticulum-Golgi intermediate compartment);GO:0005794(Golgi apparatus);GO:0005801(cis-Golgi network);GO:0006621(protein retention in ER lumen);GO:0006888(endoplasmic reticulum to Golgi vesicle-mediate…	NA	K10949	NA	KDEL (Lys-Asp-Glu-Leu) endoplasmic reticulum protein retention receptor 1 [Source:MGI Symbol;Acc:MGI:1915387]	protein_coding;retained_intron	R_MMU_5653656(Vesicle_mediated_transport);R_MMU_199977(ER_to_Golgi_Anterograde_Transport);R_MMU_6811434(COPI_dependent_Golgi_to_ER_retrograde_traffic);R_MMU_948021(Transport_to_the_Golgi_and_subsequent_modification);R_MMU_597592(Post_translational_protein_modification);R_MMU_392499(Metabolism_of_proteins);R_MMU_8856688(Golgi_to_ER_retrograde_transport);R_MMU_446203(Asparagine_N_linked_glycosylati…	40.144	42.3685	40.7467	42.4418	44.2556	41.3268	6656	6805	6585	5491	5868	5532
ENSMUSG00000002781	chr7	45896941	45917413	+	Tmem143	70209	ENSMUST00000069772;ENSMUST00000210503;ENSMUST00000209292;ENSMUST00000209395;ENSMUST00000209580;ENSMUST00000209350;ENSMUST00000210044;ENSMUST00000210574;ENSMUST00000211280	GO:0005739(mitochondrion);GO:0016020(membrane);GO:0016021(integral component of membrane);GO:0016021(integral component of membrane)	NA	NA	NA	transmembrane protein 143 [Source:MGI Symbol;Acc:MGI:1917459]	protein_coding;nonsense_mediated_decay;retained_intron;processed_transcript	NA	2.23666	2.33854	2.49026	2.43239	3.08519	2.34259	1535	1907	1501	1230	1303	1359
ENSMUSG00000002791	chr17	32076083	32100286	-	Pdxk-ps	435518	ENSMUST00000159650;ENSMUST00000160550;ENSMUST00000235497	NA	NA	NA	NA	pyridoxal (pyridoxine, vitamin B6) kinase, pseudogene [Source:MGI Symbol;Acc:MGI:1933201]	processed_transcript;transcribed_unprocessed_pseudogene;retained_intron	NA	0.0190416	0.0560758	0	0.056015	0.0306991	0.0579377	15	8	16	5	13	0
ENSMUSG00000002797	chr6	54982580	54992950	-	Ggct	110175	ENSMUST00000131475;ENSMUST00000002874;ENSMUST00000204301;ENSMUST00000204770	GO:0001836(release of cytochrome c from mitochondria);GO:0003839(gamma-glutamylcyclotransferase activity);GO:0005829(cytosol);GO:0016829(lyase activity);GO:0042803(protein homodimerization activity);GO:0042803(protein homodimerization activity)	00480(Glutathione metabolism);00480(Glutathione metabolism)	K00682	EC:4.3.2.9	gamma-glutamyl cyclotransferase [Source:MGI Symbol;Acc:MGI:95700]	protein_coding;processed_transcript;nonsense_mediated_decay;retained_intron	R_MMU_1430728(Metabolism);R_MMU_156590(Glutathione_conjugation);R_MMU_156580(Phase_II_Conjugation_of_compounds);R_MMU_174403(Glutathione_synthesis_and_recycling);R_MMU_211859(Biological_oxidations)	1.05433	0.837578	0.972594	1.01806	0.763047	0.934487	661	487	617	597	481	547
ENSMUSG00000002799	chr12	112907819	112929776	-	Jag2	16450	ENSMUST00000075827;ENSMUST00000223304;ENSMUST00000221454;ENSMUST00000220855;ENSMUST00000223140;ENSMUST00000221696;ENSMUST00000221647;ENSMUST00000220771;ENSMUST00000221320	GO:0001501(skeletal system development);GO:0001701(in utero embryonic development);GO:0001709(cell fate determination);GO:0003016(respiratory system process);GO:0005112(Notch binding);GO:0005509(calcium ion binding);GO:0005515(protein binding);GO:0005886(plasma membrane);GO:0005887(integral component of plasma membrane);GO:0007154(cell communication);GO:0007219(Notch signaling pathway);GO:0007275…	01522(Endocrine resistance);04330(Notch signaling pathway);04658(Th1 and Th2 cell differentiation);05200(Pathways in cancer);05224(Breast cancer);05224(Breast cancer)	K21635	NA	jagged 2 [Source:MGI Symbol;Acc:MGI:1098270]	protein_coding;retained_intron;processed_transcript	R_MMU_9012852(Signaling_by_NOTCH3);R_MMU_157118(Signaling_by_NOTCH);R_MMU_162582(Signal_Transduction);R_MMU_9013507(NOTCH3_Activation_and_Transmission_of_Signal_to_the_Nucleus);R_MMU_1980143(Signaling_by_NOTCH1);R_MMU_2122948(Activated_NOTCH1_Transmits_Signal_to_the_Nucleus)	0.772331	0.829231	0.810243	0.284119	0.266242	0.238031	169	154	142	397	431	413
ENSMUSG00000002803	chr12	112976482	112978930	+	Btbd6	399566	ENSMUST00000165079;ENSMUST00000221500;ENSMUST00000221104;ENSMUST00000002880;ENSMUST00000223287;ENSMUST00000220567;ENSMUST00000222209;ENSMUST00000223368;ENSMUST00000223508	GO:0005515(protein binding);GO:0005737(cytoplasm);GO:0005829(cytosol);GO:0022008(neurogenesis);GO:0022008(neurogenesis)	NA	K10478	NA	BTB (POZ) domain containing 6 [Source:MGI Symbol;Acc:MGI:3026623]	protein_coding;nonsense_mediated_decay;retained_intron	R_MMU_8951664(Neddylation);R_MMU_597592(Post_translational_protein_modification);R_MMU_392499(Metabolism_of_proteins);R_MMU_168256(Immune_System);R_MMU_983168(Antigen_processing:_Ubiquitination_&_Proteasome_degradation);R_MMU_1280218(Adaptive_Immune_System);R_MMU_983169(Class_I_MHC_mediated_antigen_processing_&_presentation)	3.86842	3.99887	3.37177	2.70465	3.34776	3.02583	528	641	600	658	691	571
ENSMUSG00000002804	chr12	112934291	112942124	-	Nudt14	66174	ENSMUST00000221397;ENSMUST00000222932;ENSMUST00000222793;ENSMUST00000002881;ENSMUST00000221497	GO:0005737(cytoplasm);GO:0006753(nucleoside phosphate metabolic process);GO:0008768(UDP-sugar diphosphatase activity);GO:0016787(hydrolase activity);GO:0016818(hydrolase activity, acting on acid anhydrides, in phosphorus-containing anhydrides);GO:0019693(ribose phosphate metabolic process);GO:0042802(identical protein binding);GO:0046872(metal ion binding);GO:0047631(ADP-ribose diphosphatase acti…	NA	K08077	EC:3.6.1.45	nudix (nucleoside diphosphate linked moiety X)-type motif 14 [Source:MGI Symbol;Acc:MGI:1913424]	protein_coding;retained_intron	R_MMU_446193(Biosynthesis_of_the_N_glycan_precursor_(dolichol_lipid_linked_oligosaccharide,_LLO)_and_transfer_to_a_nascent_protein);R_MMU_597592(Post_translational_protein_modification);R_MMU_392499(Metabolism_of_proteins);R_MMU_446219(Synthesis_of_substrates_in_N_glycan_biosythesis);R_MMU_446203(Asparagine_N_linked_glycosylation);R_MMU_480985(Synthesis_of_dolichyl_phosphate_glucose)	7.52938	5.98673	6.3469	9.27951	11.2252	8.80743	1234	1463	1190	875	705	731
ENSMUSG00000002808	chr13	19591706	19619927	-	Epdr1	105298	ENSMUST00000002885	GO:0003674(molecular_function);GO:0005509(calcium ion binding);GO:0005576(extracellular region);GO:0005764(lysosome);GO:0007160(cell-matrix adhesion);GO:0008150(biological_process);GO:0008289(lipid binding);GO:0043202(lysosomal lumen)	NA	NA	NA	ependymin related protein 1 (zebrafish) [Source:MGI Symbol;Acc:MGI:2145369]	protein_coding	NA	0	0.0373483	0	0	0.0352961	0	0	8	0	0	8	0
ENSMUSG00000002812	chr11	60714123	60727263	-	Flii	14248	ENSMUST00000154141;ENSMUST00000002889;ENSMUST00000154465;ENSMUST00000137226	GO:0003779(actin binding);GO:0005515(protein binding);GO:0005546(phosphatidylinositol-4,5-bisphosphate binding);GO:0005634(nucleus);GO:0005654(nucleoplasm);GO:0005737(cytoplasm);GO:0005815(microtubule organizing center);GO:0005829(cytosol);GO:0005856(cytoskeleton);GO:0005903(brush border);GO:0005925(focal adhesion);GO:0007275(multicellular organism development);GO:0008154(actin polymerization or …	NA	NA	NA	flightless I actin binding protein [Source:MGI Symbol;Acc:MGI:1342286]	retained_intron;protein_coding	NA	29.8583	29.8073	28.8203	26.1294	28.5795	26.5491	11016	11814	11374	10980	11097	10520
ENSMUSG00000002814	chr11	60740058	60777365	-	Top3a	21975	ENSMUST00000002891;ENSMUST00000117743;ENSMUST00000102668;ENSMUST00000124799	GO:0003677(DNA binding);GO:0003697(single-stranded DNA binding);GO:0003916(DNA topoisomerase activity);GO:0003917(DNA topoisomerase type I (single strand cut, ATP-independent) activity);GO:0005634(nucleus);GO:0005654(nucleoplasm);GO:0005694(chromosome);GO:0005739(mitochondrion);GO:0005759(mitochondrial matrix);GO:0006265(DNA topological change);GO:0008270(zinc ion binding);GO:0016605(PML body);GO…	03440(Homologous recombination);03460(Fanconi anemia pathway);03460(Fanconi anemia pathway)	K03165	EC:5.6.2.1	topoisomerase (DNA) III alpha [Source:MGI Symbol;Acc:MGI:1197527]	protein_coding;retained_intron	R_MMU_5685942(HDR_through_Homologous_Recombination_(HRR));R_MMU_69620(Cell_Cycle_Checkpoints);R_MMU_5693567(HDR_through_Homologous_Recombination_(HRR)_or_Single_Strand_Annealing_(SSA));R_MMU_73857(RNA_Polymerase_II_Transcription);R_MMU_5693568(Resolution_of_D_loop_Structures_through_Holliday_Junction_Intermediates);R_MMU_212436(Generic_Transcription_Pathway);R_MMU_5685938(HDR_through_Single_Stran…	4.49489	4.48047	4.02551	3.81148	3.27095	3.74109	1468	1236	1465	1511	1523	1342
ENSMUSG00000002820	chr9	21265293	21277772	+	Atg4d	235040	ENSMUST00000065005;ENSMUST00000216826;ENSMUST00000215767;ENSMUST00000217269;ENSMUST00000217591	GO:0005654(nucleoplasm);GO:0005737(cytoplasm);GO:0005739(mitochondrion);GO:0005759(mitochondrial matrix);GO:0006508(proteolysis);GO:0006914(autophagy);GO:0006915(apoptotic process);GO:0008233(peptidase activity);GO:0008234(cysteine-type peptidase activity);GO:0015031(protein transport);GO:0016787(hydrolase activity);GO:0016787(hydrolase activity)	04136(Autophagy - other);04140(Autophagy - animal);04140(Autophagy - animal)	K08342	EC:3.4.22.-	autophagy related 4D, cysteine peptidase [Source:MGI Symbol;Acc:MGI:2444308]	protein_coding;retained_intron;nonsense_mediated_decay	R_MMU_9612973(Autophagy);R_MMU_1632852(Macroautophagy)	5.47385	5.47794	5.09805	3.83377	4.33909	3.75287	2331	2587	2319	2904	2941	2684
[truncated: 25,787 more rows]
